# Supplementary material for: Machine learning framework for forecasting air pollution: Evaluating seasonal and climatic influences in Istanbul, Turkey
Source: PLoS One. 2025 Oct 13;20(10):e0330716. doi: 10.1371/journal.pone.0330716 (PMC12517522; doi:10.1371/journal.pone.0330716)
Supplement: S1 Dataset — (XLSX) [file pone.0330716.s001.xlsx]

## Sheet: Sheet1
Tarih	Zaman	PM10	SO2	NO	NO2	NOX	O3	Hava Sicakligi	Ruzgar Yönü	Ruzgar Hizi	Bagil Nem	Hava Basinci
		µg/m³	µg/m³	µg/m³	µg/m³	µg/m³	µg/m³	°C	Derece	m/s	%	mbar
01.01.2015	00:00:00	25,50	1,10	5,87	12,60	21,58	62,90	2,10	7,80	5,30	100,00	1017,60
01.01.2015	01:00:00	20,70	1,60	2,79	9,50	13,77	65,80	2,00	2,40	5,60	100,00	1017,60
01.01.2015	02:00:00	17,50	1,60	1,53	7,20	9,54	68,70	1,80	359,30	6,10	100,00	1017,50
01.01.2015	03:00:00	15,60	1,70	1,15	6,50	8,26	69,50	1,90	359,20	6,00	100,00	1017,90
01.01.2015	04:00:00	14,60	1,30	1,37	6,10	8,19	70,10	1,80	0,90	5,40	100,00	1017,80
01.01.2015	05:00:00	18,70	0,60	0,07	4,20	4,30	73,00	1,40	2,20	5,40	100,00	1018,00
01.01.2015	06:00:00	9,30	0,40	0,51	4,40	5,18	74,00	1,50	1,00	5,00	100,00	1018,30
01.01.2015	07:00:00	7,70	0,90					1,60	9,20	4,40	100,00	1018,60
01.01.2015	08:00:00	13,30		2,10	9,10	12,31	70,70	1,90	4,70	4,60	100,00	1019,00
01.01.2015	09:00:00	13,40	0,90	3,26	10,70	15,70	68,10	2,00	6,10	4,60	100,00	1019,60
01.01.2015	10:00:00	14,10	0,50	7,66	13,50	25,23	66,40	2,10	10,40	4,60	100,00	1020,30
01.01.2015	11:00:00	22,10	1,50				66,80	2,80	358,10	5,20	100,00	1019,70
01.01.2015	12:00:00	24,30	1,90	8,40	16,20	29,05	64,50	3,00	359,00	5,20	90,24	1019,40
01.01.2015	13:00:00	32,40	2,70	14,26	20,70	42,52	60,00	3,60	4,90	4,60	80,43	1019,20
01.01.2015	14:00:00	34,10	3,10	14,39	21,50	43,51	57,40	2,80	1,20	4,90	88,48	1019,20
01.01.2015	15:00:00	35,60	3,00	15,67	25,10	49,07	49,70	2,30	354,00	4,30	95,50	1019,90
01.01.2015	16:00:00	36,70	3,10	16,76	25,50	51,14	50,40	2,80	353,60	4,80	83,10	1020,20
01.01.2015	17:00:00	40,30	3,70	15,48	24,30	47,98	54,60	2,80	358,60	4,70	84,47	1020,70
01.01.2015	18:00:00	37,40	2,50	13,64	22,80	43,68	56,40	2,60	355,10	4,70	85,14	1021,40
01.01.2015	19:00:00	37,70	2,70	16,28	25,30	50,21	55,90	2,50	354,70	4,60	83,31	1022,10
01.01.2015	20:00:00	41,20	2,80	14,91	23,30	46,12	57,00	2,50	358,10	4,60	82,57	1022,50
01.01.2015	21:00:00	41,90	2,10	12,03	22,30	40,71	56,60	2,40	353,40	4,20	83,65	1022,50
01.01.2015	22:00:00	34,00	2,30	10,08	19,60	35,03	60,70	2,50	352,40	4,30	79,87	1022,70
01.01.2015	23:00:00	39,30	3,70	9,48	18,50	33,00	61,00	2,20	357,70	4,00	78,42	1022,90
02.01.2015	00:00:00	36,00	2,70	7,53	16,20	27,72	64,30	2,10	357,60	4,00	77,46	1023,20
02.01.2015	01:00:00	25,50	2,90	5,14	13,60	21,47	66,10	2,10	354,00	3,50	77,25	1023,30
02.01.2015	02:00:00	18,70	2,50	3,56	10,60	16,04	68,90	1,70	350,00	3,30	79,61	1023,60
02.01.2015	03:00:00	18,90	2,50	1,80	8,30	11,05	72,10	1,60	351,30	3,30	78,53	1023,70
02.01.2015	04:00:00	19,10	2,20	1,51	6,10	8,41	74,40	1,60	354,00	3,50	77,19	1023,20
02.01.2015	05:00:00	14,80	2,10				73,50	1,60	354,90	3,00	76,11	1022,90
02.01.2015	06:00:00	14,00	1,50	2,96	10,00	14,53	69,80	1,60	357,50	3,10	72,05	1023,20
02.01.2015	07:00:00	17,10	2,50	8,86	18,60	32,16	63,10	1,70	354,10	3,00	67,62	1023,50
02.01.2015	08:00:00	27,60	4,00	31,66	41,10	89,55		1,80	352,60	2,80	68,32	1023,90
02.01.2015	09:00:00	66,00		29,30	44,60	89,43	37,10	2,20	357,00	2,40	65,39	1024,10
02.01.2015	10:00:00	70,30	3,50	21,92	34,60	68,14	45,50	2,80	14,00	2,70	65,57	1024,40
02.01.2015	11:00:00	69,30	5,50	20,13	31,80	62,59	48,60	3,20	16,10	3,00	62,24	1024,00
02.01.2015	12:00:00	68,80	8,40				52,00	3,90	19,60	3,00	62,65	1023,60
02.01.2015	13:00:00	75,90	10,00	19,36	31,50	61,12	50,70	4,30	24,30	2,70	64,01	1023,00
02.01.2015	14:00:00	75,50	11,10	25,64	37,70	76,94	45,60	4,40	22,50	2,10	59,72	1022,70
02.01.2015	15:00:00	88,30	10,20	26,53	36,70	77,29	47,20	4,60	9,90	2,10	63,48	1022,60
02.01.2015	16:00:00	99,70	9,30	26,92	43,30	84,48	37,60	3,90	10,70	2,00	67,56	1022,50
02.01.2015	17:00:00	115,70	7,20	44,55	54,90	123,07	26,40	3,20	6,30	2,10	70,76	1022,40
02.01.2015	18:00:00	136,40	6,80	79,61	73,40	195,20	10,40	2,50	353,20	1,00	75,01	1022,30
02.01.2015	19:00:00	204,80	7,50	136,08	79,30	287,50	11,70	2,30	333,00	1,10	76,20	1022,30
02.01.2015	20:00:00	281,70	8,50	186,73	86,50	372,20	14,20	2,20	330,50	1,20	77,08	1021,90
02.01.2015	21:00:00	343,70	9,00	144,87	79,60	301,25	11,90	1,60	326,80	1,30	80,76	1021,50
02.01.2015	22:00:00	268,00	6,20	132,69	73,90	276,92	19,50	1,40	350,10	1,40	81,48	1021,20
02.01.2015	23:00:00	323,50	3,90	137,82	68,30	279,16	17,80	1,00	353,80	1,40	84,56	1020,90
03.01.2015	00:00:00	310,50	4,80	187,49	65,40	352,26	20,50	0,50	355,40	1,30	87,13	1020,40
03.01.2015	01:00:00	396,20	3,90	119,29	63,20	245,71	5,40	0,40	344,10	1,30	78,09	1019,80
03.01.2015	02:00:00	182,20	4,30	83,39	59,40	186,98	1,90	0,40	344,50	1,10	76,38	1019,50
03.01.2015	03:00:00	101,90	4,00	67,78	52,40	156,10	3,30	0,00	352,50	1,30	75,86	1019,50
03.01.2015	04:00:00	93,60	3,40	74,85	56,10	170,62	0,70	-0,10	356,26	0,20	73,66	1018,90
03.01.2015	05:00:00	82,00	4,10	31,99	47,20	96,15	3,50	1,00	349,90	1,10	57,59	1019,00
03.01.2015	06:00:00	56,00	3,80	38,37	48,70	107,40	4,00	-0,20	352,60	0,80	70,64	1018,90
03.01.2015	07:00:00	69,70	1,80	112,74	57,70	230,19	2,70	-0,30	358,50	0,40	71,51	1018,70
03.01.2015	08:00:00	127,80	4,40	380,16	94,00	675,64	4,30	1,80	8,30	0,50	59,71	1019,30
03.01.2015	09:00:00	343,30	6,50	80,10	66,70	189,25		3,40	8,80	0,80	54,80	1019,30
03.01.2015	10:00:00	147,60		49,94	52,70	129,10	17,00	5,20	314,70	0,90	64,96	1019,40
03.01.2015	11:00:00	88,30	8,30	21,22	37,60	70,07	26,50	4,60	184,20	1,60	72,42	1018,50
03.01.2015	12:00:00	62,50	9,70	29,55	41,90	87,11	22,30	5,10	311,20	1,30	75,64	1019,10
03.01.2015	13:00:00	66,40	11,30				15,70	5,50	354,30	1,60	76,48	1018,80
03.01.2015	14:00:00	63,00	15,10	57,76	53,90	142,27	11,10	5,60	317,70	2,30	67,91	1019,00
03.01.2015	15:00:00	74,40	18,60	63,58	59,70	156,97	11,30	5,80	291,10	2,20	61,09	1019,30
03.01.2015	16:00:00	72,00	14,80	74,22	59,10	172,66	14,00	4,90	297,70	2,60	59,49	1019,40
03.01.2015	17:00:00	89,40	12,90	65,37	63,90	163,92	16,90	4,30	327,50	1,80	62,58	1019,70
03.01.2015	18:00:00	125,10	16,50	122,86	72,00	259,98	12,80	4,60	348,10	1,10	65,34	1019,40
03.01.2015	19:00:00	225,10	21,30	212,48	78,30	403,39	14,10	5,40	16,30	1,10	65,20	1019,50
03.01.2015	20:00:00	354,00	20,40	167,90	69,60	326,49	6,20	4,90	117,00	1,00	69,80	1019,00
03.01.2015	21:00:00	233,10	18,80	210,51	66,10	388,18	4,00	4,80	165,30	0,40	73,22	1018,60
03.01.2015	22:00:00	224,80	18,00	216,90	65,00	396,86	4,10	4,90	142,70	0,40	75,38	1018,40
03.01.2015	23:00:00	218,80	18,70	202,48	59,60	369,39	5,90	5,00	151,90	0,50	78,55	1017,90
04.01.2015	00:00:00	243,30	17,10	186,46	61,70	346,98	4,80	5,50	59,80	0,70	79,54	1017,00
04.01.2015	01:00:00	203,10	14,10	25,12	50,60	89,03	1,20	4,50	174,00	0,80	85,01	1016,10
04.01.2015	02:00:00	54,70	8,40	39,03	47,50	107,22	2,50	3,80	170,40	0,80	90,69	1015,50
04.01.2015	03:00:00	73,20	7,70	49,26	46,30	121,66	1,50	4,10	162,10	0,50	89,54	1014,80
04.01.2015	04:00:00	64,50	8,20	21,98	38,30	71,92	5,30	5,10	162,60	0,60	85,72	1014,10
04.01.2015	05:00:00	46,30	7,20	6,36	26,40	36,13	13,20	4,50	176,20	1,00	86,48	1012,90
04.01.2015	06:00:00	33,80	7,00	13,30	34,20	54,55	10,60	3,30	174,00	0,80	92,35	1011,80
04.01.2015	07:00:00	35,80	5,30	9,02	30,50	44,30	13,40	5,10	168,20	1,40	90,32	1011,00
04.01.2015	08:00:00	36,90	6,40	3,34	17,30	22,42	30,50	5,90	168,20	2,30	87,27	1010,30
04.01.2015	09:00:00	28,90	9,90	3,63	17,80	23,36	39,40	6,70	167,00	2,30	84,66	1009,50
04.01.2015	10:00:00	33,80	10,70	5,70	18,50	27,22		7,30	165,20	3,40	82,18	1008,40
04.01.2015	11:00:00	41,40		6,70	17,10	27,36	42,50	7,80	163,90	3,60	78,51	1007,50
04.01.2015	12:00:00	55,80	15,10	7,25	17,40	28,49	48,60	9,30	169,60	4,50	74,35	1006,50
04.01.2015	13:00:00	61,40	13,40	5,54	18,60	27,08	53,20	8,80	172,20	2,80	80,26	1005,90
04.01.2015	14:00:00	68,00	11,70				51,40	9,20	179,60	2,90	77,98	1005,00
04.01.2015	15:00:00	40,05	10,60	7,13	30,50	41,40	39,50	8,90	181,60	2,50	87,01	1005,30
04.01.2015	16:00:00	40,00	8,40	9,60	35,80	50,50	32,80	8,80	183,10	2,10	86,20	1004,90
04.01.2015	17:00:00	32,40	7,50	8,82	35,80	49,29	27,40	7,50	186,50	1,60	100,00	1005,00
04.01.2015	18:00:00	34,40	5,10	9,60	34,70	49,39	26,80	7,70	189,80	1,40	100,00	1004,90
04.01.2015	19:00:00	41,20	5,30	25,05	38,60	76,93	24,30	6,80	316,90	2,40	100,00	1005,70
04.01.2015	20:00:00	46,80	5,40	18,90	29,30	58,22	35,60	4,80	329,40	3,80	100,00	1006,50
04.01.2015	21:00:00	48,70	5,30	14,47	27,00	49,13	44,80	3,90	341,50	3,60	100,00	1007,40
04.01.2015	22:00:00	42,30	6,70	19,00	32,80	61,86	36,40	3,50	334,50	2,90	100,00	1008,40
04.01.2015	23:00:00	57,80	6,40	13,51	26,40	47,07	47,80	4,30	332,90	3,30	100,00	1008,70
05.01.2015	00:00:00	41,50	5,50	11,86	23,30	41,45	49,20	3,70	332,00	3,00	94,08	1012,80
05.01.2015	01:00:00	30,90	5,60	7,03	19,10	29,85	51,40	4,20	338,40	2,60	86,10	1012,90
05.01.2015	02:00:00	32,70	5,10	4,83	18,30	25,68	50,20	4,60	330,90	2,10	81,95	1013,00
05.01.2015	03:00:00	23,90	4,90	4,62	16,30	23,37	48,50	4,30	338,90	1,40	81,86	1013,10
05.01.2015	04:00:00	21,90	5,10	3,47	14,50	19,81	50,60	3,90	305,80	1,70	79,20	1013,30
05.01.2015	05:00:00	14,10	4,60	3,58	15,80	21,28	47,90	4,00	319,90	1,80	74,42	1013,40
05.01.2015	06:00:00	16,30	4,20	5,30	17,00	25,11	45,60	3,60	325,50	2,10	74,71	1013,70
05.01.2015	07:00:00	14,50	3,30	27,82	34,60	77,17	27,10	3,30	325,80	2,30	74,09	1013,70
05.01.2015	08:00:00	20,70	3,80	105,88	59,70	221,70	8,50	3,00	346,40	1,40	76,63	1014,00
05.01.2015	09:00:00	37,60	4,90	100,38	63,30	216,88	9,00	3,60	341,90	1,80	70,63	1010,10
05.01.2015	10:00:00	78,60	6,70	56,30	54,30	140,44	16,40	4,50	329,10	2,50	70,50	1014,30
05.01.2015	11:00:00	65,70	10,50	89,89	59,50	197,03		5,00	337,80	3,10	68,12	1014,40
05.01.2015	12:00:00	59,00		51,70	46,10	125,20	37,00	5,60	5,00	3,00	68,33	1014,00
05.01.2015	13:00:00	64,40	16,70	24,58	25,10	62,72	50,00	6,30	5,00	3,50	62,19	1013,50
05.01.2015	14:00:00	58,40	16,10	24,06	27,00	63,81	49,90	6,30	0,10	3,20	62,55	1013,20
05.01.2015	15:00:00	79,70	11,10				46,60	5,40	1,40	3,40	65,64	1013,20
05.01.2015	16:00:00	88,80	10,20	31,25	37,30	85,11	41,20	4,90	4,50	3,30	69,80	1013,70
05.01.2015	17:00:00	100,00	10,60	33,94	47,00	98,93	29,00	4,40	5,50	2,60	70,90	1012,80
05.01.2015	18:00:00	114,40	11,70	41,08	53,00	115,85	26,10	3,60	349,80	2,60	67,71	1014,20
05.01.2015	19:00:00	132,50	10,10	49,68	58,90	134,91	23,00	2,50	337,90	3,10	80,95	1014,40
05.01.2015	20:00:00	156,10	7,00	47,77	57,60	130,69	21,90	2,70	326,00	3,00	79,63	1013,60
05.01.2015	21:00:00	107,30	9,80	43,34	55,60	121,90	19,40	3,70	339,90	2,50	65,72	1013,30
05.01.2015	22:00:00	121,10	10,70	18,64	36,20	64,72	39,80	3,90	351,90	3,20	60,67	1012,40
05.01.2015	23:00:00	80,30	12,30	17,18	29,90	56,18	45,00	4,10	356,80	3,20	64,45	1011,80
06.01.2015	00:00:00	69,50	13,50	10,24	21,80	37,47	52,50	4,10	7,00	4,00	63,86	1011,40
06.01.2015	01:00:00	52,90	11,80	4,76	12,50	19,79	61,40	2,00	359,20	4,30	83,29	1010,30
06.01.2015	02:00:00	31,00	3,80	3,99	9,80	15,91	61,00	1,50	349,10	3,90	85,51	1010,10
06.01.2015	03:00:00	17,30	9,90	2,71	10,00	14,14	64,10	2,80	1,50	3,80	73,29	1010,00
06.01.2015	04:00:00	14,80	9,10	1,93	6,80	9,75	69,30	3,40	356,00	3,60	63,13	1007,60
06.01.2015	05:00:00	11,70	7,40	1,75	6,90	9,58	69,90	3,50	355,90	4,20	60,95	1008,30
06.01.2015	06:00:00	11,40	6,90	2,78	8,50	12,75	69,20	3,70	357,10	4,30	53,63	1008,00
06.01.2015	07:00:00	14,00	6,20	13,19	20,30	40,48	56,60	3,50	352,20	4,00	59,06	1007,90
06.01.2015	08:00:00	21,30	3,80	25,16	34,30	72,80	43,00	3,60	356,20	4,40	59,71	1008,10
06.01.2015	09:00:00	29,40	4,00	26,12	33,20	73,17	41,40	2,90	338,80	4,30	73,30	1008,30
06.01.2015	10:00:00	39,30	4,60	18,54	28,90	57,27	49,70	3,00	336,10	5,10	69,70	1008,70
06.01.2015	11:00:00	32,10	6,60	18,01	23,60	51,15	49,90	2,20	348,10	5,00	84,88	1008,80
06.01.2015	12:00:00	33,10	7,70	19,39	26,80	56,46	51,62	2,40	351,50	5,10	76,02	1009,00
06.01.2015	13:00:00	37,10		18,34	23,10	51,17	51,60	2,70	343,50	5,60	71,50	1009,20
06.01.2015	14:00:00	42,90	7,80	19,51	25,20	55,05	50,20	2,70	342,00	5,30	71,50	1009,90
06.01.2015	15:00:00	48,50	7,00	19,94	27,60	58,12	50,10	3,10	339,90	5,00	66,20	1010,50
06.01.2015	16:00:00	52,40	5,80				50,20	2,80	349,90	5,30	68,93	1010,90
06.01.2015	17:00:00	51,40	5,70	19,84	29,80	60,16	47,30	2,70	342,90	5,00	68,79	1011,70
06.01.2015	18:00:00	60,20	6,30	23,37	34,50	70,25	43,10	2,50	338,40	4,80	72,04	1012,50
06.01.2015	19:00:00	65,50	5,20	21,54	32,40	65,36	44,30	2,40	337,90	4,70	72,30	1012,90
06.01.2015	20:00:00	53,10	8,40	24,28	34,60	71,75	41,10	1,20	2,70	4,10	88,32	1013,50
06.01.2015	21:00:00	38,90	7,50	18,59	29,00	57,44	44,60	1,70	349,00	4,50	82,93	1014,00
06.01.2015	22:00:00	45,20	6,20	13,99	24,90	46,31	42,00	0,40	351,00	4,10	100,00	1014,50
06.01.2015	23:00:00	34,80	6,20	12,49	22,20	41,31	47,60	0,70	342,70	4,70	87,59	1015,00
07.01.2015	00:00:00	36,90	5,30	7,83	16,10	28,07	52,90	0,80	343,40	5,10	86,10	1015,40
07.01.2015	01:00:00	33,90	4,40	4,97	13,70	21,31	48,50	0,80	337,80	4,50	85,09	1016,00
07.01.2015	02:00:00	32,10	4,50	3,80	9,20	15,02	52,60	0,20	342,10	4,50	92,89	1016,70
07.01.2015	03:00:00	26,60	4,30	2,53	8,70	12,57	54,60	0,50	337,80	4,60	77,27	1017,50
07.01.2015	04:00:00	19,80	4,50	1,85	7,80	10,64	58,50	0,20	351,40	4,10	81,32	1018,40
07.01.2015	05:00:00	18,70	3,70	1,64	6,10	8,60	54,30	-0,40	337,10	4,70	81,34	1019,10
07.01.2015	06:00:00	26,00	2,90	2,74	8,90	13,09	54,00	-0,80	343,80	4,30	73,65	1020,20
07.01.2015	07:00:00	19,90	4,30	7,26	11,20	22,31	53,90	-1,40	339,30	5,00	71,52	1019,90
07.01.2015	08:00:00	20,40	3,50	19,87	23,70	54,10	43,40	-2,20	349,40	4,70	71,62	1022,30
07.01.2015	09:00:00	26,61						-2,23	341,90	4,80	70,17	1023,20
07.01.2015	10:00:00	27,40	4,70	11,55	17,30	34,97	50,50	-2,20	344,10	5,20	74,10	1023,80
07.01.2015	11:00:00	38,30	3,80	14,60	18,10	40,43	48,10	-2,90	341,90	4,70	81,22	1023,10
07.01.2015	12:00:00	57,80	4,80	15,97	20,70	45,13	50,00	-2,80	338,30	4,80	72,16	1024,90
07.01.2015	13:00:00	58,50	7,20	15,28	20,30	43,67		-3,90	343,80	5,10	79,00	1025,60
07.01.2015	14:00:00	40,80		19,68	19,40	49,51	53,60	-3,60	347,10	5,10	75,72	1026,70
07.01.2015	15:00:00	51,90	4,60	16,11	23,20	47,84	53,80	-3,60	351,50	5,10	69,05	1027,30
07.01.2015	16:00:00	45,50	4,00	12,84	23,20	42,84	58,00	-4,00	355,70	5,70	68,07	1027,90
07.01.2015	17:00:00	36,10	5,20				53,10	-4,10	359,70	4,00	66,20	1028,60
07.01.2015	18:00:00	39,80	9,80	16,71	32,10	57,66	52,80	-4,20	6,00	4,00	71,11	1029,50
07.01.2015	19:00:00	40,00	13,50	25,70	35,90	75,22	45,00	-4,00	5,90	3,40	71,57	1030,20
07.01.2015	20:00:00	49,10	13,70	22,90	34,50	69,53	45,50	-4,10	2,60	3,60	79,47	1030,40
07.01.2015	21:00:00	38,80	8,10	18,61	35,10	63,57	46,50	-4,40	346,50	3,60	83,93	1030,70
07.01.2015	22:00:00	38,50	4,90	12,69	29,80	49,22	53,00	-3,90	333,40	3,60	68,17	1031,10
07.01.2015	23:00:00	46,80	5,50	9,57	23,80	38,44	61,10	-4,00	338,20	3,60	62,60	1031,70
08.01.2015	00:00:00	44,50	4,50	8,74	22,70	36,07	55,60	-4,10	355,00	3,20	66,15	1032,30
08.01.2015	01:00:00	32,00	5,10	4,60	15,20	22,24	61,80	-4,00	6,30	3,40	69,20	1032,50
08.01.2015	02:00:00	25,70	6,20	3,71	12,60	18,28	64,50	-4,20	359,90	3,10	69,11	1032,80
08.01.2015	03:00:00	20,10	5,40	2,27	9,20	12,67	69,20	-4,30	347,40	3,50	68,53	1033,20
08.01.2015	04:00:00	19,20	2,50	1,68	9,30	11,86	68,60	-4,30	349,80	2,70	70,86	1033,20
08.01.2015	05:00:00	14,00	2,60	1,75	10,60	13,27	72,30	-4,40	332,60	2,70	66,42	1033,20
08.01.2015	06:00:00	12,60	3,20	7,35	18,60	29,85	66,30	-4,40	334,10	2,30	68,94	1033,50
08.01.2015	07:00:00	17,80	3,00	12,89	29,40	49,12	51,70	-4,00	320,30	2,40	70,16	1033,50
08.01.2015	08:00:00	22,60	1,30	35,19	43,20	97,04	39,90	-5,40	300,80	2,70	78,03	1033,60
08.01.2015	09:00:00	28,20	0,40	23,75	38,90	75,24	42,20	-5,00	294,50	2,70	80,80	1034,10
08.01.2015	10:00:00	30,00	1,50	23,81	33,10	69,53	49,00	-4,70	334,00	2,50	84,48	1034,70
08.01.2015	11:00:00	45,50	4,50	22,88	27,40	62,41	53,90	-3,40	321,00	2,90	79,26	1035,10
08.01.2015	12:00:00	46,10	5,70	23,06	28,90	64,17	54,60	-2,40	332,80	3,50	76,88	1034,90
08.01.2015	13:00:00	52,30	7,20	22,34	27,30	61,48	56,70	-1,40	331,60	3,50	73,09	1034,50
08.01.2015	14:00:00	52,20	8,60	23,56	31,00	67,05		-1,80	331,00	3,80	74,27	1034,40
08.01.2015	15:00:00	40,80		22,51	31,80	66,24	54,20	-1,90	330,40	3,50	65,84	1034,70
08.01.2015	16:00:00	42,60	5,20	21,26	31,60	64,12	53,20	-2,40	335,40	3,20	64,36	1034,90
08.01.2015	17:00:00	49,30	4,60	27,26	38,00	79,71	45,60	-2,90	356,40	2,90	70,02	1035,10
08.01.2015	18:00:00	60,60	4,30				31,80	-3,00	337,00	2,70	72,16	1035,20
08.01.2015	19:00:00	84,60	4,80	57,89	64,60	153,17	17,10	-3,40	335,60	2,30	74,69	1035,30
08.01.2015	20:00:00	108,70	6,10	74,60	74,00	188,14	6,70	-2,80	317,20	2,20	66,22	1035,40
08.01.2015	21:00:00	87,50	7,30	53,36	66,10	147,75	12,70	-2,70	332,50	2,20	75,05	1035,50
08.01.2015	22:00:00	96,90	5,40	30,18	47,10	93,28	28,00	-2,50	317,80	1,90	70,82	1035,40
08.01.2015	23:00:00	72,10	4,00	14,80	35,10	57,75	40,10	-2,90	287,50	2,00	68,63	1035,20
09.01.2015	00:00:00	41,60	2,90	15,47	34,70	58,38	40,20	-3,30	316,00	2,00	71,80	1035,10
09.01.2015	01:00:00	45,80	1,70	19,26	40,80	70,27	32,00	-3,60	333,50	1,60	73,25	1034,80
09.01.2015	02:00:00	66,40	1,40	12,17	36,30	54,93	33,20	-4,00	349,90	1,60	76,94	1034,40
09.01.2015	03:00:00	62,00	1,00	10,21	44,60	60,22	19,10	-3,90	350,30	1,40	77,85	1034,20
09.01.2015	04:00:00	50,90	0,80	8,10	38,40	50,80	27,90	-4,10	346,00	1,30	77,36	1033,80
09.01.2015	05:00:00	46,30	1,00	5,93	25,40	34,48	44,80	-4,40	348,70	1,30	78,47	1033,60
09.01.2015	06:00:00	33,50	0,20	10,28	37,50	53,22	30,90	-4,80	353,30	1,50	77,19	1033,30
09.01.2015	07:00:00	37,50	1,00	65,30	67,70	167,61	9,00	-4,80	355,10	1,20	76,98	1032,90
09.01.2015	08:00:00	62,00	2,40	230,62	89,90	442,75	8,40	-4,80	354,90	1,40	77,43	1032,50
09.01.2015	09:00:00	126,80	4,40	223,64	89,70	431,87	10,20	-3,20	357,50	1,10	72,34	1032,50
09.01.2015	10:00:00	153,00	6,70	130,23	74,20	273,45	15,50	-0,90	323,80	1,20	69,79	1032,30
09.01.2015	11:00:00	59,03	5,35	30,52	34,64	81,46	40,19	1,75	254,14	1,67	67,69	1032,00
09.01.2015	12:00:00	59,00	5,40	32,02	34,60	83,59	40,20	1,80	254,10	1,70	63,18	1031,30
09.01.2015	13:00:00	44,30	4,90	20,66	25,70	57,31	55,20	1,80	227,80	2,20	63,31	1030,20
09.01.2015	14:00:00	38,10	4,30	11,66	21,50	39,35	57,00	1,70	186,70	2,50	61,68	1028,90
09.01.2015	15:00:00	45,10	3,30	15,98	28,70	53,15		1,50	205,00	2,30	61,68	1028,80
09.01.2015	16:00:00	36,40		10,58	32,40	48,58	50,80	1,40	173,90	2,40	60,64	1028,40
09.01.2015	17:00:00	37,90	2,70	11,89	43,00	61,19	38,10	1,60	170,80	1,90	70,09	1027,90
09.01.2015	18:00:00	44,00	3,10	13,17	48,30	68,45	42,90	2,10	175,40	1,80	65,80	1027,20
09.01.2015	19:00:00	38,20	3,40				45,70	2,50	187,00	1,90	66,37	1026,70
09.01.2015	20:00:00	33,10	6,60	7,77	35,50	47,39	46,80	2,80	183,60	1,90	66,41	1026,00
09.01.2015	21:00:00	29,70	13,50	6,13	32,00	41,37	49,60	3,30	167,70	1,60	65,33	1024,90
09.01.2015	22:00:00	32,90	19,20	4,91	28,10	35,62	52,50	3,60	163,40	1,60	66,17	1024,40
09.01.2015	23:00:00	24,70	14,80	4,42	25,10	31,87	56,20	3,60	162,20	2,00	71,90	1023,50
10.01.2015	00:00:00	23,60	11,80	3,26	18,90	23,88	62,60	4,30	174,70	2,20	72,59	1022,60
10.01.2015	01:00:00	19,90	11,70	2,26	13,90	17,36	67,90	4,50	173,30	2,60	74,45	1021,10
10.01.2015	02:00:00	22,00	10,70	1,79	12,80	15,54	70,70	4,00	174,90	2,70	73,72	1020,10
10.01.2015	03:00:00	25,20	9,70	1,06	10,10	11,72	74,70	4,10	176,30	2,70	74,91	1019,00
10.01.2015	04:00:00	18,80	7,60	1,69	9,90	12,48	73,80	4,50	175,70	2,90	74,70	1017,90
10.01.2015	05:00:00	22,40	7,60	1,30	9,80	11,78	73,70	4,30	172,50	2,90	74,15	1016,90
10.01.2015	06:00:00	23,20	7,70	1,44	8,40	10,60	76,50	4,30	175,70	4,20	74,79	1015,80
10.01.2015	07:00:00	25,20	8,30	1,84	13,00	15,81	67,20	4,70	172,20	3,60	75,78	1015,00
10.01.2015	08:00:00	23,20	7,20	2,64	20,80	24,84	59,80	5,10	173,70	3,40	77,64	1014,70
10.01.2015	09:00:00	25,40	7,10	5,32	29,70	37,84	48,60	5,80	172,80	3,40	79,43	1014,40
10.01.2015	10:00:00	28,40	7,70	9,38	35,00	49,35	45,70	6,30	180,40	3,00	75,96	1014,20
10.01.2015	11:00:00	32,40	9,60	9,38	29,00	43,35	44,40	6,10	185,40	2,10	85,01	1013,40
10.01.2015	12:00:00	33,60	6,10	18,31	36,40	64,41	35,90	6,00	214,30	1,60	94,05	1012,70
10.01.2015	13:00:00	39,90	6,00	16,32	42,50	67,47	23,80	6,50	185,40	1,40	100,00	1011,80
10.01.2015	14:00:00	48,70	6,50	14,24	38,80	60,59	29,10	6,50	194,80	1,60	100,00	1011,70
10.01.2015	15:00:00	42,70	5,30	28,79	56,40	100,45	12,30	7,00	168,70	1,00	100,00	1012,00
10.01.2015	16:00:00	48,60	6,90	87,74	66,80	201,03		7,00	317,10	1,30	100,00	1012,70
10.01.2015	17:00:00	80,60		176,43	73,30	343,24	5,10	6,10	8,90	0,60	100,00	1013,10
10.01.2015	18:00:00	106,10	7,90	243,83	83,00	456,06	8,40	4,50	351,60	0,40	100,00	1013,50
10.01.2015	19:00:00	236,50	8,10	218,18	68,90	402,72	8,40	4,40	160,50	1,00	100,00	1014,70
10.01.2015	20:00:00	182,90	8,10				6,60	4,90	155,00	0,70	100,00	1015,10
10.01.2015	21:00:00	151,30	6,10	172,03	67,20	330,41	3,70	6,30	163,50	0,90	100,00	1013,80
10.01.2015	22:00:00	105,30	5,00	23,68	45,20	81,43	11,10	6,70	169,10	2,10	100,00	1015,50
10.01.2015	23:00:00	42,80	4,80	16,31	49,90	74,85	7,20	6,20	170,20	2,30	100,00	1015,70
11.01.2015	00:00:00	38,80	4,40	22,27	52,90	86,98	3,60	6,50	174,20	1,90	100,00	1015,30
11.01.2015	01:00:00	44,10	4,00	12,68	44,20	63,60	12,30	7,00	174,10	2,00	100,00	1013,90
11.01.2015	02:00:00	39,20	5,10	6,07	30,10	39,39	29,30	7,00	167,60	2,20	97,41	1015,20
11.01.2015	03:00:00	39,90	5,20	3,81	22,00	27,83	37,10	7,30	168,10	2,20	94,47	1015,20
11.01.2015	04:00:00	37,70	6,50	3,54	20,20	25,62	41,30	7,40	168,40	2,80	89,86	1015,20
11.01.2015	05:00:00	36,70	6,90	2,86	19,70	24,08	40,80	7,10	165,50	2,80	90,18	1015,10
11.01.2015	06:00:00	39,00	5,80	2,66	18,80	22,87	42,30	7,00	168,00	2,90	90,82	1015,30
11.01.2015	07:00:00	33,80	5,90	2,92	18,90	23,37	42,40	7,10	169,30	2,60	90,34	1015,20
11.01.2015	08:00:00	36,40	6,00	2,88	18,70	23,11	45,30	8,00	172,00	2,70	85,47	1015,30
11.01.2015	09:00:00	33,20	7,90	4,96	20,80	28,39	45,20	8,70	168,90	2,80	84,95	1015,70
11.01.2015	10:00:00	31,30	12,70	6,14	18,20	27,59	51,80	9,80	173,00	3,50	79,82	1015,70
11.01.2015	11:00:00	34,20	14,60	5,85	15,60	24,56	58,00	10,70	168,80	3,70	77,77	1015,70
11.01.2015	12:00:00	31,80	14,70	6,42	17,00	26,83	61,00	11,10	167,90	4,50	76,67	1015,40
11.01.2015	13:00:00	33,80	15,80	6,64	18,10	28,27	63,70	12,60	167,90	3,50	72,91	1015,20
11.01.2015	14:00:00	29,50	20,10	6,63	19,70	29,84	66,20	12,30	170,30	3,40	75,07	1015,20
11.01.2015	15:00:00	33,70	17,80	8,35	27,50	40,28	55,90	12,70	160,30	2,70	69,02	1015,00
11.01.2015	16:00:00	37,70	13,70	8,68	32,80	46,07	51,70	11,70	165,60	2,90	74,77	1014,80
11.01.2015	17:00:00	35,00	12,40	6,49	32,90	42,82		11,10	166,80	3,60	76,58	1014,50
11.01.2015	18:00:00	29,80		5,02	31,70	39,38	51,90	10,90	169,50	4,10	78,45	1014,20
11.01.2015	19:00:00	31,60	11,60	6,64	35,70	45,86	40,20	10,80	170,60	4,20	75,89	1013,40
11.01.2015	20:00:00	34,10	11,60	6,09	34,80	44,12	39,90	11,10	176,20	4,20	71,39	1012,70
11.01.2015	21:00:00	33,20	13,20				35,70	11,10	179,90	3,40	71,67	1012,00
11.01.2015	22:00:00	31,30	12,00	4,86	31,20	38,63	40,90	11,00	171,20	2,60	73,28	1012,00
11.01.2015	23:00:00	30,40	11,20	6,00	31,00	40,18	45,60	11,50	173,50	2,50	71,83	1011,80
12.01.2015	00:00:00	29,10	11,30	4,35	21,80	28,46	58,70	11,70	173,60	2,70	70,36	1011,60
12.01.2015	01:00:00	24,10	12,00	4,69	21,70	28,88	59,70	12,30	179,30	3,10	67,41	1011,20
12.01.2015	02:00:00	30,80	11,30	1,92	11,90	14,85	71,40	12,20	178,90	2,80	68,08	1011,30
12.01.2015	03:00:00	31,10	12,50	1,59	8,70	11,13	74,10	12,20	179,60	2,60	66,81	1011,50
12.01.2015	04:00:00	27,80	12,40	1,36	8,80	10,88	73,60	12,70	177,70	2,40	63,47	1011,30
12.01.2015	05:00:00	29,80	12,70	1,04	6,40	7,99	76,50	12,60	173,10	3,50	65,76	1011,10
12.01.2015	06:00:00	23,30	12,20	1,04	6,80	8,39	76,40	12,50	165,70	4,00	68,44	1010,90
12.01.2015	07:00:00	23,80	11,90	2,05	11,10	14,23	69,30	12,20	166,00	4,00	71,28	1010,90
12.01.2015	08:00:00	25,00	10,40	7,94	22,60	34,75	57,20	7,80	174,30	3,60	79,81	1011,10
12.01.2015	09:00:00	23,30	7,70	18,28	29,50	57,47	48,70	2,90	340,00	5,00	99,51	1014,00
12.01.2015	10:00:00	19,40	5,90	19,70	28,50	58,64	42,90	2,50	354,80	4,50	100,00	1014,80
12.01.2015	11:00:00	23,00	5,50	20,00	29,40	60,00	39,60	2,50	355,10	4,70	100,00	1014,90
12.01.2015	12:00:00	26,90	4,50	22,14	31,40	65,27	41,30	2,50	0,60	4,30	100,00	1015,40
12.01.2015	13:00:00	34,40	3,30	25,23	36,90	75,51	35,30	2,80	357,40	3,70	100,00	1015,60
12.01.2015	14:00:00	39,90	2,40	25,97	36,40	76,13	42,10	1,30	359,10	3,70	100,00	1016,80
12.01.2015	15:00:00	30,80	3,70	32,74	47,80	97,88	30,30	1,40	356,20	3,10	100,00	1016,60
12.01.2015	16:00:00	48,50	2,90	31,94	50,90	99,77	25,60	2,10	349,90	2,80	100,00	1019,30
12.01.2015	17:00:00	52,00	4,00	30,36	46,40	92,85	29,80	2,80	3,30	2,90	100,00	1020,10
12.01.2015	18:00:00	46,60	4,20	30,19	46,50	92,69		3,20	8,00	3,10	100,00	1021,10
12.01.2015	19:00:00	42,60		34,00	49,70	101,73	28,80	2,80	15,80	3,20	100,00	1022,20
12.01.2015	20:00:00	45,80	5,20	29,49	48,20	93,32	29,40	3,00	19,50	3,10	100,00	1022,80
12.01.2015	21:00:00	47,60	5,20	21,92	39,00	72,53	37,60	3,00	8,00	3,20	100,00	1023,20
12.01.2015	22:00:00	35,00	2,70				35,70	3,30	20,20	2,40	100,00	1023,90
12.01.2015	23:00:00	32,80	11,60	15,84	33,60	57,84	38,40	3,70	357,40	3,10	100,00	1022,50
13.01.2015	00:00:00	38,80	14,50	9,96	22,70	37,94	48,00	4,10	0,10	3,20	100,00	1023,90
13.01.2015	01:00:00	31,30	18,80	6,19	17,30	26,77	55,80	5,00	0,60	3,00	100,00	1024,30
13.01.2015	02:00:00	27,70	24,20	3,51	14,10	19,46	60,50	5,20	1,50	2,80	91,38	1024,40
13.01.2015	03:00:00	22,80	28,20	2,64	11,40	15,43	62,30	5,10	358,90	2,80	87,80	1023,10
13.01.2015	04:00:00	21,00	32,90	2,50	12,80	16,63	61,20	5,20	351,10	2,50	78,45	1024,60
13.01.2015	05:00:00	21,30	30,20	2,80	11,50	15,78	63,20	5,40	353,20	2,60	70,95	1024,70
13.01.2015	06:00:00	19,00	28,40	4,25	14,00	20,50	63,10	5,70	5,70	2,40	70,91	1025,00
13.01.2015	07:00:00	17,00	16,20	16,30	30,20	55,13	47,50	5,80	6,40	2,50	70,91	1025,30
13.01.2015	08:00:00	17,60	12,30	65,44	54,90	155,02	26,10	5,70	8,60	2,60	74,30	1025,30
13.01.2015	09:00:00	22,80	13,30	67,07	60,00	162,61	26,20	7,10	30,50	2,50	68,68	1025,90
13.01.2015	10:00:00	38,40	16,60	25,70	42,20	81,52	39,90	7,40	41,40	3,00	64,22	1026,20
13.01.2015	11:00:00	38,90	14,20	21,42	37,20	69,98	48,80	8,70	27,70	3,30	60,37	1026,40
13.01.2015	12:00:00	37,60	14,20	19,09	27,00	56,21	55,40	8,50	23,30	3,90	60,39	1025,80
13.01.2015	13:00:00	43,10	13,10	16,13	26,50	51,17	60,00	8,70	36,70	4,10	59,34	1025,20
13.01.2015	14:00:00	44,80	13,40	14,78	25,20	47,82	60,80	8,20	27,10	3,80	60,94	1024,80
13.01.2015	15:00:00	54,10	9,80	15,48	29,60	53,28	56,80	7,90	34,70	3,90	61,36	1024,60
13.01.2015	16:00:00	56,60	8,40	17,67	35,00	62,04	50,40	7,50	35,30	3,60	63,57	1024,70
13.01.2015	17:00:00	63,00	8,80	27,31	49,40	91,18	35,90	7,20	29,70	2,70	67,36	1024,90
13.01.2015	18:00:00	72,60	10,00	38,60	60,40	119,46	24,40	6,50	20,00	2,60	70,96	1025,20
13.01.2015	19:00:00	84,80	12,20	61,45	70,10	164,12		6,10	27,30	2,00	73,70	1025,30
13.01.2015	20:00:00	101,00		83,57	74,00	201,86	10,20	5,90	18,80	1,40	76,00	1025,30
13.01.2015	21:00:00	128,00	12,40	92,44	74,30	215,74	9,80	5,70	3,10	1,00	77,02	1025,00
13.01.2015	22:00:00	135,70	12,30	95,06	74,30	219,74	10,90	5,00	22,10	0,90	81,09	1024,70
13.01.2015	23:00:00	131,40	14,20				5,30	5,40	320,90	1,00	80,44	1024,10
14.01.2015	00:00:00	102,00	12,10	66,30	66,10	167,54	4,80	5,30	315,80	1,30	82,67	1023,70
14.01.2015	01:00:00	69,90	10,30	32,56	54,70	104,52	12,70	5,30	317,40	1,60	83,85	1023,30
14.01.2015	02:00:00	66,90	9,80	9,08	31,10	44,99	33,80	5,40	348,40	1,60	85,87	1022,90
14.01.2015	03:00:00	29,50	7,20	6,16	22,30	31,73	43,70	5,10	354,90	1,70	88,32	1022,70
14.01.2015	04:00:00	23,90	7,90	4,81	19,30	26,65	48,40	5,30	343,00	1,60	88,36	1022,40
14.01.2015	05:00:00	19,10	13,60	3,88	18,70	24,64	49,50	5,80	325,40	1,70	87,33	1021,90
14.01.2015	06:00:00	18,80	16,40	9,30	28,00	42,23	42,60	5,80	320,30	1,60	88,33	1022,00
14.01.2015	07:00:00	19,50	19,10	46,49	53,10	124,23	19,00	6,00	315,70	1,80	88,08	1022,00
14.01.2015	08:00:00	28,00	16,60	120,56	75,00	259,46	6,40	6,00	324,80	2,00	89,18	1021,70
14.01.2015	09:00:00	38,30	30,10	80,41	62,60	185,62	12,00	7,30	332,00	1,70	83,60	1021,70
14.01.2015	10:00:00	51,95						7,66	72,67	1,58	83,49	1021,80
14.01.2015	11:00:00	52,00	27,00	27,50	40,30	82,38	31,10	8,90	86,70	1,70	76,84	1021,50
14.01.2015	12:00:00	45,90	25,10	26,36	43,00	83,34	31,90	10,00	104,20	1,20	70,52	1020,90
14.01.2015	13:00:00	50,70	22,90	32,08	51,50	100,58	28,60	10,30	137,10	0,80	70,50	1020,20
14.01.2015	14:00:00	69,70	21,10	36,69	54,50	110,63	25,60	10,70	291,60	1,20	73,37	1019,60
14.01.2015	15:00:00	85,50	19,70				17,30	9,50	121,30	2,00	78,31	1019,20
14.01.2015	16:00:00	72,10	17,90	37,41	51,80	109,04	22,80	8,70	32,00	1,60	81,64	1018,80
14.01.2015	17:00:00	95,70	14,50	75,42	59,20	174,60	10,50	8,00	10,20	1,50	85,11	1018,70
14.01.2015	18:00:00	116,40	16,50	97,37	68,30	217,28	8,60	7,20	353,50	1,50	88,05	1018,70
14.01.2015	19:00:00	111,40	18,40	109,41	63,70	231,10	9,00	6,90	357,00	1,40	88,99	1018,70
14.01.2015	20:00:00	115,90	13,90	68,27	65,50	169,96	6,90	6,80	64,50	1,30	89,41	1018,50
14.01.2015	21:00:00	108,20	13,60	60,73	62,50	155,41	5,60	6,70	72,60	1,40	90,10	1017,80
14.01.2015	22:00:00	97,00	8,90	80,29	64,50	187,35	6,60	6,80	75,50	0,80	90,37	1017,50
14.01.2015	23:00:00	99,80	6,90	87,14	61,40	194,72	3,70	7,00	192,52	0,20	90,89	1017,30
15.01.2015	00:00:00	82,90	9,90	125,51	60,20	252,23	3,70	5,80	151,60	0,70	97,74	1017,10
15.01.2015	01:00:00	92,90	8,40	59,03	54,30	144,61	3,00	5,70	164,60	0,70	98,70	1016,80
15.01.2015	02:00:00	72,10	7,80	53,42	50,40	132,14	2,20	5,90	174,10	1,00	98,70	1016,60
15.01.2015	03:00:00	67,40	6,60	26,00	45,60	85,38	3,40	6,40	170,60	0,90	94,89	1014,90
15.01.2015	04:00:00	66,00	6,50	5,59	23,30	31,85	23,40	6,60	170,30	1,60	92,87	1016,10
15.01.2015	05:00:00	57,00	6,90	3,15	17,60	22,42	30,80	6,60	160,60	1,60	94,11	1016,10
15.01.2015	06:00:00	57,30	7,80	2,96	17,90	22,44	32,30	6,30	168,40	1,40	93,45	1016,10
15.01.2015	07:00:00	55,60	7,10	8,13	29,00	41,43	19,80	6,90	157,00	0,90	93,56	1016,30
15.01.2015	08:00:00	60,20	8,80	47,64	49,00	121,89	12,40	7,10	324,40	1,20	93,67	1016,60
15.01.2015	09:00:00	48,00	8,70	30,60	45,70	92,52	14,20	7,30	275,80	1,00	91,97	1016,90
15.01.2015	10:00:00	49,20	12,90	36,52	39,40	95,28	22,00	8,20	304,00	1,50	86,85	1017,00
15.01.2015	11:00:00	50,50	19,90	37,24	38,10	95,07	26,00	7,40	290,00	2,30	88,43	1017,30
15.01.2015	12:00:00	62,70	23,80	26,44	29,40	69,85	34,60	7,60	274,10	1,90	83,58	1015,80
15.01.2015	13:00:00	71,60	21,80	40,00	39,00	100,20	33,30	8,20	273,40	2,50	81,95	1016,90
15.01.2015	14:00:00	79,40	26,50	26,38	33,00	73,36	39,40	8,40	314,00	1,50	78,56	1016,70
15.01.2015	15:00:00	83,90	19,60	17,42	33,30	59,95	40,50	6,70	141,90	1,70	86,30	1016,80
15.01.2015	16:00:00	62,00	11,90	14,92	37,20	60,03	36,80	6,30	228,10	1,20	85,25	1017,10
15.01.2015	17:00:00	53,70	9,70	12,50	42,80	61,92	25,20	5,70	169,00	1,10	92,27	1017,30
15.01.2015	18:00:00	68,40	8,60	19,85	56,90	87,27	8,80	5,60	161,90	1,20	95,43	1017,80
15.01.2015	19:00:00	70,70	7,90	41,12	60,50	123,42	5,70	5,70	163,80	1,00	97,32	1018,40
15.01.2015	20:00:00	93,70	8,00	57,23	63,20	150,76	3,80	5,80	151,30	0,70	96,49	1018,70
15.01.2015	21:00:00	86,80	7,70	73,86	64,80	177,80	5,00	5,60	11,70	0,90	91,86	1019,30
15.01.2015	22:00:00	105,80	7,80	109,49	64,80	232,32	15,90	5,80	3,70	1,00	87,62	1019,50
15.01.2015	23:00:00	203,40	9,00	86,42	62,00	194,23	8,20	6,80	343,70	1,30	79,40	1019,70
16.01.2015	00:00:00	146,90	10,00	33,54	53,90	105,22	13,20	6,90	333,90	1,80	82,02	1019,80
16.01.2015	01:00:00	80,80	9,10	13,28	32,20	52,52	38,80	6,70	353,90	2,40	81,12	1020,00
16.01.2015	02:00:00	58,10	11,80	4,96	20,70	28,30	53,70	6,30	352,80	2,20	84,75	1020,50
16.01.2015	03:00:00	46,50	8,70	4,73	20,40	27,64	51,30	6,00	354,90	1,70	87,71	1020,90
16.01.2015	04:00:00	51,80	6,80	4,72	23,80	31,03	45,40	6,40	350,10	1,60	86,26	1020,90
16.01.2015	05:00:00	42,40	11,20	4,46	22,70	29,53	46,90	6,30	14,80	1,70	83,59	1021,30
16.01.2015	06:00:00	41,70	13,70	4,92	17,40	24,93	53,00	5,80	358,40	2,40	83,63	1022,10
16.01.2015	07:00:00	48,70	13,90	17,89	29,30	56,67	38,50	5,80	360,00	2,70	79,82	1023,00
16.01.2015	08:00:00	56,70	13,40	51,24	50,20	128,60	23,60	5,60	351,40	2,60	81,79	1023,50
16.01.2015	09:00:00	74,30	15,00	46,24	48,90	119,65	19,30	5,80	3,60	2,20	82,80	1024,00
16.01.2015	10:00:00	92,60	12,60	43,22	50,60	116,72	20,30	6,00	11,10	1,80	80,32	1024,50
16.01.2015	11:00:00	121,50	14,10	41,46	46,80	110,24	24,30	6,10	19,40	2,10	78,70	1024,80
16.01.2015	12:00:00	132,40	14,20	40,94	46,80	109,45	26,40	6,50	20,80	2,00	78,08	1024,70
16.01.2015	13:00:00	140,20	14,60	27,24	44,30	85,97	30,40	6,50	38,30	1,80	80,03	1024,40
16.01.2015	14:00:00	126,40	13,00	31,60	42,20	90,55	28,20	6,80	31,70	1,70	78,86	1024,20
16.01.2015	15:00:00	137,60	13,50	42,27	42,30	106,97	27,80	7,00	0,40	1,80	77,14	1024,10
16.01.2015	16:00:00	107,90	12,80	44,74	48,20	116,65	23,90	6,70	358,40	1,80	78,94	1024,40
16.01.2015	17:00:00	101,10	10,10	43,45	46,50	112,98	20,50	6,50	32,60	1,70	82,69	1024,60
16.01.2015	18:00:00	109,70	13,80	64,55	57,80	156,56	15,00	6,50	4,70	1,40	80,67	1024,80
16.01.2015	19:00:00	121,70	13,40	72,33	60,50	171,16	11,90	6,40	349,40	1,40	81,37	1025,10
16.01.2015	20:00:00	137,90	16,40	59,14	58,90	149,38	10,00	6,20	356,80	1,60	80,58	1025,40
16.01.2015	21:00:00	135,00	13,90	49,44	59,20	134,85	14,30	5,90	343,60	1,60	81,46	1025,70
16.01.2015	22:00:00	136,10	13,50	48,76	57,00	131,61	10,20	5,80	356,00	1,20	81,47	1026,00
16.01.2015	23:00:00	125,90	10,90	31,10	58,60	106,18	6,70	6,00	46,00	0,90	81,26	1025,90
17.01.2015	00:00:00	96,00	10,70	58,54	63,30	152,87	6,70	6,00	0,70	1,10	80,52	1026,20
17.01.2015	01:00:00	122,40	10,50	61,62	64,10	158,38	5,00	5,20	82,20	0,70	83,40	1026,10
17.01.2015	02:00:00	112,60	7,20	105,59	60,80	222,35	5,10	4,40	359,23	0,20	88,10	1026,10
17.01.2015	03:00:00	130,50	5,80	113,82	59,00	233,14	6,10	3,80	8,10	0,60	92,53	1025,40
17.01.2015	04:00:00	136,50	4,80	101,55	53,80	209,17	4,20	4,00	352,80	1,20	91,41	1025,10
17.01.2015	05:00:00	123,50	5,20	101,94	52,60	208,57	2,90	4,40	1,40	0,60	90,37	1025,00
17.01.2015	06:00:00	110,10	4,90	139,82	54,80	268,72	3,40	3,30	354,20	0,20	96,21	1025,00
17.01.2015	07:00:00	120,80	3,80	202,62	59,00	369,01	3,80	2,90	349,96	0,20	97,45	1025,00
17.01.2015	08:00:00	125,00	4,90	398,95	83,70	694,09	6,80	3,60	0,50	0,50	92,98	1025,10
17.01.2015	09:00:00	175,50	6,70	464,65	97,10	808,01	9,10	5,40	32,57	0,20	86,64	1025,30
17.01.2015	10:00:00	237,80	11,30	141,14	67,50	283,44	5,60	6,70	131,60	0,80	78,72	1025,50
17.01.2015	11:00:00	135,20	21,40	83,22	61,30	188,62	9,00	8,20	106,10	0,80	73,56	1025,50
17.01.2015	12:00:00	143,10	24,30	63,50	61,10	158,26	14,80	8,50	112,00	1,50	67,14	1025,40
17.01.2015	13:00:00	139,70	23,30	34,05	47,70	99,80	30,80	9,60	190,10	1,40	65,58	1024,90
17.01.2015	14:00:00	105,60	25,40	24,55	46,00	83,56	36,70	9,90	145,20	1,50	65,98	1024,70
17.01.2015	15:00:00	99,30	18,60	12,62	39,20	58,52	51,70	8,50	170,70	1,40	65,98	1024,40
17.01.2015	16:00:00	91,00	13,20	11,48	45,70	63,27	44,20	8,20	149,00	2,00	68,01	1024,30
17.01.2015	17:00:00	100,30	14,20	42,32	71,00	135,75	11,80	7,20	148,00	1,30	75,38	1024,30
17.01.2015	18:00:00	140,20	13,60	139,80	80,20	294,09	7,80	6,20	171,50	0,60	80,36	1024,70
17.01.2015	19:00:00	262,40	14,60	379,54	102,80	683,50	18,30	5,60	23,28	0,10	84,96	1024,80
17.01.2015	20:00:00		15,60	575,61	115,80	996,48	28,70	4,70	350,70	0,50	90,12	1024,80
17.01.2015	21:00:00	0,00	14,70	555,06	99,50	948,74	26,50	4,30	154,20	0,30	93,46	1024,70
17.01.2015	22:00:00	0,00	15,10	491,79	104,20	856,64	12,10	3,90	155,90	0,40	93,62	1024,60
17.01.2015	23:00:00		12,90	565,47	101,60	966,77	11,80	3,90	53,43	0,10	93,62	1024,70
18.01.2015	00:00:00		12,10	583,05	99,60	991,67	24,40	3,70	352,50	0,70	95,00	1025,10
18.01.2015	01:00:00	0,00	9,40	375,01	73,90	647,67	12,00	4,90	145,80	0,90	95,57	1025,20
18.01.2015	02:00:00	81,00	5,60	44,92	52,00	120,72		6,20	164,80	1,50	88,07	1025,30
18.01.2015	03:00:00	81,00	7,30	10,29	37,40	53,15	7,90	6,20	165,80	1,90	82,85	1025,20
18.01.2015	04:00:00	66,10	8,10	7,24	31,00	42,08	18,70	6,50	168,20	1,30	90,13	1025,00
18.01.2015	05:00:00	50,00	7,60	6,32	28,60	38,27	23,20	6,00	175,00	1,30	88,50	1025,10
18.01.2015	06:00:00	43,40	6,40	10,95	39,80	56,56	11,00	5,80	180,50	1,50	88,50	1025,10
18.01.2015	07:00:00	49,80	7,50	6,26	29,00	38,59	26,60	6,10	166,70	1,20	84,10	1025,10
18.01.2015	08:00:00	36,20	8,90	7,65	32,10	43,81	25,10	6,20	172,90	1,10	81,00	1025,30
18.01.2015	09:00:00	38,00	19,00	8,54	30,40	43,46	31,80	8,30	168,10	1,40	74,80	1025,50
18.01.2015	10:00:00	43,00	30,60	11,78	27,70	45,72	38,30	9,70	168,60	2,30	70,81	1025,60
18.01.2015	11:00:00	45,00	37,60	14,86	28,70	51,43	41,40	10,00	173,20	1,90	58,74	1025,50
18.01.2015	12:00:00	44,20	34,50	11,59	26,70	44,44	47,40	10,80	169,40	2,20	64,17	1025,00
18.01.2015	13:00:00	53,40	29,40	11,53	30,50	48,14	46,70	9,80	159,20	2,80	60,63	1024,50
18.01.2015	14:00:00	56,30	34,80	8,74	27,10	40,47	52,80	10,00	154,70	3,20	61,06	1023,90
18.01.2015	15:00:00	57,00	31,90	8,48	30,20	43,18	53,80	10,40	162,00	3,20	58,28	1023,60
18.01.2015	16:00:00	61,80	23,50	11,26	41,70	58,93	39,70	10,30	166,40	2,30	65,28	1023,20
18.01.2015	17:00:00	69,70	19,60	17,17	58,30	84,58	19,50	9,80	171,10	1,90	64,40	1023,00
18.01.2015	18:00:00	84,40	20,20	11,28	58,70	75,95	16,80	9,40	154,30	1,40	69,90	1023,30
18.01.2015	19:00:00	81,40	19,30	10,30	56,50	72,26	19,20	9,40	160,80	2,10	71,67	1023,30
18.01.2015	20:00:00	72,40	17,00	9,01	47,70	61,49	23,40	9,00	170,40	2,20	73,28	1023,10
18.01.2015	21:00:00	67,20	18,00	29,90	61,20	106,94	12,80	8,70	153,30	0,90	70,97	1022,70
18.01.2015	22:00:00	84,40	15,20	106,87	75,50	239,01	4,50	7,40	153,70	0,60	82,90	1021,00
18.01.2015	23:00:00	159,80	13,00	59,31	61,30	152,05	3,70	8,10	151,80	1,30	78,26	1022,30
19.01.2015	00:00:00	80,00	14,50	8,48	41,70	54,68	23,70	8,30	161,10	2,20	75,30	1022,20
19.01.2015	01:00:00	54,00	16,30	3,91	26,20	32,18	42,90	8,80	165,50	2,80	70,63	1022,10
19.01.2015	02:00:00	40,30	14,30	2,49	18,30	22,11	51,90	8,50	169,00	2,70	71,16	1022,00
19.01.2015	03:00:00	38,00	16,20	2,54	17,80	21,68	53,30	9,00	169,50	2,50	64,53	1021,70
19.01.2015	04:00:00	27,10	14,90	2,96	18,10	22,62	51,90	8,40	166,20	2,00	70,21	1021,20
19.01.2015	05:00:00	28,40	12,70	2,77	20,20	24,44	47,80	8,10	163,40	2,10	73,13	1020,70
19.01.2015	06:00:00	31,70	14,00	2,36	18,10	21,71	49,40	8,50	161,60	1,70	68,42	1020,50
19.01.2015	07:00:00	33,00	15,00	4,23	25,50	31,97	42,20	8,70	161,90	1,90	69,35	1020,30
19.01.2015	08:00:00	32,70	15,90	8,57	40,30	53,42	24,20	9,20	165,00	2,10	65,00	1020,30
19.01.2015	09:00:00	41,80	19,80	12,59	42,30	61,57	25,80	9,80	161,10	2,70	65,12	1020,20
19.01.2015	10:00:00	58,10	25,60	21,78	42,30	75,62	26,70	11,40	161,80	1,90	58,56	1020,20
19.01.2015	11:00:00	83,70	23,00	14,01	29,70	51,14	44,20	12,50	158,80	3,50	50,95	1020,00
19.01.2015	12:00:00	73,60	21,20	11,34	25,80	43,16	52,10	11,60	155,80	3,80	53,75	1019,80
19.01.2015	13:00:00	114,70	21,30	9,71	23,90	38,75	56,70	11,70	157,10	3,60	57,24	1019,30
19.01.2015	14:00:00	73,30	26,10	12,72	29,00	48,46	50,50	13,20	153,30	2,80	57,08	1018,90
19.01.2015	15:00:00	77,10	26,80	19,00	40,30	69,36	43,00	12,30	178,50	1,90	61,94	1018,80
19.01.2015	16:00:00	138,80	19,80	12,26	40,20	58,95	45,40	11,50	160,00	2,80	65,70	1018,60
19.01.2015	17:00:00	122,40	19,00	24,46	58,30	95,72	20,20	11,70	180,90	2,00	61,83	1018,30
19.01.2015	18:00:00	159,40	20,70	31,65	68,60	117,03	8,50	11,80	181,00	2,20	59,16	1018,30
19.01.2015	19:00:00	168,30	19,30	25,94	67,60	107,29	6,10	11,00	173,60	1,80	66,63	1018,00
19.01.2015	20:00:00	110,90	18,40	12,30	54,10	72,91	17,90	11,70	175,30	2,50	61,79	1018,00
19.01.2015	21:00:00	87,00	18,10	13,36	53,20	73,65	20,80	11,90	182,10	2,20	62,27	1018,10
19.01.2015	22:00:00	96,50	17,90	7,73	41,80	53,63	32,80	11,80	177,30	2,20	62,40	1018,30
19.01.2015	23:00:00	70,80	18,10	7,18	41,70	52,68	31,90	11,60	175,90	2,80	64,95	1018,30
20.01.2015	00:00:00	59,90	15,60	5,06	33,60	41,35	37,60	10,90	170,10	2,60	67,30	1018,30
20.01.2015	01:00:00	50,40	15,50	4,84	31,80	39,21	39,80	11,00	167,20	3,20	67,31	1018,30
20.01.2015	02:00:00	48,00	14,50	3,40	24,10	29,31	47,50	10,60	169,10	3,10	71,41	1018,30
20.01.2015	03:00:00	43,00	12,50	3,38	23,30	28,46	45,90	10,40	167,30	2,20	72,16	1018,30
20.01.2015	04:00:00	35,90	12,40	3,31	20,60	25,66	48,10	10,30	164,20	1,70	74,20	1018,30
20.01.2015	05:00:00	34,10	12,80	3,08	19,40	24,11	49,70	10,40	168,30	1,60	72,78	1018,20
20.01.2015	06:00:00	32,00	12,90	3,20	21,60	26,50	49,60	11,10	171,90	1,90	68,69	1018,10
20.01.2015	07:00:00	32,30	14,50	6,11	35,20	44,55	34,10	11,30	179,70	2,30	68,41	1018,20
20.01.2015	08:00:00	42,10	14,60	11,26	44,50	61,73	23,20	11,30	175,20	2,20	69,79	1018,30
20.01.2015	09:00:00	57,30	17,00	51,98	63,80	143,34	10,20	12,10	184,00	1,50	67,84	1018,50
20.01.2015	10:00:00	121,40	19,60	43,38	54,90	121,27	16,00	12,80	179,80	1,90	65,25	1018,90
20.01.2015	11:00:00	165,20	27,80	25,40	44,20	83,07	27,70	14,30	171,80	2,30	59,76	1018,80
20.01.2015	12:00:00	97,10	27,80	20,51	40,30	71,68	33,70	14,50	162,70	2,10	60,06	1018,50
20.01.2015	13:00:00	113,70	28,50	14,09	32,70	54,26	45,10	15,00	147,50	2,70	58,01	1018,00
20.01.2015	14:00:00	57,60	29,90	19,27	39,40	68,88	36,20	14,80	148,00	3,20	58,88	1017,30
20.01.2015	15:00:00	63,80	31,80	23,92	49,10	85,69	30,00	14,70	153,50	2,50	59,06	1017,20
20.01.2015	16:00:00	93,10	28,00	35,11	58,00	111,72	20,00	14,50	156,80	2,10	59,34	1017,10
20.01.2015	17:00:00	153,50	25,60	76,04	70,60	186,95	6,00	13,00	160,90	1,60	65,14	1016,90
20.01.2015	18:00:00	291,80	22,80	202,30	84,10	393,62	5,20	10,90	202,20	0,30	76,65	1016,80
20.01.2015	19:00:00	679,60	18,90	252,90	84,50	471,44	8,40	10,50	154,97	0,30	78,34	1017,00
20.01.2015	20:00:00		20,90	482,34	108,80	846,78	12,60	10,80	150,50	0,40	77,03	1017,00
20.01.2015	21:00:00	0,00	20,10	430,32	100,60	758,99	14,10	9,80	320,00	0,40	79,00	1017,00
20.01.2015	22:00:00	546,72	19,00	339,93	89,90	609,99	12,90	9,90	10,00	0,30	78,93	1017,10
20.01.2015	23:00:00	546,70	15,70	262,83	79,90	482,03	9,50	10,10	126,90	0,30	78,93	1017,10
21.01.2015	00:00:00	374,40	14,20	325,52	80,00	578,05	10,10	9,90	352,40	0,50	81,43	1017,10
21.01.2015	01:00:00	365,90	13,80	249,99	69,70	452,18	7,30	9,50	170,53	0,20	82,50	1017,00
21.01.2015	02:00:00	283,70	13,60	246,88	58,60	436,33	9,70	9,40	337,70	0,70	82,50	1017,20
21.01.2015	03:00:00	282,30	10,80	172,81	51,00	315,40	7,40	8,70	351,80	0,90	85,45	1017,20
21.01.2015	04:00:00	196,80	12,10	112,66	48,00	220,37	4,90	9,00	343,70	0,80	83,84	1016,90
21.01.2015	05:00:00	155,60	11,40	100,03	41,40	194,45	3,30	8,50	340,70	0,80	85,88	1016,90
21.01.2015	06:00:00	125,40	10,30	123,14	45,20	233,60	3,70	8,80	343,60	1,00	83,44	1016,80
21.01.2015	07:00:00	124,50	10,80	205,72	58,00	372,75	7,90	8,70	349,00	1,00	82,72	1016,70
21.01.2015	08:00:00	195,80	13,10	497,86	90,30	852,03	10,00	8,70	349,40	1,10	82,66	1016,90
21.01.2015	09:00:00		14,60	581,55	106,70	996,47	12,20	10,00	351,10	0,80	79,36	1017,40
21.01.2015	10:00:00	314,15	13,40	342,61	79,40	603,59	4,50	11,20	150,90	0,70	66,61	1018,00
21.01.2015	11:00:00	314,10	28,40	89,84	54,30	191,76	3,10	12,70	131,10	0,50	55,09	1018,20
21.01.2015	12:00:00	107,30	36,70	39,17	41,20	101,13	16,50	14,10	154,90	2,40	55,40	1017,70
21.01.2015	13:00:00	95,00	38,70	20,94	36,20	68,23	28,90	14,70	161,00	2,20	56,71	1017,40
21.01.2015	14:00:00	106,30	32,70	13,62	35,50	56,34	31,70	13,90	168,30	2,30	56,71	1017,20
21.01.2015	15:00:00	102,60	37,10	30,97	46,10	93,48	19,90	13,30	143,60	2,30	63,42	1013,30
21.01.2015	16:00:00	94,80	37,10	87,92	62,30	196,81	6,40	13,70	153,60	1,70	59,86	1017,40
21.01.2015	17:00:00	189,00	37,00	97,54	66,50	215,73	5,80	12,40	161,80	1,70	65,84	1017,50
21.01.2015	18:00:00	268,80	30,00	253,64	76,50	464,57	8,20	11,30	163,50	1,00	71,00	1017,80
21.01.2015	19:00:00	423,00	28,80	388,98	94,50	689,64	8,30	10,30	270,89	0,10	78,34	1018,30
21.01.2015	20:00:00	0,00	23,20	721,75	120,10	1224,38	24,40	10,30	335,10	0,50	79,68	1017,30
21.01.2015	21:00:00	0,00	22,50	728,97	114,40	1229,72	29,60	9,80	346,50	0,90	81,89	1017,60
21.01.2015	22:00:00	0,00	21,70	631,07	91,60	1057,14	34,10	9,20	344,80	0,90	81,89	1019,30
21.01.2015	23:00:00	0,00	18,80	652,29	84,60	1082,60	25,20	8,70	344,80	0,70	85,12	1019,60
22.01.2015	00:00:00	0,00	17,60	702,76	88,50	1163,72	24,30	8,10	345,00	0,50	89,46	1019,70
22.01.2015	01:00:00	0,00	16,10	636,29	79,60	1053,12	19,70	8,10	348,10	0,60	88,73	1019,70
22.01.2015	02:00:00	0,00	13,60	407,61	59,40	683,04	9,60	7,60	352,10	0,80	88,93	1019,80
22.01.2015	03:00:00	0,00	11,60	332,50	50,50	559,22	7,70	7,20	335,80	0,50	90,88	1020,00
22.01.2015	04:00:00	278,97	10,50	304,26	44,20	509,72	5,60	6,70	348,20	0,40	93,13	1019,80
22.01.2015	05:00:00	279,00	10,70	290,02	42,10	485,83	9,70	7,20	339,28	0,20	89,70	1019,80
22.01.2015	06:00:00	308,80	10,00	268,53	39,30	450,15	4,40	6,80	353,70	0,30	94,09	1020,00
22.01.2015	07:00:00	222,30	10,80	461,61	59,70	765,96	6,70	6,70	345,95	0,10	89,81	1020,30
22.01.2015	08:00:00	259,80	12,50	690,03	93,50	1149,25	14,70	7,30	346,03	0,30	89,81	1020,40
22.01.2015	09:00:00		14,90	823,26	119,30	1378,89	13,30	9,80	10,80	0,30	83,25	1020,80
22.01.2015	10:00:00	263,50	19,50	374,25	89,90	662,50	0,40	12,90	133,40	1,00	62,08	1021,00
22.01.2015	11:00:00	263,50	31,30	58,38	50,00	139,31	2,90	13,60	138,30	2,60	54,58	1021,20
22.01.2015	12:00:00	86,60	33,70	40,50	45,90	107,87	10,30	14,80	141,50	2,90	53,57	1021,00
22.01.2015	13:00:00	69,90	35,00	20,42	36,00	67,24	27,10	15,60	141,40	3,10	51,53	1020,60
22.01.2015	14:00:00	60,50	38,30	19,96	39,60	70,14	32,20	16,10	149,90	2,70	51,53	1020,10
22.01.2015	15:00:00		38,40	26,41	51,90	92,30	28,30	15,60	183,70	1,70	52,47	1019,70
22.01.2015	16:00:00	0,00	23,40	34,37	67,90	120,49	13,90	15,20	176,90	1,60	60,86	1019,40
22.01.2015	17:00:00		18,40	95,34	77,80	223,66	4,40	13,50	180,00	0,30	69,88	1019,20
22.01.2015	18:00:00		10,20	421,19	101,50	745,92	4,60	12,00	336,57	0,10	68,37	1019,00
22.01.2015	19:00:00		7,70	598,10	128,10	1043,19	8,80	11,90	307,40	0,50	67,48	1019,40
22.01.2015	20:00:00		7,40	448,31	113,50	799,41	7,20	11,70	311,80	0,40	72,94	1019,40
22.01.2015	21:00:00		6,10	422,15	96,10	741,99	7,00	10,80	325,10	0,60	72,08	1019,20
22.01.2015	22:00:00		5,50	462,32	95,20	802,55	14,90	10,90	333,10	0,80	69,87	1018,70
22.01.2015	23:00:00	741,78	4,10	295,81	79,20	531,79	3,80	10,60	279,20	0,60	78,85	1018,30
23.01.2015	00:00:00	741,80	8,80	354,94	79,40	622,46	2,90	9,00	329,80	0,30	78,85	1018,00
23.01.2015	01:00:00	654,80	6,20	201,36	70,90	378,98	1,80	10,60	267,80	0,50	68,54	1017,60
23.01.2015	02:00:00	383,00	4,90	35,94	57,00	111,99	0,01	10,70	172,40	0,70	77,20	1017,00
23.01.2015	03:00:00	90,50	6,60	53,93	51,00	133,51	0,20	9,10	345,30	0,30	77,20	1016,80
23.01.2015	04:00:00	118,80	5,30	50,56	46,90	124,26	1,40	10,40	283,40	0,50	68,26	1016,50
23.01.2015	05:00:00	106,60	5,40	39,30	43,90	104,03	1,60	8,90	278,20	0,40	73,90	1016,40
23.01.2015	06:00:00	91,50	6,10	49,51	42,40	118,15	1,60	8,20	319,60	0,60	79,14	1015,90
23.01.2015	07:00:00	102,20	6,10	133,15	60,90	264,62	1,60	10,50	244,90	0,70	65,17	1015,90
23.01.2015	08:00:00	201,60	8,70	113,23	67,60	240,84	2,40	11,00	178,10	0,80	63,25	1015,70
23.01.2015	09:00:00	178,60	12,80	45,77	56,30	126,33	4,60	13,30	188,20	2,20	52,12	1015,50
23.01.2015	10:00:00	159,60	23,30	32,50	46,80	96,53	13,60	14,50	190,30	2,60	48,58	1015,30
23.01.2015	11:00:00	234,70	26,60	32,32	44,20	93,65	18,90	15,40	176,80	2,40	46,27	1015,30
23.01.2015	12:00:00	148,60	26,70	25,90	41,70	81,32	24,90	16,80	144,70	2,60	40,09	1014,80
23.01.2015	13:00:00	113,80	25,50	19,56	37,20	67,13	35,50	16,30	163,60	3,10	41,62	1013,80
23.01.2015	14:00:00	183,80	24,30	17,84	32,10	59,39	41,10	16,70	188,70	3,00	41,43	1013,10
23.01.2015	15:00:00	259,20	22,50	17,70	39,90	66,99	35,60	16,20	179,90	2,70	41,98	1012,50
23.01.2015	16:00:00	215,00	22,20	21,16	48,60	80,98	26,00	16,10	187,30	2,20	42,63	1012,30
23.01.2015	17:00:00	20,20	21,60	55,88	64,80	150,30	9,70	14,90	181,80	1,40	46,43	1012,00
23.01.2015	18:00:00	317,80	18,50	111,01	73,80	243,65	3,90	13,70	202,60	0,70	52,34	1011,70
23.01.2015	19:00:00	533,50	17,00	43,03	68,50	134,34	6,10	15,10	218,60	1,30	43,55	1011,60
23.01.2015	20:00:00	248,30	17,40	40,91	70,00	132,59	5,10	13,60	177,20	1,90	49,51	1011,40
23.01.2015	21:00:00	181,70	17,30	40,88	69,20	131,74	4,20	13,50	161,90	1,50	48,25	1010,70
23.01.2015	22:00:00	140,80	16,50	26,95	58,80	100,03	9,70	13,80	140,20	1,20	47,36	1010,10
23.01.2015	23:00:00	135,90	14,90	11,36	47,40	64,77	20,10	14,00	182,40	1,90	48,29	1009,50
24.01.2015	00:00:00	94,90	14,10	7,55	35,10	46,66	31,10	13,50	185,60	1,80	51,42	1009,00
24.01.2015	01:00:00	78,40	14,00	8,76	34,50	47,90	28,10	12,30	195,30	1,40	58,00	1008,50
24.01.2015	02:00:00	76,70	9,60	34,52	49,20	102,01	6,60	10,40	175,00	0,70	69,43	1008,10
24.01.2015	03:00:00	115,40	7,60	36,04	47,90	103,04	2,10	9,50	345,90	0,40	74,71	1008,20
24.01.2015	04:00:00	114,00	7,30	68,06	45,90	150,03	2,50	8,60	342,20	1,10	78,44	1007,80
24.01.2015	05:00:00	127,60	6,20	31,14	40,20	87,85	3,60	9,40	57,30	0,90	76,31	1007,50
24.01.2015	06:00:00	93,20	6,30	23,20	38,40	73,89	1,80	9,60	323,50	0,70	75,74	1007,50
24.01.2015	07:00:00	92,10	7,00	109,87	49,20	217,30	2,10	9,40	340,80	0,80	77,32	1007,60
24.01.2015	08:00:00	175,90	7,30	255,13	61,40	451,75	3,40	9,20	17,90	0,70	80,06	1008,20
24.01.2015	09:00:00	301,80	6,20	60,89	53,40	146,56	4,00	10,90	166,20	1,30	77,36	1008,60
24.01.2015	10:00:00	135,30	6,60	40,84	49,10	111,59	3,10	10,30	150,70	2,70	82,46	1008,60
24.01.2015	11:00:00	87,50	6,20	35,75	46,50	101,19	6,10	11,00	165,00	2,30	72,83	1008,80
24.01.2015	12:00:00	82,90	6,80	21,89	40,40	73,90	12,50	10,80	167,10	2,60	79,40	1009,20
24.01.2015	13:00:00	64,10	8,00	18,78	28,30	57,04	33,00	13,00	165,60	3,10	67,39	1008,90
24.01.2015	14:00:00	58,90	12,60	10,66	21,70	38,00	44,30	13,00	163,60	3,20	64,13	1008,40
24.01.2015	15:00:00	62,30	6,90	13,75	34,80	55,84	36,40	13,40	163,40	1,80	62,35	1008,50
24.01.2015	16:00:00	80,00	10,10	13,15	43,00	63,12	28,90	13,00	156,40	1,80	63,48	1008,60
24.01.2015	17:00:00	74,70	10,80	19,74	57,20	87,41	16,40	12,50	165,00	1,50	67,37	1008,80
24.01.2015	18:00:00	93,70	9,50	42,35	73,50	138,29	3,70	12,70	174,70	1,20	67,60	1009,60
24.01.2015	19:00:00	146,30	8,50	35,00	70,20	123,76	5,10	11,80	158,60	1,50	74,83	1010,00
24.01.2015	20:00:00	147,40	9,20	38,01	68,70	126,85	4,00	12,80	167,90	1,30	68,27	1010,30
24.01.2015	21:00:00	94,50	6,80	21,26	62,20	94,73	10,60	12,10	155,40	1,50	72,33	1010,40
24.01.2015	22:00:00	74,20	6,30	52,20	68,50	148,36	2,40	11,60	145,10	0,60	75,16	1010,40
24.01.2015	23:00:00	97,70	6,80	129,46	72,40	270,47	2,40	11,60	153,40	0,60	69,34	1010,40
25.01.2015	00:00:00	154,80	7,00	103,90	65,50	224,47	2,30	11,20	175,30	0,70	81,52	1010,60
25.01.2015	01:00:00	106,40	6,30	95,06	62,00	207,45	1,90	10,20	168,70	0,40	78,76	1010,60
25.01.2015	02:00:00	112,80	6,20	127,01	60,20	254,53	2,40	10,10	158,40	0,60	78,76	1008,90
25.01.2015	03:00:00	122,40	6,00	64,71	59,80	158,80	2,50	10,10	176,80	0,90	69,14	1010,50
25.01.2015	04:00:00	83,80	4,70	9,28	39,50	53,70	16,00	8,90	160,60	0,50	75,14	1010,60
25.01.2015	05:00:00	65,80	4,80	17,79	44,00	71,22	5,60	8,30	174,50	0,90	80,75	1010,80
25.01.2015	06:00:00	76,20	3,30	29,00	44,40	88,76	5,30	8,30	182,00	0,50	84,18	1011,10
25.01.2015	07:00:00	89,20	2,40	42,92	45,50	111,16	1,40	8,00	153,10	0,40	86,60	1011,30
25.01.2015	08:00:00	74,30	4,70	46,92	48,80	120,58	1,40	7,50	166,70	0,60	82,52	1011,80
25.01.2015	09:00:00	72,80	4,80	70,04	46,70	153,86	2,80	9,60	169,50	1,10	81,23	1012,10
25.01.2015	10:00:00	95,60	4,30	32,89	41,10	91,42	11,00	10,40	144,50	2,30	57,28	1012,40
25.01.2015	11:00:00	58,00	6,60	19,00	30,20	59,28	29,30	13,60	149,20	2,40	57,28	1012,80
25.01.2015	12:00:00	53,80	11,60	9,97	21,00	36,25	49,70	14,10	152,10	3,40	55,48	1012,90
25.01.2015	13:00:00	59,60	13,20	8,96	21,10	34,81	56,10	14,50	142,10	4,00	54,19	1012,40
25.01.2015	14:00:00	58,60	14,80	9,38	23,60	37,96	56,80	14,50	145,20	3,80	52,86	1012,00
25.01.2015	15:00:00	69,40	14,80	13,61	36,50	57,32	47,10	14,60	145,40	2,50	50,75	1012,00
25.01.2015	16:00:00	82,90	12,30	11,39	38,50	55,92	45,90	14,10	148,30	2,30	54,45	1012,10
25.01.2015	17:00:00	91,60	11,20	28,37	55,40	98,80	27,00	13,00	151,80	1,40	57,51	1012,30
25.01.2015	18:00:00	134,40	8,90	150,30	83,50	313,46	4,00	11,90	309,20	0,10	64,21	1012,50
25.01.2015	19:00:00	439,90	7,60	232,61	89,30	445,19	5,10	11,70	177,04	0,10	67,45	1012,90
25.01.2015	20:00:00	571,50	9,40	429,31	96,00	752,84	18,10	12,20	341,00	0,70	69,60	1013,10
25.01.2015	21:00:00	0,00	10,00	436,57	87,10	755,05	19,40	11,70	344,60	0,70	61,34	1013,20
25.01.2015	22:00:00	0,00	9,50	357,17	79,40	625,87	9,50	11,70	333,40	0,30	65,71	1013,10
25.01.2015	23:00:00	0,00	6,60	221,98	76,70	416,33	4,20	11,20	57,55	0,20	65,57	1013,30
26.01.2015	00:00:00	0,00	6,40	187,58	71,00	358,00	1,80	11,20	167,30	0,40	69,92	1013,70
26.01.2015	01:00:00	0,00	5,70	140,78	64,90	280,29	2,80	10,70	353,80	0,70	69,92	1013,80
26.01.2015	02:00:00	0,00	6,20	101,56	51,90	207,29	2,80	9,80	341,60	0,50	74,75	1014,00
26.01.2015	03:00:00	0,00	5,40	81,87	46,40	171,66	1,90	10,10	350,60	1,20	73,01	1014,40
26.01.2015	04:00:00	0,00	4,80	47,62	48,10	120,96	1,30	9,90	334,60	1,30	73,47	1014,80
26.01.2015	05:00:00	0,00	3,90	10,97	31,00	47,79	10,10	9,30	351,50	1,20	80,34	1015,00
26.01.2015	06:00:00	0,00	3,20	10,35	20,30	36,14	22,20	8,30	325,00	2,30	90,70	1015,30
26.01.2015	07:00:00	0,00	3,70	28,43	21,00	64,49	14,80	7,50	329,30	2,80	100,00	1015,90
26.01.2015	08:00:00	0,00	2,80	60,74	28,80	121,73	4,80	7,50	341,60	2,80	100,00	1016,70
26.01.2015	09:00:00	0,00	2,40	65,35	31,20	131,18	5,80	7,80	354,90	2,80	100,00	1017,20
26.01.2015	10:00:00	0,00	2,10	40,23	21,70	83,25	9,90	7,80	358,10	3,40	100,00	1018,00
26.01.2015	11:00:00	0,00	1,40	36,44	21,30	77,05	9,70	7,90	350,30	3,10	94,96	1018,80
26.01.2015	12:00:00	0,00	2,10	34,76	20,50	73,69	11,00	8,20	355,80	3,00	91,43	1018,90
26.01.2015	13:00:00	0,00	2,00	38,81	19,10	78,49	10,40	7,90	350,80	3,20	90,22	1018,70
26.01.2015	14:00:00	0,00	3,90	45,87	21,80	91,98	9,60	7,40	354,90	3,00	93,46	1018,60
26.01.2015	15:00:00	0,00	3,80	47,07	23,10	95,12	8,10	7,20	351,20	3,30	94,09	1018,70
26.01.2015	16:00:00	0,00	3,70	41,18	25,20	88,21	7,70	7,00	352,40	3,40	97,40	1018,80
26.01.2015	17:00:00	0,00	3,90	48,57	26,90	101,22	6,20	6,90	350,30	2,80	97,30	1018,90
26.01.2015	18:00:00	0,00	4,30	54,46	31,00	114,33	5,30	7,00	13,50	2,80	96,36	1019,30
26.01.2015	19:00:00	0,00	4,40	44,86	33,50	102,14	7,20	6,90	10,20	3,00	97,24	1019,80
26.01.2015	20:00:00	0,00	3,00	45,50	29,50	99,12	7,20	7,00	3,10	2,50	95,28	1019,80
26.01.2015	21:00:00	0,00	2,60	31,00	26,00	73,42	9,60	7,10	0,50	2,60	95,04	1019,70
26.01.2015	22:00:00	0,00	1,90	24,89	23,60	61,68	10,70	6,90	12,50	2,30	97,45	1019,60
26.01.2015	23:00:00	0,00	3,40	19,13	21,40	50,67	10,00	6,70	6,90	2,60	100,00	1019,30
27.01.2015	00:00:00	0,00	3,00	16,34	19,20	44,21	11,20	6,70	5,20	2,30	100,00	1019,20
27.01.2015	01:00:00	0,00	2,10	10,71	17,30	33,69	12,20	6,30	355,10	2,10	100,00	1018,80
27.01.2015	02:00:00	0,00	1,40	6,42	11,40	21,21	14,20	6,30	1,30	2,00	100,00	1018,40
27.01.2015	03:00:00	0,00	0,20	5,43	9,90	18,21	14,80	6,50	358,60	2,20	100,00	1018,00
27.01.2015	04:00:00	0,00	2,10	4,55	9,30	16,26	14,90	6,50	3,00	2,20	100,00	1016,00
27.01.2015	05:00:00	0,00	4,20	4,03	8,90	15,07	15,70	6,80	359,50	2,40	100,00	1017,00
27.01.2015	06:00:00	0,00	0,70	5,27	10,00	18,06	15,90	7,00	5,70	2,20	100,00	1017,00
27.01.2015	07:00:00	0,00	1,90	26,16	21,10	61,13	9,30	7,20	6,80	1,90	100,00	1016,60
27.01.2015	08:00:00	0,00	2,30	69,33	33,60	139,67	5,10	7,30	2,30	1,70	100,00	1016,40
27.01.2015	09:00:00	0,00	2,90	63,43	38,90	135,94	4,00	7,30	21,40	1,60	100,00	1016,30
27.01.2015	10:00:00	0,00	2,70	68,44	37,00	141,71	3,70	7,20	28,60	1,30	100,00	1015,90
27.01.2015	11:00:00	0,00	3,30	64,72	38,00	137,03	6,40	7,70	55,90	1,50	100,00	1015,50
27.01.2015	12:00:00	0,00	4,80	72,68	41,80	153,00	8,20	9,10	10,10	1,50	87,15	1015,00
27.01.2015	13:00:00	107,72	5,60	63,68	43,20	140,62	10,10	10,30	32,30	1,50	81,26	1013,90
27.01.2015	14:00:00	107,70	7,60	56,08	44,60	130,41	11,40	11,20	24,10	1,60	84,32	1012,70
27.01.2015	15:00:00	105,30	7,90	60,74	46,70	139,64	8,30	11,20	351,30	1,70	90,20	1012,10
27.01.2015	16:00:00	101,10	6,30	51,78	41,30	120,53	7,30	9,60	356,90	2,30	90,20	1011,70
27.01.2015	17:00:00	91,90	5,40	43,79	39,90	106,90	7,80	8,00	353,00	2,50	94,78	1011,20
27.01.2015	18:00:00	96,90	6,20	61,24	44,30	138,00	6,50	7,80	348,80	2,30	96,16	1011,10
27.01.2015	19:00:00	106,20	5,80	55,86	46,40	131,87	5,60	7,10	342,10	1,90	100,00	1010,80
27.01.2015	20:00:00	103,40	5,60	72,93	49,10	160,68	4,60	7,10	333,20	2,20	100,00	1009,90
27.01.2015	21:00:00	100,40	4,70	67,42	49,20	152,34	5,10	7,20	340,20	1,80	100,00	1009,70
27.01.2015	22:00:00	83,80	5,40	31,20	36,30	84,04	11,20	6,90	5,30	2,20	100,00	1009,00
27.01.2015	23:00:00	45,90	5,10	24,19	36,60	73,62	16,40	6,90	343,10	2,50	100,00	1008,30
28.01.2015	00:00:00	52,50	4,20	15,84	25,50	49,73	28,30	6,90	349,80	2,40	100,00	1008,00
28.01.2015	01:00:00	33,30	2,10	10,39	23,60	39,49	32,80	6,80	325,20	2,00	100,00	1007,50
28.01.2015	02:00:00	24,80	3,20	6,27	18,20	27,80	38,60	6,70	343,50	1,90	100,00	1007,30
28.01.2015	03:00:00	20,20	4,20	4,78	12,10	19,42	42,00	7,00	343,90	1,40	100,00	1007,30
28.01.2015	04:00:00	20,10	3,20	4,89	15,40	22,88	39,80	7,00	338,50	1,50	100,00	1006,90
28.01.2015	05:00:00	15,00	3,20	4,27	15,40	21,94	40,40	6,90	341,80	1,60	100,00	1007,00
28.01.2015	06:00:00	11,10	4,20	5,83	17,50	26,42	38,40	6,90	343,70	1,40	100,00	1006,80
28.01.2015	07:00:00	20,20	3,70	21,35	34,80	67,46	28,70	6,90	345,00	2,20	100,00	1007,20
28.01.2015	08:00:00	30,90	3,80	39,29	40,20	100,32	16,50	6,30	334,70	3,00	100,00	1007,60
28.01.2015	09:00:00	24,70	3,70	48,30	34,80	108,70	7,50	5,90	332,10	2,60	100,00	1008,20
28.01.2015	10:00:00	28,30	3,90	35,79	32,00	86,76	10,50	5,50	331,30	2,50	100,00	1008,70
28.01.2015	11:00:00	42,60	4,00	29,62	30,60	75,92	19,80	5,40	328,90	2,80	100,00	1009,20
28.01.2015	12:00:00	40,00	3,80	37,69	33,00	90,66	24,50	5,70	346,00	2,60	100,00	1009,70
28.01.2015	13:00:00	47,70	4,60	35,68	38,50	93,09	22,00	5,70	328,10	1,90	100,00	1009,80
28.01.2015	14:00:00	39,30	3,90	34,74	30,70	83,85	23,60	5,40	321,10	1,80	100,00	1009,80
28.01.2015	15:00:00	42,70	3,60	29,08	29,90	74,39	27,30	5,40	331,30	1,90	100,00	1008,50
28.01.2015	16:00:00	32,10	3,80	36,63	35,20	91,24	21,30	5,40	331,60	1,90	100,00	1010,30
28.01.2015	17:00:00	42,00	3,50	38,70	37,30	96,51	18,70	5,00	331,90	2,50	100,00	1010,90
28.01.2015	18:00:00	63,00	2,80	43,73	40,00	106,90	8,80	5,10	343,30	2,20	100,00	1011,50
28.01.2015	19:00:00	53,50	3,30	53,23	38,90	120,34	7,40	5,00	342,10	2,10	100,00	1012,00
28.01.2015	20:00:00	66,90	4,20	54,52	32,50	115,92	9,30	5,00	333,30	2,40	100,00	1012,50
28.01.2015	21:00:00	78,30	3,10	43,39	28,10	94,48	7,50	5,00	348,50	2,30	99,47	1012,70
28.01.2015	22:00:00	46,10	3,10	27,83	20,80	63,38	11,60	5,00	350,00	2,40	98,96	1012,90
28.01.2015	23:00:00	41,00	4,00	23,98	23,70	60,39	9,90	4,80	346,50	2,20	100,00	1012,90
29.01.2015	00:00:00	35,50	3,10	18,58	16,60	45,02	14,20	5,00	11,40	2,20	98,22	1013,00
29.01.2015	01:00:00	29,70	2,80	11,88	16,20	34,38	16,00	5,00	7,10	2,00	95,83	1013,00
29.01.2015	02:00:00	21,80	2,10	6,90	12,10	22,65	18,80	5,00	360,00	1,80	96,44	1012,90
29.01.2015	03:00:00	17,90	2,70	4,83	11,20	18,59	19,50	5,00	13,20	1,80	97,81	1012,80
29.01.2015	04:00:00	21,00	2,50	3,59	11,00	16,49	19,80	5,00	3,20	1,50	98,13	1012,50
29.01.2015	05:00:00	18,20	3,00	4,04	11,60	17,78	20,30	5,10	22,80	1,50	99,95	1012,40
29.01.2015	06:00:00	17,40	3,60	6,51	14,40	24,36	16,40	4,90	350,10	1,50	100,00	1012,20
29.01.2015	07:00:00	24,00	2,90	35,66	28,00	82,56	5,40	5,00	6,80	1,10	100,00	1012,00
29.01.2015	08:00:00	29,30	4,00	120,12	39,20	222,98	2,90	5,40	360,00	0,80	100,00	1011,80
29.01.2015	09:00:00	45,10	4,20	106,23	39,30	201,83	4,40	6,60	8,10	1,10	93,10	1011,50
29.01.2015	10:00:00	60,30	3,60	101,43	45,10	200,29	6,00	7,30	12,40	1,00	86,74	1011,30
29.01.2015	11:00:00	88,90	5,10	79,05	47,50	168,44	10,60	9,30	68,60	1,70	74,11	1011,00
29.01.2015	12:00:00	81,90	6,60	44,73	43,20	111,64	20,90	10,20	96,80	1,90	66,04	1010,40
29.01.2015	13:00:00	75,70	6,30	44,48	43,20	111,26	16,60	10,30	65,40	2,00	71,70	1009,20
29.01.2015	14:00:00	87,80	6,60	47,82	42,10	115,27	17,10	10,60	42,40	2,00	74,36	1006,90
29.01.2015	15:00:00	116,60	6,60	50,37	47,50	124,57	11,00	10,30	26,70	1,70	77,18	1007,90
29.01.2015	16:00:00	134,90	5,40	48,05	39,60	113,12	9,00	9,20	14,90	1,90	85,76	1007,80
29.01.2015	17:00:00	111,70	5,30	64,32	43,90	142,32	4,30	8,60	17,60	1,50	89,26	1007,70
29.01.2015	18:00:00	79,10	5,10	74,55	44,00	158,07	3,90	8,50	36,90	1,10	91,46	1007,50
29.01.2015	19:00:00	91,40	5,70	91,14	46,30	185,75	4,60	8,30	90,20	0,60	92,94	1007,30
29.01.2015	20:00:00	123,20	6,30	202,48	54,80	364,59	7,20	8,90	344,70	0,60	92,48	1007,30
29.01.2015	21:00:00	195,90	6,60	213,27	53,80	380,10	11,10	8,90	12,90	0,60	93,70	1007,30
29.01.2015	22:00:00	256,60	6,70	171,15	55,70	317,56	2,30	8,90	148,00	1,20	89,58	1007,30
29.01.2015	23:00:00	181,30	5,30	78,93	55,40	176,16	0,30	8,90	143,70	1,70	89,84	1006,90
30.01.2015	00:00:00	71,00	4,80	49,68	49,20	125,21	1,20	8,60	155,10	2,00	97,35	1006,50
30.01.2015	01:00:00	69,50	5,10	37,46	45,00	102,31	1,10	8,80	175,70	1,30	93,48	1006,30
30.01.2015	02:00:00	51,90	3,70	14,03	38,70	60,16	4,00	8,80	170,90	1,20	93,61	1005,90
30.01.2015	03:00:00	41,50	4,60	7,85	25,70	37,71	16,50	8,90	177,10	1,60	89,08	1005,60
30.01.2015	04:00:00	36,00	3,20	5,34	20,30	28,47	25,40	9,00	179,60	1,90	85,51	1005,20
30.01.2015	05:00:00	35,60	4,30	8,96	32,50	46,21	15,80	9,30	193,30	1,20	80,62	1004,90
30.01.2015	06:00:00	39,10	6,00	8,06	32,40	44,73	21,90	9,30	173,30	2,30	78,50	1005,00
30.01.2015	07:00:00	33,70	5,50	14,27	42,90	64,73	8,60	8,80	169,10	2,00	80,24	1005,30
30.01.2015	08:00:00	32,90	5,00	21,39	44,50	77,22	14,50	9,40	167,70	2,20	75,57	1005,40
30.01.2015	09:00:00	32,40	5,60	22,87	43,20	78,20	20,40	10,80	171,60	2,90	71,21	1005,20
30.01.2015	10:00:00	40,30	7,50	24,95	38,20	76,38	28,50	12,00	165,60	3,40	65,98	1005,00
30.01.2015	11:00:00	37,70	12,10	25,71	36,20	75,54	33,30	12,70	165,40	3,60	59,99	1005,00
30.01.2015	12:00:00	38,30	12,30	15,50	27,90	51,62	45,40	13,80	163,70	3,80	57,05	1004,50
30.01.2015	13:00:00	39,60	11,70	19,49	36,80	66,62	42,00	13,30	171,20	3,50	61,78	1003,70
30.01.2015	14:00:00	51,10	10,20	15,16	36,60	59,79	41,80	13,00	167,60	3,80	64,85	1003,00
30.01.2015	15:00:00	51,60	10,50	10,51	30,90	46,98	48,50	13,60	166,00	3,40	61,85	1002,50
30.01.2015	16:00:00	62,70	7,70	7,79	28,30	40,22	52,00	13,30	167,60	3,80	64,08	1002,50
30.01.2015	17:00:00	80,90	8,40	6,45	25,50	35,36	54,90	13,40	168,80	3,90	61,97	1002,20
30.01.2015	18:00:00	53,70	7,10	5,08	29,00	36,78	50,30	12,50	160,60	3,70	68,53	1001,80
30.01.2015	19:00:00	54,80	6,30	7,16	35,00	45,95	45,80	12,80	165,60	3,40	66,16	1002,00
30.01.2015	20:00:00	56,10	6,40	4,92	21,50	29,03	57,90	12,40	162,00	3,70	70,55	1001,90
30.01.2015	21:00:00	49,00	6,10	3,77	19,80	25,57	60,80	12,60	165,00	3,50	68,97	1001,60
30.01.2015	22:00:00	35,90	5,80	2,96	15,40	19,92	66,00	13,10	163,70	4,10	66,44	1001,60
30.01.2015	23:00:00	29,10	6,50	2,56	11,80	15,71	72,80	13,00	168,70	4,30	66,49	1001,00
31.01.2015	00:00:00	34,10	5,80	1,39	9,10	11,23	77,60	13,20	166,40	5,40	63,72	1000,00
31.01.2015	01:00:00	32,60	7,00	1,60	8,10	10,54	78,80	13,40	164,70	4,70	61,40	999,50
31.01.2015	02:00:00	24,90	6,90	0,92	5,60	7,00	83,80	13,20	167,40	4,60	64,01	999,00
31.01.2015	03:00:00	25,70	7,20	1,35	5,20	7,26	85,00	13,10	168,00	3,90	66,70	998,80
31.01.2015	04:00:00	21,20	7,50	0,78	3,30	4,49	87,40	13,20	167,20	6,10	65,72	998,00
31.01.2015	05:00:00	24,90	7,30	0,53	3,20	4,01	87,30	12,70	170,00	5,80	71,85	997,30
31.01.2015	06:00:00	26,70	6,20	0,51	3,60	4,38	83,70	12,00	168,30	6,30	73,50	997,50
31.01.2015	07:00:00	22,40	6,60	0,80	5,20	6,43	81,90	12,50	166,10	5,90	70,09	997,30
31.01.2015	08:00:00	23,90	6,60	2,01	12,90	15,98	71,20	12,60	169,30	5,00	72,19	996,80
31.01.2015	09:00:00	22,20	6,40	3,57	16,00	21,47	68,30	13,50	169,00	6,00	68,05	997,30
31.01.2015	10:00:00	30,40	6,20	2,94	12,20	16,70	71,10	13,90	172,10	6,30	66,36	996,80
31.01.2015	11:00:00	67,20	6,40	3,44	15,40	20,66	67,00	14,00	168,50	5,60	65,85	997,80
31.01.2015	12:00:00	82,60	6,20	5,24	18,10	26,11	63,60	14,90	170,60	5,20	60,60	997,10
31.01.2015	13:00:00	97,90	6,60	5,35	20,70	28,88	61,20	14,70	171,00	3,70	62,15	997,50
31.01.2015	14:00:00	120,00	5,40	5,78	23,10	31,95	59,10	14,50	170,20	3,20	63,27	997,90
31.01.2015	15:00:00	127,50	8,20	4,36	17,90	24,57	63,80	15,60	164,60	4,10	56,20	997,80
31.01.2015	16:00:00	136,80	7,70	4,19	17,20	23,61	65,20	15,80	164,80	4,50	55,72	998,10
31.01.2015	17:00:00	138,20	6,00	4,60	20,60	27,65	62,90	15,80	169,10	4,30	54,01	997,60
31.01.2015	18:00:00	135,20	8,70	3,42	20,20	25,43	62,50	15,70	173,00	4,20	53,26	997,40
31.01.2015	19:00:00	135,60	8,90	3,35	22,00	27,13	63,10	16,00	175,00	4,60	50,62	997,60
31.01.2015	20:00:00	113,70	8,30	3,45	14,70	19,97	69,80	15,40	172,30	4,60	53,02	997,40
31.01.2015	21:00:00	101,10	7,80	2,13	14,20	17,46	72,20	15,20	166,90	4,00	53,60	997,80
31.01.2015	22:00:00	75,30	8,40	1,56	11,90	14,28	77,60	15,70	162,90	4,40	50,55	997,90
31.01.2015	23:00:00	82,30	8,40	1,78	10,00	12,72	77,30	15,30	167,60	4,40	53,15	997,60
01.02.2015	00:00:00	90,20	8,20	2,05	12,90	16,03	73,60	15,90	170,50	2,40	49,53	997,50
01.02.2015	01:00:00	83,60	8,30	1,45	10,20	12,42	77,90	16,30	177,00	3,50	47,89	997,50
01.02.2015	02:00:00	81,00	8,70	1,40	6,60	8,75	82,70	16,30	180,20	3,50	49,76	996,90
01.02.2015	03:00:00	86,00	7,10	1,01	5,00	6,55	83,40	15,60	169,40	3,60	53,77	996,50
01.02.2015	04:00:00	90,10	7,70	0,56	3,60	4,46	83,50	15,50	173,60	3,50	53,99	995,90
01.02.2015	05:00:00	136,00	7,40	0,80	3,10	4,33	82,10	15,40	162,30	3,30	55,02	995,70
01.02.2015	06:00:00	177,70	8,20	0,58	3,40	4,28	81,60	16,30	164,50	4,00	49,66	995,60
01.02.2015	07:00:00	190,40	8,80	0,38	4,30	4,88	78,10	16,10	165,90	4,80	54,52	995,00
01.02.2015	08:00:00	205,80	7,90	0,92	5,50	6,91	74,30	16,00	170,40	4,50	57,41	994,70
01.02.2015	09:00:00	206,90	7,90	1,83	8,10	10,90	67,00	17,00	164,20	3,80	53,93	994,30
01.02.2015	10:00:00	265,30	9,50	2,22	8,80	12,19	63,90	17,80	169,20	4,40	51,77	994,00
01.02.2015	11:00:00	357,60	10,00	3,32	10,60	15,68	61,00	18,20	166,80	5,20	51,47	993,80
01.02.2015	12:00:00	470,90	11,00	3,98	11,30	17,39	58,90	18,90	164,50	5,20	47,91	993,70
01.02.2015	13:00:00	440,00	11,10	5,37	15,50	23,72	54,60	19,20	165,70	4,30	48,04	993,70
01.02.2015	14:00:00	423,10	10,50	5,14	16,50	24,37	53,60	19,30	165,50	4,00	47,97	994,20
01.02.2015	15:00:00	479,40	10,30	4,66	15,70	22,83	55,40	19,50	169,70	4,80	48,12	994,80
01.02.2015	16:00:00	573,00	10,00	3,51	15,10	20,47	54,70	18,10	165,80	4,80	54,18	994,10
01.02.2015	17:00:00	746,50	8,60	3,26	17,60	22,59	52,20	18,10	167,90	4,10	53,49	995,80
01.02.2015	18:00:00	733,60	6,90	3,59	18,20	23,69	50,40	17,10	170,30	3,60	56,77	996,40
01.02.2015	19:00:00	803,20	7,90	3,50	19,00	24,36	48,40	17,40	162,70	3,50	55,99	997,50
01.02.2015	20:00:00	757,30	8,00	4,80	16,30	23,65	51,60	17,10	169,80	3,80	56,97	998,10
01.02.2015	21:00:00	752,30	8,10	3,40	15,70	20,90	52,20	17,40	167,00	3,60	55,99	998,90
01.02.2015	22:00:00	685,70	7,90	2,52	12,50	16,36	57,50	17,10	175,90	3,70	57,80	999,50
01.02.2015	23:00:00	643,90	7,50	3,19	14,20	19,08	53,20	16,30	182,40	2,80	64,12	999,70
02.02.2015	00:00:00	524,80	7,40	4,25	12,90	19,40	52,70	14,80	225,40	1,90	72,74	999,50
02.02.2015	01:00:00	502,80	7,10	5,00	21,90	29,55	36,30	15,30	163,60	1,10	67,01	999,40
02.02.2015	02:00:00	442,90	6,20	3,30	16,60	21,64	45,70	15,60	164,60	1,60	63,08	999,40
02.02.2015	03:00:00	380,50	5,10	1,81	8,60	11,36	58,70	15,40	200,80	1,70	64,91	999,50
02.02.2015	04:00:00	307,90	6,60	2,62	8,90	12,90	54,70	13,30	324,50	1,70	77,92	999,10
02.02.2015	05:00:00	163,80	5,00	2,07	7,50	10,67	60,60	12,30	324,10	2,50	81,99	999,40
02.02.2015	06:00:00	60,50	5,60	2,33	5,50	9,07	68,80	11,70	320,20	3,70	82,49	999,80
02.02.2015	07:00:00	18,80	4,70	7,97	18,30	30,49	55,20	9,60	305,20	2,30	100,00	1001,20
02.02.2015	08:00:00	17,20	3,80	19,63	28,80	58,83	47,30	9,50	308,30	2,60	100,00	1001,80
02.02.2015	09:00:00	20,00	4,00	4,01	18,60	24,73	55,60	9,30	166,70	2,30	100,00	1002,10
02.02.2015	10:00:00	27,60	4,70	4,36	22,00	28,67	48,20	10,00	164,20	3,00	100,00	1001,40
02.02.2015	11:00:00	41,00	4,90	6,01	23,10	32,30	42,40	9,80	159,70	2,30	100,00	1001,70
02.02.2015	12:00:00	38,20	4,20	7,58	24,30	35,90	47,90	8,90	179,80	2,20	100,00	996,17
02.02.2015	13:00:00	35,10	3,90	5,61	22,80	31,38	58,20	8,70	170,50	2,60	100,00	995,41
02.02.2015	14:00:00	32,70	4,20	7,16	30,00	40,95	48,80	9,20	165,50	2,00	100,00	995,82
02.02.2015	15:00:00	39,60	5,00	9,43	35,50	49,93	39,00	10,80	162,10	2,10	92,73	995,53
02.02.2015	16:00:00	35,50	4,80	9,63	36,30	51,04	33,30	11,00	161,00	2,40	94,68	996,00
02.02.2015	17:00:00	39,00	5,10	12,64	38,10	57,43	32,00	10,70	165,50	1,90	90,86	999,90
02.02.2015	18:00:00	47,50	5,80	12,61	50,50	69,79	16,10	10,50	168,60	2,00	87,44	1000,50
02.02.2015	19:00:00	56,60	2,20	10,95	49,00	65,76	19,10	11,10	173,10	2,30	90,39	1000,70
02.02.2015	20:00:00	57,70	2,00	11,84	49,00	67,12	16,50	10,80	170,10	2,10	90,39	1000,60
02.02.2015	21:00:00	57,70	5,10	9,15	35,60	49,59	35,90	8,40	188,80	1,70	100,00	1001,10
02.02.2015	22:00:00	29,30	4,00	30,08	30,40	76,42	44,10	8,30	158,90	1,50	100,00	1001,90
02.02.2015	23:00:00	16,10	4,90	6,49	40,00	49,93	30,00	8,50	153,00	2,60	100,00	1001,60
03.02.2015	00:00:00	18,10	4,30	5,96	24,10	33,22	52,00	7,60	274,80	2,40	100,00	1001,60
03.02.2015	01:00:00	17,90	4,40	3,67	18,00	23,62	61,80	7,30	167,20	1,90	100,00	1002,00
03.02.2015	02:00:00	14,90	4,10	2,89	16,30	20,73	62,30	7,50	165,90	2,10	100,00	1001,90
03.02.2015	03:00:00	14,80	4,20	2,47	14,30	18,08	62,00	7,60	163,50	1,90	100,00	1002,10
03.02.2015	04:00:00	12,90	3,80	1,93	16,20	19,16	56,10	7,90	169,90	1,80	100,00	1002,10
03.02.2015	05:00:00	12,50	3,50	2,21	11,30	14,68	63,80	9,50	174,40	2,40	96,49	1002,30
03.02.2015	06:00:00	12,30	4,20	1,84	10,20	13,01	66,80	10,00	174,90	2,70	82,99	1002,60
03.02.2015	07:00:00	12,30	4,20	2,58	12,40	16,36	64,60	9,90	177,20	2,80	76,16	1003,10
03.02.2015	08:00:00	14,20	3,80	2,78	20,00	24,25	60,00	9,80	169,90	2,70	77,65	1004,00
03.02.2015	09:00:00	20,00	4,20	6,55	26,50	36,52	48,20	10,10	167,30	3,00	82,54	1004,80
03.02.2015	10:00:00	27,10	3,40	8,02	25,50	37,77	45,50	10,20	169,70	3,50	79,96	1005,10
03.02.2015	11:00:00	29,30	3,80	7,55	20,10	31,65	52,80	10,10	171,20	2,70	76,28	1006,00
03.02.2015	12:00:00	19,80	2,40	9,16	20,50	34,52	57,50	7,60	236,40	3,00	84,22	1006,60
03.02.2015	13:00:00	17,64						10,70	193,62	1,69	75,31	1007,20
03.02.2015	14:00:00	17,60	2,70	11,20	24,20	41,33	54,00	10,70	193,60	1,70	75,31	1007,30
03.02.2015	15:00:00	18,20	3,80	9,88	20,60	35,72	57,80	10,50	226,30	1,90	79,96	1007,90
03.02.2015	16:00:00	23,80	3,40	32,40	42,70	92,27	29,80	8,50	335,90	2,00	85,07	1008,90
03.02.2015	17:00:00	54,10	2,60	33,98	49,40	101,39	16,90	8,60	33,40	1,10	84,76	1009,70
03.02.2015	18:00:00	68,20	3,70	65,99	64,10	165,07	5,90	7,60	10,30	1,40	88,54	1010,30
03.02.2015	19:00:00	101,80	3,90	77,52	61,80	180,40	6,00	7,00	12,60	1,10	90,09	1011,20
03.02.2015	20:00:00	113,90	3,00	83,58	62,40	190,28	6,10	6,70	52,90	1,00	91,61	1012,00
03.02.2015	21:00:00	140,10	3,90	117,96	62,70	243,18	6,10	6,50	7,10	1,10	93,53	1012,60
03.02.2015	22:00:00	162,60	3,60	110,11	58,40	226,87	5,80	6,30	338,90	1,10	93,48	1013,30
03.02.2015	23:00:00	139,50	3,40	101,36	57,00	212,08	5,00	5,90	342,30	1,30	95,61	1013,90
04.02.2015	00:00:00	128,00	3,20	80,41	57,40	180,43	4,80	5,80	336,10	1,00	95,50	1014,50
04.02.2015	01:00:00	109,50	3,60	77,10	50,80	168,77	7,60	5,70	343,20	1,10	96,64	1014,70
04.02.2015	02:00:00	147,90	3,70	84,56	44,90	174,27	4,50	5,30	349,40	1,20	100,00	1015,00
04.02.2015	03:00:00	115,40	3,00	80,30	41,00	163,87	3,20	5,10	353,80	1,20	100,00	1015,30
04.02.2015	04:00:00	92,20	3,50	87,19	38,30	171,70	2,80	4,60	348,30	0,90	100,00	1015,30
04.02.2015	05:00:00	90,50	3,30	93,27	37,90	180,60	3,10	4,40	347,80	0,70	100,00	1015,50
04.02.2015	06:00:00	80,60	4,60	128,86	38,90	236,06	3,50	4,20	347,00	0,50	100,00	1015,80
04.02.2015	07:00:00	85,00	1,80	159,53	45,40	289,48	3,20	4,80	171,17	0,20	100,00	1015,90
04.02.2015	08:00:00	88,30	2,70	183,28	50,60	331,02	2,00	5,20	167,10	0,70	100,00	1016,40
04.02.2015	09:00:00	76,50	3,40	188,59	57,10	345,64	2,40	9,30	151,50	1,40	81,31	1015,20
04.02.2015	10:00:00	76,20	1,60	38,66	36,70	95,86	20,60	10,70	143,80	3,40	73,40	1017,00
04.02.2015	11:00:00	33,90	1,90	16,44	25,90	51,05	36,00	11,30	146,30	3,80	65,06	1017,00
04.02.2015	12:00:00	33,70	4,80	15,65	25,60	49,54	40,80	12,00	144,40	3,70	66,09	1016,70
04.02.2015	13:00:00	36,60	4,50	13,01	22,70	42,61	49,40	12,20	143,00	4,60	56,95	1016,20
04.02.2015	14:00:00	24,00	4,60	11,93	24,60	42,85	53,30	12,90	147,90	4,30	57,87	1015,70
04.02.2015	15:00:00	23,10	5,70	13,18	30,50	50,66	47,30	13,40	145,10	3,80	56,79	1015,30
04.02.2015	16:00:00	43,70	5,50	16,03	40,80	65,33	35,60	12,20	145,00	3,20	62,42	1015,10
04.02.2015	17:00:00	56,50	5,00	22,95	59,90	95,02	11,50	12,00	170,90	1,40	62,56	1014,80
04.02.2015	18:00:00	111,90	4,90	39,24	67,70	127,73	3,70	11,80	159,10	1,60	67,98	1014,90
04.02.2015	19:00:00	116,10	4,50	64,86	66,00	165,24	2,30	12,40	158,80	1,60	67,97	1014,90
04.02.2015	20:00:00	123,00	3,90	39,75	61,40	122,21	4,30	12,00	171,60	1,80	74,00	1015,20
04.02.2015	21:00:00	106,30	3,40	13,65	47,00	67,88	17,40	12,20	173,30	1,70	72,75	1015,20
04.02.2015	22:00:00	76,60	4,20	12,74	43,00	62,48	28,80	12,10	167,70	1,90	75,12	1015,20
04.02.2015	23:00:00	65,10	3,70	4,33	22,30	28,92	49,30	11,80	172,70	2,60	76,24	1015,10
05.02.2015	00:00:00	32,90	3,80	3,50	21,10	26,46	50,80	11,80	170,20	2,20	78,52	1015,20
05.02.2015	01:00:00	33,60	3,30	2,89	14,00	18,42	55,60	11,50	178,50	1,80	81,59	1015,30
05.02.2015	02:00:00	20,80	3,00	2,76	13,50	17,72	52,10	12,00	174,70	1,60	76,11	1015,30
05.02.2015	03:00:00	24,00	2,30	2,12	8,90	12,15	61,80	11,90	183,10	2,00	74,29	1013,90
05.02.2015	04:00:00	25,80	2,30	1,73	10,60	13,24	56,70	11,30	178,50	1,60	76,31	1015,10
05.02.2015	05:00:00	33,00	3,00	1,97	11,80	14,81	55,40	11,50	175,50	1,50	76,38	1015,30
05.02.2015	06:00:00	28,70	2,40	2,16	12,20	15,51	55,30	11,50	177,10	1,90	75,26	1015,50
05.02.2015	07:00:00	36,50	1,40	3,93	21,60	27,61	45,30	11,70	176,20	1,80	72,91	1015,80
05.02.2015	08:00:00	50,30	1,90	10,31	40,20	55,98	20,70	11,30	166,60	1,70	76,51	1016,20
05.02.2015	09:00:00	60,00	0,70	19,20	42,40	71,78	21,90	12,70	156,00	2,10	72,66	1016,80
05.02.2015	10:00:00	68,10	0,10	12,34	26,90	45,78	43,00	13,80	164,50	3,60	64,93	1017,10
05.02.2015	11:00:00	70,90	5,40	10,74	22,70	39,14	47,90	14,80	162,70	3,10	56,14	1015,70
05.02.2015	12:00:00	77,00	5,40	8,28	18,50	31,17	57,30	15,60	167,00	3,60	53,12	1017,00
05.02.2015	13:00:00	94,00	6,50	5,51	14,60	23,03	65,20	16,30	162,70	3,80	48,97	1016,60
05.02.2015	14:00:00	88,20	7,70	12,86	27,80	47,47	51,80	17,10	174,80	2,40	48,11	1016,30
05.02.2015	15:00:00	133,50	8,40	25,19	44,50	83,05	28,70	17,00	169,80	1,40	50,20	1014,80
05.02.2015	16:00:00	192,10	7,60	33,86	56,10	107,90	14,50	15,70	158,80	1,60	51,89	1016,00
05.02.2015	17:00:00	204,00	8,00	63,09	66,20	162,72	6,40	14,30	175,90	1,00	58,08	1015,60
05.02.2015	18:00:00	397,40	7,30	300,24	85,30	544,67	9,10	12,90	331,00	0,40	68,51	1015,40
05.02.2015	19:00:00		7,90	467,28	94,60	809,54	18,40	12,80	332,20	0,60	72,12	1015,30
05.02.2015	20:00:00	0,00	9,40	620,89	102,60	1052,56	20,70	12,40	347,60	1,00	73,65	1015,40
05.02.2015	21:00:00	0,00	11,60	617,96	99,00	1044,48	14,40	11,80	345,20	1,00	73,65	1015,40
05.02.2015	22:00:00	0,00	10,10	535,31	86,10	905,12	17,50	11,10	346,80	1,00	76,57	1015,50
05.02.2015	23:00:00	0,00	7,90	448,42	74,20	760,28	9,70	11,00	345,90	1,10	78,69	1015,40
06.02.2015	00:00:00	0,00	7,40	381,58	68,20	652,02	10,40	10,30	345,90	1,10	79,22	1015,20
06.02.2015	01:00:00	0,00	6,50	286,72	55,10	493,78	5,30	10,00	352,30	1,30	79,22	1015,20
06.02.2015	02:00:00	0,00	6,20	276,37	50,80	473,65	2,10	9,30	354,40	1,30	81,28	1014,80
06.02.2015	03:00:00	0,00	6,00	214,32	43,70	371,61	3,00	9,20	352,10	1,40	79,87	1014,20
06.02.2015	04:00:00	0,00	5,50	191,54	39,20	332,26	1,70	8,30	353,70	1,40	83,88	1013,30
06.02.2015	05:00:00	0,00	4,10	175,74	38,30	307,18	2,30	8,80	350,80	1,50	79,79	1012,70
06.02.2015	06:00:00	0,00	3,70	57,36	38,60	126,35	1,30	8,50	341,30	1,50	82,93	1012,70
06.02.2015	07:00:00	0,00	3,40	60,73	38,50	131,41	1,30	8,20	343,10	1,60	85,12	1012,70
06.02.2015	08:00:00	0,00	3,60	95,34	44,00	189,87	1,70	7,70	339,10	2,10	95,31	1012,50
06.02.2015	09:00:00		4,60	59,80	35,80	127,29	3,00	8,60	323,10	2,90	95,44	1012,60
06.02.2015	10:00:00	0,00	6,80	53,96	33,80	116,36	8,70	10,50	320,90	3,00	88,82	1012,50
06.02.2015	11:00:00		10,00	46,88	34,50	106,22	14,00	11,70	327,90	3,10		1012,10
06.02.2015	12:00:00											1011,30
06.02.2015	13:00:00											1010,00
06.02.2015	14:00:00											1008,80
06.02.2015	15:00:00											1008,10
06.02.2015	16:00:00											1007,40
06.02.2015	17:00:00											1006,80
06.02.2015	18:00:00											1006,80
06.02.2015	19:00:00											1006,80
06.02.2015	20:00:00											1006,90
06.02.2015	21:00:00											1007,30
06.02.2015	22:00:00											1009,30
06.02.2015	23:00:00											1009,40
07.02.2015	00:00:00											1009,70
07.02.2015	01:00:00											1010,20
07.02.2015	02:00:00											1010,20
07.02.2015	03:00:00											1010,30
07.02.2015	04:00:00											1010,10
07.02.2015	05:00:00											1010,40
07.02.2015	06:00:00											1010,80
07.02.2015	07:00:00											1009,70
07.02.2015	08:00:00											1010,20
07.02.2015	09:00:00											1012,70
07.02.2015	10:00:00											1012,70
07.02.2015	11:00:00											1015,30
07.02.2015	12:00:00											1016,00
07.02.2015	13:00:00											1016,50
07.02.2015	14:00:00											1016,50
07.02.2015	15:00:00											1016,80
07.02.2015	16:00:00											1017,30
07.02.2015	17:00:00											1017,50
07.02.2015	18:00:00											1017,50
07.02.2015	19:00:00											1017,60
07.02.2015	20:00:00											1017,50
07.02.2015	21:00:00											1017,40
07.02.2015	22:00:00											1017,20
07.02.2015	23:00:00											1017,00
08.02.2015	00:00:00											1016,60
08.02.2015	01:00:00											1015,90
08.02.2015	02:00:00											1015,30
08.02.2015	03:00:00											1014,80
08.02.2015	04:00:00											1013,70
08.02.2015	05:00:00											1012,90
08.02.2015	06:00:00											1012,10
08.02.2015	07:00:00											1010,90
08.02.2015	08:00:00											1010,00
08.02.2015	09:00:00											1009,10
08.02.2015	10:00:00											1008,30
08.02.2015	11:00:00											1007,50
08.02.2015	12:00:00											1006,80
08.02.2015	13:00:00							7,10	228,18	1,70	75,64	1004,00
08.02.2015	14:00:00											1004,40
08.02.2015	15:00:00											1003,40
08.02.2015	16:00:00
08.02.2015	17:00:00											1002,40
08.02.2015	18:00:00											1001,60
08.02.2015	19:00:00											1001,70
08.02.2015	20:00:00											1001,70
08.02.2015	21:00:00											1001,80
08.02.2015	22:00:00											1000,90
08.02.2015	23:00:00											1002,70
09.02.2015	00:00:00											1003,20
09.02.2015	01:00:00											1002,00
09.02.2015	02:00:00											1004,00
09.02.2015	03:00:00											1004,50
09.02.2015	04:00:00											1004,90
09.02.2015	05:00:00											1004,30
09.02.2015	06:00:00											1006,00
09.02.2015	07:00:00											1006,20
09.02.2015	08:00:00											1006,70
09.02.2015	09:00:00											1007,30
09.02.2015	10:00:00											1007,70
09.02.2015	11:00:00											1007,90
09.02.2015	12:00:00											1008,00
09.02.2015	13:00:00											1007,70
09.02.2015	14:00:00											1007,60
09.02.2015	15:00:00											1007,50
09.02.2015	16:00:00											1007,80
09.02.2015	17:00:00											1008,00
09.02.2015	18:00:00											1008,20
09.02.2015	19:00:00											1008,50
09.02.2015	20:00:00											1008,60
09.02.2015	21:00:00											1008,70
09.02.2015	22:00:00											1008,70
09.02.2015	23:00:00											1009,10
10.02.2015	00:00:00											1009,10
10.02.2015	01:00:00											1007,50
10.02.2015	02:00:00											1008,70
10.02.2015	03:00:00											1008,60
10.02.2015	04:00:00											1008,20
10.02.2015	05:00:00											1008,20
10.02.2015	06:00:00											1008,00
10.02.2015	07:00:00											1008,10
10.02.2015	08:00:00											1008,10
10.02.2015	09:00:00											1008,10
10.02.2015	10:00:00											1008,10
10.02.2015	11:00:00											1008,20
10.02.2015	12:00:00											1008,10
10.02.2015	13:00:00											1007,90
10.02.2015	14:00:00											1007,80
10.02.2015	15:00:00											1007,70
10.02.2015	16:00:00											1007,80
10.02.2015	17:00:00											1008,00
10.02.2015	18:00:00											1008,10
10.02.2015	19:00:00											1008,40
10.02.2015	20:00:00											1008,30
10.02.2015	21:00:00											1008,20
10.02.2015	22:00:00											1008,50
10.02.2015	23:00:00											1009,10
11.02.2015	00:00:00											1010,00
11.02.2015	01:00:00											1010,30
11.02.2015	02:00:00											1010,60
11.02.2015	03:00:00											1010,80
11.02.2015	04:00:00											1010,80
11.02.2015	05:00:00											1011,10
11.02.2015	06:00:00											1011,50
11.02.2015	07:00:00											1012,00
11.02.2015	08:00:00											1012,50
11.02.2015	09:00:00											1013,30
11.02.2015	10:00:00											1013,50
11.02.2015	11:00:00											1013,40
11.02.2015	12:00:00											1014,20
11.02.2015	13:00:00											1014,70
11.02.2015	14:00:00											1014,90
11.02.2015	15:00:00											1015,40
11.02.2015	16:00:00											1015,50
11.02.2015	17:00:00											1016,00
11.02.2015	18:00:00											1016,60
11.02.2015	19:00:00											1017,30
11.02.2015	20:00:00											1017,50
11.02.2015	21:00:00											1017,80
11.02.2015	22:00:00											1018,30
11.02.2015	23:00:00											1018,50
12.02.2015	00:00:00											1018,40
12.02.2015	01:00:00											1018,40
12.02.2015	02:00:00											1018,40
12.02.2015	03:00:00											1018,30
12.02.2015	04:00:00											1018,50
12.02.2015	05:00:00											1018,60
12.02.2015	06:00:00											1018,80
12.02.2015	07:00:00											1019,20
12.02.2015	08:00:00											1019,50
12.02.2015	09:00:00											1019,80
12.02.2015	10:00:00											1020,10
12.02.2015	11:00:00											1020,50
12.02.2015	12:00:00											1020,90
12.02.2015	13:00:00											1020,90
12.02.2015	14:00:00											1021,10
12.02.2015	15:00:00											1021,10
12.02.2015	16:00:00											1021,20
12.02.2015	17:00:00											1020,60
12.02.2015	18:00:00											1021,00
12.02.2015	19:00:00											1021,70
12.02.2015	20:00:00											1022,20
12.02.2015	21:00:00											1022,30
12.02.2015	22:00:00											1022,40
12.02.2015	23:00:00											1022,20
13.02.2015	00:00:00											1022,10
13.02.2015	01:00:00											1021,80
13.02.2015	02:00:00											1021,60
13.02.2015	03:00:00											1021,60
13.02.2015	04:00:00											1021,40
13.02.2015	05:00:00											1021,40
13.02.2015	06:00:00											1021,40
13.02.2015	07:00:00											1021,20
13.02.2015	08:00:00											1021,30
13.02.2015	09:00:00											1021,40
13.02.2015	10:00:00											1021,70
13.02.2015	11:00:00											1022,00
13.02.2015	12:00:00											1021,90
13.02.2015	13:00:00											1021,50
13.02.2015	14:00:00											1021,20
13.02.2015	15:00:00											1019,60
13.02.2015	16:00:00											1021,00
13.02.2015	17:00:00											1021,20
13.02.2015	18:00:00											1021,50
13.02.2015	19:00:00											1021,30
13.02.2015	20:00:00											1021,20
13.02.2015	21:00:00											1021,40
13.02.2015	22:00:00											1021,40
13.02.2015	23:00:00											1021,40
14.02.2015	00:00:00											1021,20
14.02.2015	01:00:00											1020,80
14.02.2015	02:00:00											1020,60
14.02.2015	03:00:00											1020,30
14.02.2015	04:00:00											1020,20
14.02.2015	05:00:00											1020,20
14.02.2015	06:00:00											1020,20
14.02.2015	07:00:00											1020,20
14.02.2015	08:00:00											1020,50
14.02.2015	09:00:00											1020,70
14.02.2015	10:00:00											1019,20
14.02.2015	11:00:00											1020,50
14.02.2015	12:00:00											1020,30
14.02.2015	13:00:00											1019,90
14.02.2015	14:00:00											1019,50
14.02.2015	15:00:00											1019,30
14.02.2015	16:00:00											1019,20
14.02.2015	17:00:00											1019,20
14.02.2015	18:00:00											1018,90
14.02.2015	19:00:00											1019,10
14.02.2015	20:00:00											1018,90
14.02.2015	21:00:00											1018,90
14.02.2015	22:00:00											1018,80
14.02.2015	23:00:00											1018,70
15.02.2015	00:00:00											1018,50
15.02.2015	01:00:00											1018,40
15.02.2015	02:00:00											1018,20
15.02.2015	03:00:00											1017,90
15.02.2015	04:00:00											1017,50
15.02.2015	05:00:00											1017,50
15.02.2015	06:00:00											1017,50
15.02.2015	07:00:00											1017,50
15.02.2015	08:00:00											1017,80
15.02.2015	09:00:00											1018,30
15.02.2015	10:00:00											1018,40
15.02.2015	11:00:00											1018,30
15.02.2015	12:00:00											1018,00
15.02.2015	13:00:00											1017,50
15.02.2015	14:00:00											1017,20
15.02.2015	15:00:00											1017,30
15.02.2015	16:00:00											1017,40
15.02.2015	17:00:00											1017,50
15.02.2015	18:00:00											1017,80
15.02.2015	19:00:00											1018,40
15.02.2015	20:00:00											1017,40
15.02.2015	21:00:00											1019,00
15.02.2015	22:00:00											1019,50
15.02.2015	23:00:00											1019,70
16.02.2015	00:00:00											1019,70
16.02.2015	01:00:00											1019,70
16.02.2015	02:00:00											1019,50
16.02.2015	03:00:00											1019,70
16.02.2015	04:00:00											1019,70
16.02.2015	05:00:00											1019,70
16.02.2015	06:00:00											1019,90
16.02.2015	07:00:00											1020,40
16.02.2015	08:00:00											1020,90
16.02.2015	09:00:00
16.02.2015	10:00:00											1021,40
16.02.2015	11:00:00											1021,50
16.02.2015	12:00:00											1021,70
16.02.2015	13:00:00											1020,10
16.02.2015	14:00:00											1021,50
16.02.2015	15:00:00											1021,70
16.02.2015	16:00:00											1022,10
16.02.2015	17:00:00											1022,30
16.02.2015	18:00:00											1022,70
16.02.2015	19:00:00											1023,10
16.02.2015	20:00:00											1023,60
16.02.2015	21:00:00											1023,80
16.02.2015	22:00:00											1024,10
16.02.2015	23:00:00											1024,20
17.02.2015	00:00:00											1024,30
17.02.2015	01:00:00											1024,80
17.02.2015	02:00:00											1025,00
17.02.2015	03:00:00											1025,20
17.02.2015	04:00:00											1025,30
17.02.2015	05:00:00											1025,10
17.02.2015	06:00:00											1025,20
17.02.2015	07:00:00											1025,30
17.02.2015	08:00:00											1026,00
17.02.2015	09:00:00											1026,40
17.02.2015	10:00:00											1026,80
17.02.2015	11:00:00											1027,30
17.02.2015	12:00:00											1027,60
17.02.2015	13:00:00											1027,40
17.02.2015	14:00:00							-0,13	359,10	3,40	100,00	1027,40
17.02.2015	15:00:00	0,00					22,11	-0,90	357,86	3,69	100,00	1027,30
17.02.2015	16:00:00	12,04	-44,11	18,78	26,70	55,44	22,10	-0,90	357,90	3,70	100,00	1027,40
17.02.2015	17:00:00	12,00	-45,88	14,34	24,30	46,23	38,50	-1,20	359,90	4,40	100,00	1027,70
17.02.2015	18:00:00	23,50		14,16	25,00	46,67	41,90	-1,60	358,52	5,36	100,00	1027,90
17.02.2015	19:00:00	27,40		14,18	26,50	48,19	40,50	-1,50	358,52	5,36	100,00	1028,20
17.02.2015	20:00:00	36,40		19,94	29,80	60,32	41,50	-2,00			100,00	1028,60
17.02.2015	21:00:00	33,40		14,22	25,80	47,56	43,60	-2,10			100,00	1028,50
17.02.2015	22:00:00	37,00		11,55	25,80	43,48	44,20	-2,30			100,00	1028,60
17.02.2015	23:00:00	33,10		10,33	27,00	42,81	45,50	-2,46	339,09	2,91	100,00	1028,70
18.02.2015	00:00:00	36,30		9,94	28,60	43,81	43,20	-2,10	339,09	2,91	100,00	1028,40
18.02.2015	01:00:00	32,20	2,70	5,72	19,50	28,26	53,20	-2,20	336,50	3,20	100,00	1028,00
18.02.2015	02:00:00	21,10	1,70	4,07	17,40	23,63	54,30	-2,10	327,50	3,10	100,00	1027,80
18.02.2015	03:00:00	12,20	1,60	2,35	13,00	16,59	59,10	-1,80	336,00	2,80	100,00	1027,30
18.02.2015	04:00:00	15,90	2,00	1,76	13,20	15,89	59,80	-1,50	0,10	2,60	100,00	1027,00
18.02.2015	05:00:00	9,70	1,80	0,70	10,00	11,07		-1,40	7,60	3,10	100,00	1027,10
18.02.2015	06:00:00	9,70		1,72	14,10	16,73	56,00	-1,50	351,90	4,50	100,00	1027,10
18.02.2015	07:00:00	10,70	1,10	3,36	12,60	17,74	59,40	-1,80	337,00	4,80	100,00	1025,60
18.02.2015	08:00:00	15,20	1,70	7,95	18,30	30,46	53,20	-2,10	342,40	5,10	100,00	1027,40
18.02.2015	09:00:00	24,60	1,40				44,40	-2,00	356,00	4,90	100,00	1027,60
18.02.2015	10:00:00	32,90	0,40	8,81	16,60	30,08	54,00	-2,20	343,10	5,90	100,00	1027,50
18.02.2015	11:00:00	46,70	1,70	10,00	15,80	31,09	57,50	-2,20	342,40	5,60	100,00	1027,60
18.02.2015	12:00:00	57,80	1,80	16,46	20,30	45,48	54,30	-2,20	341,10	5,20	100,00	1027,50
18.02.2015	13:00:00	58,70	1,60	8,73	16,60	29,96	55,70	-1,90	333,15	5,55	100,00	1027,20
18.02.2015	14:00:00	55,90	1,60	9,47	16,60	31,09	54,00	-2,10	341,42	5,87	100,00	1024,20
18.02.2015	15:00:00	50,70	1,60	9,33	18,50	32,78	54,10	-1,80			100,00	1026,70
18.02.2015	16:00:00	85,20	1,70	9,26	19,50	33,67	54,30	-2,10			100,00	1026,50
18.02.2015	17:00:00	42,10	2,10	8,05	19,10	31,42	56,50	-2,30			100,00	1026,50
18.02.2015	18:00:00	53,10	2,10	8,32	22,50	35,24	53,70	-2,20			100,00	1026,70
18.02.2015	19:00:00	61,40	1,80	5,93	20,10	29,18	50,70	-1,40			100,00	1026,60
18.02.2015	20:00:00	48,70	2,00	7,18	24,50	35,49	45,50	-1,10			100,00	1026,80
18.02.2015	21:00:00	44,20	1,60	8,30	21,00	33,70	47,80	-0,90			100,00	1026,80
18.02.2015	22:00:00	48,40	1,00	6,71	18,90	29,17	49,70	-1,00	341,11	4,46	100,00	1026,80
18.02.2015	23:00:00	38,80	2,10	5,46	16,00	24,35	54,20	-0,80	341,11	4,46	100,00	1026,30
19.02.2015	00:00:00	30,70	1,60	3,35	17,40	22,52	54,50	-0,70	323,80	4,80	100,00	1026,00
19.02.2015	01:00:00	29,20	1,60	2,54	17,80	21,68	49,70	-0,70	334,20	4,20	100,00	1025,60
19.02.2015	02:00:00	16,70	2,10	3,51	14,30	19,68	54,30	-0,70	331,05	4,75	100,00	1023,70
19.02.2015	03:00:00	20,70	1,70	2,00	11,90	14,96	58,00	-0,90	341,60	5,60	100,00	1024,40
19.02.2015	04:00:00	16,90	0,40	0,70	8,40	9,47	62,00	-1,20	337,60	5,70	100,00	1023,80
19.02.2015	05:00:00	16,70	0,50	0,48	7,20	7,93	65,90	-2,00	341,40	6,00	100,00	1023,60
19.02.2015	06:00:00	11,00	1,80	1,95	9,40	12,38		-2,00	342,90	5,00	100,00	1023,30
19.02.2015	07:00:00	19,80		1,93	12,00	14,95	65,30	-1,80	339,00	4,60	100,00	1023,10
19.02.2015	08:00:00	27,60	0,60	3,02	14,10	18,72	63,20	-1,60	336,40	4,60	100,00	1023,00
19.02.2015	09:00:00	29,00	1,60	5,09	19,20	26,99	59,80	-1,40	354,10	4,90		1023,30
19.02.2015	10:00:00	54,50	2,00	13,89	26,78	48,08	63,90	-0,70	359,00	5,40	100,00	1023,30
19.02.2015	11:00:00	54,70	2,50	13,89	26,80	48,05	56,30	-0,40	339,80	3,90	100,00	1023,20
19.02.2015	12:00:00	86,06	2,30	10,73	23,20	39,62	58,10	0,33	333,01	3,46	97,45	1023,20
19.02.2015	13:00:00	75,90	2,40	16,96	31,00	56,95	57,30	1,60	340,40	3,90	80,93	1022,90
19.02.2015	14:00:00	80,20	2,80	16,87	27,70	53,51	63,10	2,50	331,70	4,00	78,51	1022,50
19.02.2015	15:00:00	74,50	4,60	16,60	30,00	55,40	64,30	3,10	347,00	3,10	72,55	1022,60
19.02.2015	16:00:00											1022,60
19.02.2015	17:00:00	61,60	4,30	14,50	35,90	58,08	64,50	3,00	358,80	2,60	67,62	1022,80
19.02.2015	18:00:00	76,00	5,10	25,35	63,20	101,99	35,20	2,20	332,90	1,60	68,76	1019,90
19.02.2015	19:00:00	131,50	4,90	68,15	85,80	190,07	17,50	1,50	315,30	1,70	73,86	1023,20
19.02.2015	20:00:00	214,90	8,10	141,74	98,20	315,06	28,10	0,90	352,00	1,60	77,29	1023,10
19.02.2015	21:00:00	0,00	11,00	213,78	88,70	415,78	29,70	0,20	354,50	1,90	84,25	1022,90
19.02.2015	22:00:00	0,00	10,90	140,89	80,90	296,46	19,10	1,70	339,00	1,40	84,08	1022,70
19.02.2015	23:00:00	0,00	5,60	110,91	78,60	248,29	9,60	2,20	354,10	1,00	84,64	1022,60
20.02.2015	00:00:00	0,00	5,50	78,74	74,50	194,97	6,10	2,60	341,40	0,90	78,69	1022,50
20.02.2015	01:00:00	0,00	5,70	29,10	52,70	97,22	10,70	2,80	325,40	1,50	73,86	1022,20
20.02.2015	02:00:00	0,00	3,60	13,10	43,60	63,64	15,40	2,70	326,20	1,10	82,61	1021,90
20.02.2015	03:00:00	0,00	2,60	4,66	22,30	29,43	36,00	2,60	328,20	2,10	87,53	1021,60
20.02.2015	04:00:00	0,00	2,90	3,73	19,80	25,51	46,30	3,00	322,80	2,30	85,50	1021,10
20.02.2015	05:00:00	0,00	2,20	5,05	28,20	35,92	39,40	2,70	332,60	1,70	87,47	1020,80
20.02.2015	06:00:00	0,00	1,20	11,85	42,30	60,44	25,60	2,70	357,80	1,20	91,17	1020,60
20.02.2015	07:00:00	0,00	2,50	29,52	63,30	108,47		2,80	348,20	1,30	88,76	1020,50
20.02.2015	08:00:00	0,00		67,96	61,00	164,99	12,40	3,20	336,60	1,70	84,17	1020,70
20.02.2015	09:00:00	0,00	2,70	34,04	54,20	106,29	26,30	2,80	332,10	2,30	90,00	1020,80
20.02.2015	10:00:00		3,60	39,76	57,80	118,64	24,20	2,90	343,00	2,10	89,91	1020,70
20.02.2015	11:00:00	140,20	5,80	41,98	48,74	112,99	23,10	3,90	342,40	1,90	84,66	1020,70
20.02.2015	12:00:00	139,80	8,60	41,98	48,70	112,92	32,60	3,70	337,60	2,80	84,97	1020,70
20.02.2015	13:00:00	81,60	7,30	37,36	47,60	104,76	33,40	3,60	342,90	2,50	89,76	1020,40
20.02.2015	14:00:00	101,20	6,30	45,15	53,30	122,37	19,40	3,70	349,40	2,40	95,50	1020,10
20.02.2015	15:00:00	128,40	6,10	32,93	36,80	87,19	26,60	3,90	1,00	4,20	97,61	1019,80
20.02.2015	16:00:00	75,90	5,60	22,20	27,60	61,56	33,20	4,10	348,10	3,70	96,92	1019,90
20.02.2015	17:00:00	82,80	3,80	33,87	35,60	87,42	27,80	4,10	332,20	2,60	94,25	1019,90
20.02.2015	18:00:00	81,60	1,20	32,07	43,00	92,07	18,40	3,80	342,40	2,50	97,64	1020,00
20.02.2015	19:00:00	88,90	2,40	32,58	40,70	90,54	14,40	3,70	343,90	2,60	99,06	1020,10
20.02.2015	20:00:00	114,00	1,60	51,67	52,50	131,56	7,90	3,60	335,80	2,10	100,00	1020,20
20.02.2015	21:00:00	123,30	2,60	48,65	52,50	126,94	9,40	3,80	322,80	2,40	100,00	1020,30
20.02.2015	22:00:00	109,90	2,80	45,58	49,80	119,54	8,80	3,80	332,80	2,20	100,00	1020,40
20.02.2015	23:00:00	94,60	1,90	32,78	43,40	93,55	10,20	3,90	328,70	1,90	100,00	1019,10
21.02.2015	00:00:00	76,40	2,60	74,02	55,90	169,16	5,50	3,60	313,10	1,50	100,00	1020,30
21.02.2015	01:00:00	76,80	2,60	66,93	52,70	155,10	7,40	3,40	341,70	1,20	100,00	1020,50
21.02.2015	02:00:00	128,30	2,80	57,29	52,30	139,95	6,30	3,80	346,40	1,10	100,00	1020,70
21.02.2015	03:00:00	95,20	2,80	31,27	42,90	90,74	8,10	2,80	332,50	0,70	100,00	1020,60
21.02.2015	04:00:00	66,60	2,30	59,67	51,90	143,19	5,10	1,60	342,40	0,60	100,00	1020,50
21.02.2015	05:00:00	84,10	0,90	68,59	51,30	156,25	4,10	1,30	336,40	0,80	100,00	1020,20
21.02.2015	06:00:00		2,30	105,07	56,90	217,66	4,50	0,90	340,90	0,80	100,00	1020,30
21.02.2015	07:00:00		2,40	193,26	65,10	360,79	5,40	0,80	336,90	0,50	100,00	1020,20
21.02.2015	08:00:00	0,00	3,20	372,16	104,10	673,50		1,50	325,40	0,60	100,00	1020,20
21.02.2015	09:00:00	0,00		233,93	79,70	437,61	5,60	4,40	27,34	0,30	98,79	1020,80
21.02.2015	10:00:00	0,00	3,60	78,81	62,70	183,28	17,10	5,40	123,40	1,30	73,35	1020,80
21.02.2015	11:00:00	0,00	5,80	34,45			38,90	6,30	103,50	1,50	63,53	1020,60
21.02.2015	12:00:00	0,00	7,40				44,90	7,30	52,50	2,20	61,66	1020,50
21.02.2015	13:00:00	0,00	7,00	18,07	28,10	55,75	62,70	7,40	85,30	2,10	61,05	1020,10
21.02.2015	14:00:00	0,00	8,20	18,87	35,60	64,47	63,70	7,70	61,40	1,90	60,34	1019,60
21.02.2015	15:00:00	0,00	8,20	17,85	40,30	67,61	58,00	7,40	149,70	2,00	61,97	1019,20
21.02.2015	16:00:00	0,00	7,20	18,26	51,20	79,14	47,10	6,90	169,10	1,60	62,07	1018,90
21.02.2015	17:00:00	0,00	5,30	32,12	71,00	120,15	23,20	6,20	160,80	1,30	67,81	1018,70
21.02.2015	18:00:00	0,00	4,90	179,45	99,60	374,16	8,10	4,70	174,30	0,50	77,57	1018,70
21.02.2015	19:00:00	0,00	5,10	293,51	108,90	557,97	8,60	3,90	298,20	0,60	82,90	1019,00
21.02.2015	20:00:00	0,00	6,60	465,71	114,30	826,84	22,10	3,30	338,00	0,70	86,66	1018,50
21.02.2015	21:00:00	0,00	6,50	372,12	108,10	677,44	18,00	3,60	0,80	0,80	84,22	1017,90
21.02.2015	22:00:00	0,00	6,70	391,41	98,60	697,46	16,20	2,70	350,10	0,80	88,84	1017,30
21.02.2015	23:00:00	0,00	6,70	432,20	86,60	747,87	21,90	1,80	354,50	1,10	91,44	1016,90
22.02.2015	00:00:00	0,00	5,80	333,64	83,70	594,17	15,20	1,40	358,90	1,40	91,06	1016,90
22.02.2015	01:00:00	0,00	5,20	299,17	79,70	537,43	11,50	1,10	359,10	1,50	89,32	1017,00
22.02.2015	02:00:00	0,00	4,80	274,00	75,40	494,62	6,00	0,70	350,90	1,30	91,10	1017,00
22.02.2015	03:00:00	0,00	4,50	224,91	71,20	415,31	5,50	0,70	347,80	1,30	91,22	1016,90
22.02.2015	04:00:00	0,00	3,60	183,46	66,90	347,59	4,50	0,10	354,00	1,50	92,92	1016,50
22.02.2015	05:00:00	0,00	3,20	149,93	68,20	297,59	4,20	0,40	349,10	1,40	92,83	1016,30
22.02.2015	06:00:00	0,00	2,30	144,11	67,90	288,39	3,90	0,40	349,90	1,40	94,05	1016,70
22.02.2015	07:00:00	0,00	2,40	170,23	71,90	332,35	5,40	0,40	345,10	1,30	94,77	1017,10
22.02.2015	08:00:00	0,00	3,20	272,26	89,90	506,46	6,50	0,80	344,80	1,00	94,17	1017,30
22.02.2015	09:00:00	0,00	4,60	287,67	109,70	549,84		6,00	356,50	0,90	76,71	1017,30
22.02.2015	10:00:00	0,00		151,90	66,30	298,71	5,80	8,30	124,60	0,80	66,18	1017,30
22.02.2015	11:00:00	0,00	16,60	37,10	31,70	88,47	30,10	9,20	150,90	2,20	53,87	1017,10
22.02.2015	12:00:00	0,00	17,00	25,94			42,30	10,60	150,50	1,90	46,85	1017,30
22.02.2015	13:00:00	0,00	13,50		43,60		56,70	10,80	133,10	2,20	41,99	1016,80
22.02.2015	14:00:00	0,00	13,70	26,84	49,10	90,17	42,90	10,90	133,50	1,90	37,92	1016,20
22.02.2015	15:00:00	0,00	17,80	36,50	72,50	128,34	34,60	11,00	136,30	2,00	51,72	1016,00
22.02.2015	16:00:00	0,00	21,10	50,48	66,70	143,93	22,50	9,90	151,60	1,20	54,03	1015,80
22.02.2015	17:00:00	0,00	13,40	83,32	48,90	176,39	8,00	8,50	160,60	0,50	66,66	1015,80
22.02.2015	18:00:00	0,00	7,70	239,00	129,80	495,47	5,90	7,10	95,80	0,30	76,07	1015,50
22.02.2015	19:00:00	0,00	8,40	542,48	104,20	934,19	18,60	6,60	345,70	0,90	77,43	1015,60
22.02.2015	20:00:00	0,00	8,70	483,70	101,10	841,16	23,30	6,50	346,00	0,90	79,79	1016,20
22.02.2015	21:00:00	0,00	9,40	492,54	98,10	851,69	20,80	6,00	345,50	1,10	82,06	1016,50
22.02.2015	22:00:00	0,00	10,10	506,58	90,10	865,17	19,60	5,80	346,90	1,10	84,24	1016,50
22.02.2015	23:00:00	0,00	9,40	506,09	62,50	836,82	17,70	5,90	340,50	0,80	86,96	1016,30
23.02.2015	00:00:00	0,00	7,70	399,41	82,60	693,70	9,60	6,10	326,50	0,60	82,91	1016,20
23.02.2015	01:00:00	0,00	6,60	223,60	59,10	401,21	2,60	5,90	312,90	0,50	82,02	1016,00
23.02.2015	02:00:00	0,00	5,70	105,87	56,80	218,78	2,00	7,30	274,70	0,60	68,63	1015,80
23.02.2015	03:00:00	0,00	6,00	19,91	22,90	53,36	15,00	8,70	198,10	1,20	57,86	1014,10
23.02.2015	04:00:00	0,00	8,50	6,67	17,80	28,01	47,20	8,10	179,90	2,10	61,30	1015,20
23.02.2015	05:00:00	0,00	7,90	6,57	17,20	27,26	51,90	7,70	192,90	1,40	67,40	1015,10
23.02.2015	06:00:00	0,00	5,30	23,73	71,70	108,00	25,50	6,40	149,80	0,70	79,17	1015,20
23.02.2015	07:00:00	0,00	5,30	190,80	85,30	377,22	4,00	6,20	304,32	0,10	85,34	1015,00
23.02.2015	08:00:00	0,00	5,50	227,71	87,60	436,00	3,60	7,00	165,30	0,30	84,17	1014,90
23.02.2015	09:00:00	0,00	5,40	165,28	66,20	319,08	3,80	6,50	184,90	0,80	88,82	1015,00
23.02.2015	10:00:00		6,50	31,01	59,50	106,94	12,90	8,80	194,80	1,50	74,31	1014,90
23.02.2015	11:00:00	0,00	9,14	43,61	56,70	123,42	12,90	9,30	171,10	1,30	72,40	1014,70
23.02.2015	12:00:00	0,00	9,10	19,49	41,40	71,21	31,80	9,50	161,60	3,40	88,07	1014,30
23.02.2015	13:00:00	44,60	8,60	28,99	49,50	93,85	17,00	8,40	161,40	2,50	100,00	1014,10
23.02.2015	14:00:00	44,80	6,70	173,08	70,44	336,11	1,90	7,80	144,70	0,40	100,00	1013,50
23.02.2015	15:00:00	92,10	6,30	173,07	70,40	335,20	2,30	8,20	147,20	0,80	100,00	1013,50
23.02.2015	16:00:00	209,80	5,90	79,40	63,70	185,18	1,40	7,90	149,20	1,20	100,00	1013,30
23.02.2015	17:00:00	69,10	4,80	59,20	61,20	151,77	2,70	7,70	161,70	1,60	100,00	1013,20
23.02.2015	18:00:00	65,90	3,90	26,47	58,70	99,20	4,60	7,40	165,80	1,60	100,00	1012,80
23.02.2015	19:00:00	56,00	4,50	40,37	65,80	127,57	2,80	7,60	163,20	1,10	100,00	1012,60
23.02.2015	20:00:00	53,90	4,30	74,73	68,20	182,53	3,50	7,80	150,60	0,80	100,00	1012,20
23.02.2015	21:00:00	52,60	4,00	62,52	65,40	161,05	4,90	9,10	168,20	1,10	90,92	1011,80
23.02.2015	22:00:00	46,90	4,70	22,33	55,40	89,57	10,60	8,90	166,70	1,40	88,83	1011,80
23.02.2015	23:00:00	33,60	3,90	26,82	55,30	96,34	7,70	8,50	155,00	1,60	93,30	1011,60
24.02.2015	00:00:00	38,80	4,10	17,35	52,30	78,85	6,90	7,50	151,40	1,20	100,00	1011,30
24.02.2015	01:00:00	34,20	4,00	9,34	37,20	51,49	21,60	7,70	195,40	2,30	100,00	1011,10
24.02.2015	02:00:00	26,40	4,00	5,58	27,00	35,53	31,70	7,70	194,00	2,80	100,00	1010,70
24.02.2015	03:00:00	22,80	3,40	3,98	20,10	26,20	39,30	7,70	194,30	3,10	100,00	1010,00
24.02.2015	04:00:00	26,00	4,00	3,01	18,90	23,51	42,00	7,70	198,10	3,20	100,00	1009,40
24.02.2015	05:00:00	19,70	4,00	2,46	19,30	23,07	42,10	7,70	190,80	3,10	100,00	1009,00
24.02.2015	06:00:00	20,70	4,00	3,56	24,40	29,85	38,70	7,80	196,90	2,90	100,00	1008,70
24.02.2015	07:00:00	18,10	3,80	5,62	33,10	41,70	32,20	8,10	189,90	2,90	100,00	1008,10
24.02.2015	08:00:00	18,40	3,50	11,44	48,90	66,41	17,80	9,40	163,90	2,70	94,87	1008,10
24.02.2015	09:00:00	19,30	4,10	21,15	51,20	83,57	18,50	10,10	163,30	2,90	84,66	1008,20
24.02.2015	10:00:00	29,30	4,60	30,96	46,20	93,57	24,70	11,20	156,50	1,60	79,44	1008,00
24.02.2015	11:00:00	33,30	5,50	43,39	57,00	123,39		11,50	169,80	1,40	77,00	1007,70
24.02.2015	12:00:00	41,60		41,80	42,10	106,05	23,50	13,80	142,80	3,00	66,28	1007,70
24.02.2015	13:00:00	43,30	13,30	11,12	25,20	42,22	49,00	14,50	167,90	2,70	64,31	1007,40
24.02.2015	14:00:00	31,00	15,80	5,43	17,30	25,61	59,00	14,70	163,40	2,10	64,28	1006,70
24.02.2015	15:00:00	22,90	13,40				39,80	14,80	299,00	1,60	64,13	1006,70
24.02.2015	16:00:00	38,10	11,30	67,18	64,20	166,98	10,20	12,80	120,60	1,60	73,37	1006,80
24.02.2015	17:00:00	79,10	7,40	88,98	68,90	205,03	2,80	12,00	153,80	2,30	73,69	1006,80
24.02.2015	18:00:00	70,50	6,70	84,96	64,50	194,48	2,60	11,20	155,40	1,00	83,18	1006,60
24.02.2015	19:00:00	116,90	6,90	270,60	82,50	496,52	7,90	11,70	310,10	0,70	91,18	1006,70
24.02.2015	20:00:00	205,10	7,70	385,49	92,50	682,30	14,80	10,90	337,00	1,00	98,05	1007,00
24.02.2015	21:00:00		7,80	499,41	87,90	852,00	10,60	10,80	324,80	0,40	100,00	1007,00
24.02.2015	22:00:00		8,40	592,22	91,50	997,60	11,70	10,00	316,50	0,60	96,93	1007,10
24.02.2015	23:00:00		7,70	527,35	82,30	889,15	14,00	10,10	344,20	0,80	96,93	1007,10
25.02.2015	00:00:00	0,00	7,20	396,82	74,70	681,83	10,90	10,20	342,90	0,80	93,39	1007,00
25.02.2015	01:00:00	286,10	7,00	326,68	70,10	569,92	5,70	10,10	346,90	0,80	99,49	1007,20
25.02.2015	02:00:00	285,70	5,70	256,98	65,20	458,38	3,50	9,80	319,20	0,90	100,00	1007,20
25.02.2015	03:00:00	220,50	5,60	209,96	55,00	376,24	2,80	9,20	311,80	0,60	100,00	1007,20
25.02.2015	04:00:00	183,60	4,90	246,39	53,10	430,08	1,60	8,90	341,50	0,60	100,00	1007,30
25.02.2015	05:00:00	180,30	4,60	187,23	53,10	339,56	0,30	9,20	331,90	0,80	100,00	1007,50
25.02.2015	06:00:00	138,70	5,10	196,77	51,10	352,16	1,10	9,10	350,30	1,10	100,00	1007,80
25.02.2015	07:00:00	132,50	5,50	290,74	65,90	510,73	2,90	9,50	342,80	1,00	99,44	1007,90
25.02.2015	08:00:00	166,20	6,10	525,56	91,20	895,31	4,20	10,00	337,20	0,50	97,73	1008,30
25.02.2015	09:00:00	203,30	5,90	426,96	89,80	743,05	3,90	11,10	269,60	0,30	85,75	1008,80
25.02.2015	10:00:00	159,00	5,30	96,38	55,50	202,96	4,10	13,80	131,10	0,80	74,07	1009,00
25.02.2015	11:00:00	73,10	9,70	74,64	52,90	167,09	5,90	14,70	125,70	1,70	67,95	1009,30
25.02.2015	12:00:00	70,00	12,40	48,57	46,50	120,82		15,00	139,20	2,00	64,65	1009,80
25.02.2015	13:00:00	61,50		19,82	28,60	58,93	34,70	15,20	150,70	2,50	59,41	1009,80
25.02.2015	14:00:00	44,20	12,20	9,22	17,40	31,51	52,00	14,80	154,70	2,80	59,92	1010,00
25.02.2015	15:00:00	39,40	8,30	9,30	26,00	40,24	40,90	14,40	156,90	1,70	63,11	1010,30
25.02.2015	16:00:00	62,60	6,40				14,80	14,80	137,20	1,50	64,03	1010,50
25.02.2015	17:00:00	120,90	7,30	28,44	53,40	96,91	18,70	13,40	152,90	2,40	67,12	1011,00
25.02.2015	18:00:00	88,60	6,60	60,34	71,80	164,12	5,20	13,00	173,80	1,00	69,69	1011,30
25.02.2015	19:00:00	129,10	6,10	207,69	84,20	401,97	5,10	12,00	171,40	0,50	83,73	1011,80
25.02.2015	20:00:00	208,00	4,60	159,36	69,60	313,42	2,90	11,60	158,50	1,10	80,08	1012,50
25.02.2015	21:00:00	158,90	4,00	143,34	72,80	292,11	2,40	10,90	184,00	0,90	81,36	1013,00
25.02.2015	22:00:00	121,70	5,30	148,32	68,30	295,23	2,10	11,20	175,20	1,20	81,96	1014,00
25.02.2015	23:00:00	157,80	3,90	33,24	54,30	105,16	8,50	11,20	171,00	1,10	77,53	1014,70
26.02.2015	00:00:00	61,80	3,90	10,93	39,20	55,92	25,70	10,70	172,90	1,60	80,09	1015,10
26.02.2015	01:00:00	34,30	2,90	8,37	32,80	45,61	26,50	10,00	173,40	1,10	84,98	1014,10
26.02.2015	02:00:00	30,00	3,20	12,00	36,90	55,26	23,90	10,60	168,90	1,30	82,31	1016,00
26.02.2015	03:00:00	35,50	3,10	9,57	21,00	35,64	41,30	10,80	169,30	1,00	78,12	1016,20
26.02.2015	04:00:00	26,30	3,20	2,44	10,20	13,94	55,20	9,80	171,30	1,30	82,97	1016,40
26.02.2015	05:00:00	27,00	2,90	11,70	29,50	47,40	23,40	8,50	277,53	0,20	90,56	1017,00
26.02.2015	06:00:00	32,30	2,80	58,70	53,20	143,02	3,50	8,40	326,50	0,50	89,44	1017,40
26.02.2015	07:00:00	38,90	2,00	79,81	52,90	175,01	14,40	10,30	182,10	1,20	74,60	1017,70
26.02.2015	08:00:00	50,60	2,90	73,54	64,20	176,72	9,30	11,80	179,70	1,20	67,78	1018,40
26.02.2015	09:00:00	63,50	5,60	33,64	44,60	96,06	24,70	13,20	178,00	1,60	61,68	1019,00
26.02.2015	10:00:00	55,50	7,40	19,25	33,40	62,85	33,70	14,00	150,20	3,00	62,18	1019,40
26.02.2015	11:00:00	59,00	8,30	50,61	47,40	124,83	21,90	15,40	141,30	2,80	52,07	1019,60
26.02.2015	12:00:00	80,50	10,10	23,67	39,80	76,01	33,10	16,00	164,60	2,30	52,84	1019,80
26.02.2015	13:00:00	67,50	10,20	23,48	36,50	72,43		16,10	162,00	2,40	51,18	1019,30
26.02.2015	14:00:00	73,50		8,54	21,00	34,06	59,60	16,10	170,50	2,10	50,95	1019,00
26.02.2015	15:00:00	69,10	7,60	11,06	29,80	46,72	51,50	15,60	200,80	1,20	55,46	1019,00
26.02.2015	16:00:00	69,00	6,00	19,68	43,90	74,00	37,90	15,60	251,80	1,10	56,87	1019,10
26.02.2015	17:00:00	103,60	5,30				45,80	15,50	162,80	1,30	60,44	1019,40
26.02.2015	18:00:00	86,10	4,70	29,48	51,10	96,21	24,30	14,00	161,20	0,90	66,06	1019,50
26.02.2015	19:00:00	136,20	3,10	168,05	71,50	328,62	5,20	11,80	148,70	0,40	78,91	1019,60
26.02.2015	20:00:00	387,10	5,60	475,12	95,30	822,23	10,30	12,00	333,90	0,40	79,20	1019,60
26.02.2015	21:00:00		6,50	646,74	103,50	1093,01	15,60	11,00	339,60	0,40	84,42	1019,50
26.02.2015	22:00:00	0,00	5,80	496,69	79,90	839,84	11,40	10,30	60,40	0,90	86,26	1019,60
26.02.2015	23:00:00		5,10	460,04	85,20	789,06	4,70	10,10	330,60	0,50	89,40	1019,50
27.02.2015	00:00:00		6,30	520,31	86,30	882,37	11,10	9,30	352,90	1,20	93,89	1019,00
27.02.2015	01:00:00	0,00	5,80	461,62	68,80	775,08	8,10	8,50	342,90	0,70	93,05	1018,70
27.02.2015	02:00:00	472,00	5,20	429,88	65,70	723,42	5,80	8,30	348,70	1,20	92,47	1018,30
27.02.2015	03:00:00	471,20	4,70	363,58	58,30	614,58	3,60	8,00	351,70	1,40	94,53	1017,30
27.02.2015	04:00:00	334,10	4,60	336,74	56,90	572,11	2,30	7,50	354,00	1,30	94,58	1016,80
27.02.2015	05:00:00	253,40	3,60	292,61	54,50	502,19	2,10	7,40	352,10	1,40	94,58	1015,10
27.02.2015	06:00:00	203,90	3,80	256,06	51,90	443,67	2,40	6,90	352,50	1,50	94,83	1016,30
27.02.2015	07:00:00	173,90	4,40	359,01	65,80	615,09	5,40	7,40	346,50	1,50	92,30	1015,80
27.02.2015	08:00:00	239,20	5,10	528,39	95,80	904,24	9,40	9,80	350,90	1,50	83,98	1015,50
27.02.2015	09:00:00	369,20	5,40	377,95	104,30	682,56	6,70	15,40	0,70	0,90	57,64	1015,30
27.02.2015	10:00:00	426,20	8,60	130,40	84,00	283,51	4,20	15,60	56,00	1,30	58,74	1014,80
27.02.2015	11:00:00	253,20	7,20	77,09	61,70	179,65	5,80	15,80	46,20	2,00	60,26	1014,00
27.02.2015	12:00:00	242,90	7,90	64,61	55,40	154,26	7,10	17,00	54,50	2,00	54,95	1013,20
27.02.2015	13:00:00	241,90	10,10	43,65	41,10	107,89	11,70	18,20	16,50	2,10	55,64	1012,10
27.02.2015	14:00:00	266,00	11,00	35,40	39,90	94,06		16,70	11,20	2,60	56,95	1011,00
27.02.2015	15:00:00	318,40		28,18	39,30	82,41	24,60	15,20	22,80	2,50	60,87	1010,60
27.02.2015	16:00:00	287,60	6,70	48,93	54,60	129,46	14,40	12,30	336,50	2,70	74,29	1010,40
27.02.2015	17:00:00	344,90	4,70	54,08	53,00	135,75	9,70	11,20	324,50	2,70	80,16	1010,10
27.02.2015	18:00:00	332,90	3,50				9,10	10,00	336,10	2,40	84,67	1009,60
27.02.2015	19:00:00	294,20	3,80	69,33	57,70	163,78	7,40	9,90	322,20	2,40	82,83	1008,50
27.02.2015	20:00:00	332,30	4,20	84,37	62,80	191,89	6,20	8,80	321,30	2,60	90,32	1008,20
27.02.2015	21:00:00	348,70	4,10	47,48	49,00	121,65	9,40	8,20	335,60	2,50	97,08	1007,80
27.02.2015	22:00:00	227,40	4,10	38,45	41,90	100,72	10,60	8,30	328,00	2,30	95,62	1007,70
27.02.2015	23:00:00	179,20	3,30	22,56	31,30	65,82	15,90	8,10	326,80	2,90	100,00	1007,30
28.02.2015	00:00:00	104,60	3,70	13,10	22,20	42,24	24,50	8,00	326,40	3,00	100,00	1007,30
28.02.2015	01:00:00	66,90	3,30		18,20		30,20	7,90	325,90	2,40	100,00	1008,10
28.02.2015	02:00:00	53,30	3,00		14,30		35,60	8,00	332,30	2,30	100,00	1008,20
28.02.2015	03:00:00	30,40	2,90		15,30		33,00	8,10	327,40	1,70	100,00	1008,40
28.02.2015	04:00:00	30,60	2,70		14,50		32,50	8,00	332,90	1,40	100,00	1008,50
28.02.2015	05:00:00	30,70	2,00		20,70		27,30	8,30	342,50	1,50	100,00	1008,80
28.02.2015	06:00:00	33,20	3,00		32,90		16,70	8,50	352,70	1,30	100,00	1009,00
28.02.2015	07:00:00	36,00	3,30		32,90		21,30	8,10	336,40	2,00	100,00	1009,70
28.02.2015	08:00:00	34,20	3,00		44,30		15,40	8,20	324,30	2,30	100,00	1010,20
28.02.2015	09:00:00	27,10	2,90		49,10		21,00	9,70	333,10	2,30	97,61	1010,90
28.02.2015	10:00:00	43,00	3,00		47,00		25,60	9,30	347,40	2,50	94,14	1011,50
28.02.2015	11:00:00	69,10	2,10		49,10		19,00	9,20	336,40	2,50	99,16	1012,00
28.02.2015	12:00:00	95,40	2,70		54,50		18,70	9,40	338,40	2,70	94,73	1012,40
28.02.2015	13:00:00	87,20	2,90		41,80		24,10	9,70	325,90	2,70	92,08	1012,50
28.02.2015	14:00:00	70,50	2,60		51,00		22,60	10,90	357,30	2,00	82,08	1012,70
28.02.2015	15:00:00	71,30	2,90		38,40			11,50	7,00	2,40	78,40	1013,00
28.02.2015	16:00:00	47,40			52,90		33,90	11,20	358,10	2,80	78,48	1013,20
28.02.2015	17:00:00	55,20	2,90		47,80		31,40	9,90	2,20	3,00	84,10	1013,20
28.02.2015	18:00:00	77,30	2,50		48,20		21,70	8,90	354,80	2,60	90,23	1013,70
28.02.2015	19:00:00	96,80	2,50				24,20	8,70	0,30	3,10	91,19	1014,50
28.02.2015	20:00:00	79,10	1,70		36,30		22,70	8,20	350,90	2,80	91,30	1015,00
28.02.2015	21:00:00	88,20	2,10		30,00		27,10	8,20	340,20	2,60	88,66	1015,50
28.02.2015	22:00:00	76,90	2,10		24,60		34,10	8,00	14,40	2,30	88,93	1016,30
28.02.2015	23:00:00	70,00	2,20		23,50		36,40	7,80	16,60	2,20	88,61	1016,40
01.03.2015	00:00:00	67,10	1,60	11,59	24,70	42,44	37,10	7,70	16,50	2,00	87,56	1016,70
01.03.2015	01:00:00	64,30	1,30	8,92	20,70	34,35	41,40	7,70	1,50	1,90	86,88	1016,90
01.03.2015	02:00:00	50,00	1,20	4,79	16,80	24,13	45,50	7,70	14,00	1,70	85,60	1017,10
01.03.2015	03:00:00	42,40	1,40	1,85	8,10	10,92	60,40	7,40	8,50	2,10	84,59	1017,30
01.03.2015	04:00:00	33,50	1,50	0,92	7,40	8,80	60,40	7,30	8,50	2,40	85,52	1017,10
01.03.2015	05:00:00	29,30	1,10	1,17	8,40	10,18	54,60	7,10	20,70	2,20	87,78	1017,20
01.03.2015	06:00:00	29,20	1,60	1,58	8,60	11,02	54,20	7,30	356,00	1,40	84,46	1017,50
01.03.2015	07:00:00	27,50	0,70	3,52	14,20	19,58	49,30	7,30	0,40	1,40	84,74	1017,80
01.03.2015	08:00:00	34,70	1,50	10,43	22,20	38,16	40,70	7,30	16,80	1,60	86,07	1018,30
01.03.2015	09:00:00	48,10	2,10	17,99	29,00	56,52	37,30	7,80	11,60	1,70	84,74	1018,70
01.03.2015	10:00:00	56,30	1,90	14,15	24,50	46,15	42,40	8,10	29,50	1,80	82,40	1018,70
01.03.2015	11:00:00	59,80	1,20	12,18	23,20	41,84	45,30	8,80	25,60	2,10	77,40	1018,80
01.03.2015	12:00:00	77,20	2,10	12,36	23,40	42,32	48,90	9,80	22,80	2,00	70,20	1018,80
01.03.2015	13:00:00	85,50	2,50	13,03	22,70	42,64	50,90	9,90	16,30	2,20	70,90	1018,50
01.03.2015	14:00:00	94,20	2,40	16,22	27,50	52,32	47,90	9,80	27,10	2,20	74,12	1018,20
01.03.2015	15:00:00	106,50	2,50	13,18	29,00	49,17	46,10	9,70	31,10	2,20	73,06	1017,60
01.03.2015	16:00:00	105,40	2,70	16,26	31,10	55,97	42,14	9,40	28,70	2,20	74,17	1017,30
01.03.2015	17:00:00	114,80	1,94	15,03	29,50	52,49	42,10	8,50	16,60	2,90	76,81	1017,20
01.03.2015	18:00:00	123,80	2,00	23,05	43,30	78,57	28,20	8,10	29,60	2,20	78,74	1016,90
01.03.2015	19:00:00	143,00	2,00	25,16	45,50	83,99	21,60	7,50	24,10	2,10	81,89	1017,10
01.03.2015	20:00:00	146,70	1,30	20,32	39,45	70,62	22,40	7,00	7,70	2,10	83,11	1017,10
01.03.2015	21:00:00	138,90	1,90	20,19	39,40	70,29	26,10	6,90	29,70	2,10	83,29	1017,10
01.03.2015	22:00:00	111,20	1,70	18,34	42,10	70,16	23,60	6,90	31,70	1,90	83,71	1017,10
01.03.2015	23:00:00	107,90	1,80	13,92	39,10	60,39	27,10	6,90	14,10	1,80	82,85	1017,10
02.03.2015	00:00:00	86,40	2,40	19,21	35,80	65,20	28,40	6,60	344,10	1,50	84,73	1017,20
02.03.2015	01:00:00	88,50	1,80	12,60	33,30	52,59	28,20	6,10	332,10	1,30	87,45	1017,00
02.03.2015	02:00:00	73,60	1,20	9,56	30,80	45,43	26,00	5,80	329,30	1,30	90,04	1016,90
02.03.2015	03:00:00	59,70	2,01	11,15	33,70	50,76	18,00	5,30	335,40	1,20	92,32	1016,80
02.03.2015	04:00:00	64,40	2,00	6,94	29,20	39,81	18,10	5,30	349,90	1,40	94,12	1016,70
02.03.2015	05:00:00	50,40	2,30	8,26	32,30	44,94	14,40	5,40	351,30	1,30	94,33	1016,60
02.03.2015	06:00:00	60,40	1,40	22,17	42,70	76,62	4,10	5,70	356,70	1,30	93,60	1016,50
02.03.2015	07:00:00	85,40	2,60	156,56	54,10	293,64	6,10	5,40	349,50	1,20	95,12	1016,60
02.03.2015	08:00:00	182,90	3,30	333,59	71,20	581,59	8,10	6,50	356,00	1,30	91,82	1016,90
02.03.2015	09:00:00	325,80	3,10	176,47	63,60	333,60	6,00	9,10	99,80	1,10	79,46	1017,20
02.03.2015	10:00:00	244,60	3,20	34,60	29,90	82,84	29,50	9,90	190,80	1,90	66,96	1017,50
02.03.2015	11:00:00	98,90	4,00	11,10	18,10	35,08	47,30	11,10	206,00	1,40	67,81	1017,50
02.03.2015	12:00:00	83,90	4,30	10,80	19,10	35,62	56,20	11,20	183,50	2,10	65,10	1017,20
02.03.2015	13:00:00	109,10	4,10	8,55	16,00	29,09	65,90	12,10	217,50	2,00	65,48	1016,60
02.03.2015	14:00:00	98,90	4,30	8,17	15,60	28,10	69,40	11,70	174,60	2,30	70,04	1016,00
02.03.2015	15:00:00	85,60	4,50	8,20	19,20	31,75	67,80	12,00	219,60	2,00	69,12	1015,70
02.03.2015	16:00:00	126,80	4,70	11,30	26,20	43,48	63,80	11,10	269,10	2,00	69,82	1015,50
02.03.2015	17:00:00	172,10	2,70	14,76	34,20	56,79	41,32	10,80	227,40	1,30	70,56	1015,20
02.03.2015	18:00:00	108,80	2,69	8,57	42,00	55,12	41,10	9,00	164,60	1,30	80,77	1015,20
02.03.2015	19:00:00	113,80	2,70	25,09	61,20	99,59	4,40	8,20	161,00	1,50	89,62	1015,10
02.03.2015	20:00:00	157,90	2,80	34,15	59,80	112,04	3,90	8,10	157,90	1,60	92,30	1015,10
02.03.2015	21:00:00	171,20	2,90	61,65	58,77	153,30	2,70	7,60	162,30	1,30	97,36	1015,00
02.03.2015	22:00:00	176,50	2,60	60,61	58,80	151,53	3,20	8,00	159,50	1,30	92,98	1015,10
02.03.2015	23:00:00	162,10	2,00	14,47	46,00	68,13	14,70	8,70	160,30	1,30	89,48	1014,90
03.03.2015	00:00:00	95,30	2,30	7,43	34,60	45,97	23,00	8,60	161,90	1,30	90,05	1014,70
03.03.2015	01:00:00	79,90	2,10	5,33	25,60	33,76	33,00	8,50	168,00	1,30	90,34	1014,50
03.03.2015	02:00:00	67,90	2,30	4,05	24,00	30,20	32,40	8,30	170,80	1,60	95,23	1014,10
03.03.2015	03:00:00	79,00	2,40	10,83	37,20	53,77	12,40	7,70	171,40	1,10	100,00	1013,50
03.03.2015	04:00:00	82,40	2,50	8,86	33,80	47,36	13,70	8,00	173,30	1,10	96,37	1013,30
03.03.2015	05:00:00	86,00	2,50	9,54	35,00	49,60	14,50	8,60	183,40	1,10	90,95	1013,20
03.03.2015	06:00:00	92,30	2,40	5,44	20,60	28,93	35,20	9,30	173,10	1,40	88,32	1013,30
03.03.2015	07:00:00	57,20	0,60	4,42	23,10	29,87	38,10	10,10	171,10	2,50	84,27	1013,20
03.03.2015	08:00:00	50,50	1,60	7,38	34,30	45,60	25,40	10,30	172,70	2,40	83,00	1013,10
03.03.2015	09:00:00	59,20	1,90	9,04	36,50	50,33	26,20	10,80	170,80	2,40	82,23	1013,50
03.03.2015	10:00:00	51,00	2,80	10,60	31,90	48,11	34,50	11,70	174,20	2,50	78,05	1013,60
03.03.2015	11:00:00	49,40	2,60	9,74	32,00	46,90	33,50	10,50	170,40	3,20	89,73	1013,70
03.03.2015	12:00:00	48,90	2,30	11,28	33,00	50,27	31,20	10,40	175,80	2,80	91,71	1014,20
03.03.2015	13:00:00	51,80	1,90	21,69	41,20	74,38	23,90	9,80	218,40	2,20	100,00	1013,90
03.03.2015	14:00:00	52,40	1,10	19,96	41,00	71,53	17,10	11,00	144,60	0,80	93,38	1014,20
03.03.2015	15:00:00	45,30	2,40	44,86	56,30	124,93	15,60	11,80	74,80	1,30	84,47	1014,30
03.03.2015	16:00:00	48,90	1,20	38,40	57,40	116,15	11,40	10,90	323,10	1,10	93,59	1014,90
03.03.2015	17:00:00	45,20	2,60	45,70	51,40	121,32	14,00	11,00	322,50	1,70	93,95	1015,80
03.03.2015	18:00:00	83,00	2,00	28,18	36,00	79,12	26,43	8,10	348,60	4,40	85,87	1017,10
03.03.2015	19:00:00	58,70	2,08	37,30	47,60	104,66	26,00	8,10	354,00	2,50	85,18	1018,20
03.03.2015	20:00:00	51,90	2,10	61,96	62,40	157,19	12,30	7,80	353,70	1,90	86,43	1019,00
03.03.2015	21:00:00	82,80	2,00	46,12	66,20	136,77	6,40	7,30	342,70	0,80	89,76	1019,90
03.03.2015	22:00:00	106,30	2,30	137,75	61,33	272,60	5,10	6,10	171,20	0,50	96,73	1020,30
03.03.2015	23:00:00	123,10	2,00	140,35	61,40	276,14	3,80	6,10	158,50	0,30	98,75	1020,90
04.03.2015	00:00:00	151,50	2,10	194,71	66,70	364,61	5,10	7,30	2,50	1,00	91,32	1021,40
04.03.2015	01:00:00	195,00	2,00	49,10	61,50	136,62	3,90	6,40	346,10	1,10	91,62	1022,30
04.03.2015	02:00:00	62,30	1,70	27,30	51,00	92,78	8,40	7,20	323,50	1,30	87,36	1022,70
04.03.2015	03:00:00	51,10	1,30	8,86	23,70	37,26	33,60	6,80	302,90	1,80	79,03	1023,00
04.03.2015	04:00:00	30,60	1,20	5,56	18,80	27,31	47,00	5,80	301,80	1,10	75,76	1023,30
04.03.2015	05:00:00	24,50	1,30	5,06	16,60	24,34	56,50	6,90	312,90	2,20	51,78	1023,70
04.03.2015	06:00:00	22,60	1,30	6,58	24,40	34,47	40,40	4,80	338,60	1,00	67,31	1024,30
04.03.2015	07:00:00	56,90	1,40	129,76	73,40	271,93	6,10	4,90	346,80	0,50	63,90	1024,80
04.03.2015	08:00:00	100,90	2,00	230,09	82,80	434,84	6,70	6,10	358,90	1,10	57,48	1025,70
04.03.2015	09:00:00	229,20	1,40	55,65	44,80	129,95	23,40	8,10	333,70	2,50	54,05	1026,40
04.03.2015	10:00:00	87,40	2,60	27,33	29,30	71,11	39,90	8,60	345,90	3,30	51,68	1027,10
04.03.2015	11:00:00	101,30	0,50	21,04	27,00	59,20	49,50	9,20	358,10	3,70	54,13	1027,20
04.03.2015	12:00:00	109,20	2,70	19,29	24,80	54,32	52,40	9,60	3,80	3,50	52,84	1027,20
04.03.2015	13:00:00	125,30	2,70	13,16	19,00	39,14	60,50	10,60	16,60	3,00	47,77	1027,00
04.03.2015	14:00:00	103,30	2,50	14,54	22,40	44,65	60,80	9,70	12,30	3,00	49,94	1026,70
04.03.2015	15:00:00	115,60	3,40	11,03	20,40	37,27	65,60	10,10	37,90	2,60	51,65	1026,30
04.03.2015	16:00:00	123,10	3,00	11,78	23,10	41,12	64,30	8,90	27,10	2,10	51,81	1025,90
04.03.2015	17:00:00	154,30	1,60	12,33	29,30	48,17	54,40	9,10	33,20	1,90	54,32	1025,40
04.03.2015	18:00:00	157,40	1,50	18,19	45,60	73,43	39,20	7,80	64,60	1,70	61,55	1025,30
04.03.2015	19:00:00	157,10	1,20	42,01	71,20	135,47	7,34	7,30	56,80	1,60	64,69	1025,50
04.03.2015	20:00:00	265,10	2,16	86,66	78,60	211,19	7,30	6,80	54,40	1,40	66,49	1025,80
04.03.2015	21:00:00	336,40	2,20	114,09	79,60	254,16	7,90	6,10	337,70	1,10	71,55	1025,50
04.03.2015	22:00:00	509,10	1,80	91,64	71,70	211,90	6,40	5,70	343,90	0,80	71,34	1025,30
04.03.2015	23:00:00	354,50	2,30	189,46	74,25	364,55	6,50	5,10	356,50	0,60	73,75	1025,10
05.03.2015	00:00:00	385,00	1,20	190,25	74,30	365,38	8,60	3,90	356,40	0,60	82,11	1024,60
05.03.2015	01:00:00	535,70	2,20	244,18	65,90	439,50	10,20	3,60	351,10	0,60	84,05	1024,60
05.03.2015	02:00:00	631,10	1,60	245,64	54,30	430,13	6,00	3,30	344,48	0,30	85,26	1024,40
05.03.2015	03:00:00	458,20	2,10	216,66	56,30	387,79	3,80	3,20	347,90	0,70	85,45	1024,20
05.03.2015	04:00:00	286,00	1,80	141,13	66,80	282,73	3,60	3,60	358,50	1,00	81,91	1023,70
05.03.2015	05:00:00	176,10	2,00	129,38	60,20	258,15	3,40	3,60	343,20	1,20	83,26	1023,50
05.03.2015	06:00:00	183,60	1,50	124,19	55,50	245,51	3,30	3,30	334,30	0,70	85,37	1023,20
05.03.2015	07:00:00	205,90	2,30	259,54	67,90	465,00	4,00	4,80	338,60	0,70	72,12	1022,90
05.03.2015	08:00:00	396,70	2,70	218,29	79,90	413,88	4,60	6,10	359,80	0,80	63,93	1022,80
05.03.2015	09:00:00	409,40	2,60	130,83	73,50	273,67	4,90	7,10	46,00	1,50	57,75	1022,70
05.03.2015	10:00:00	322,80	4,90	96,56	70,20	217,93	5,80	10,30	96,00	0,80	43,11	1022,50
05.03.2015	11:00:00	211,30	4,60	47,16	53,70	125,85	21,70	10,90	142,10	2,40	38,10	1022,20
05.03.2015	12:00:00	125,10	3,30	18,94	37,50	66,48	39,60	11,30	139,50	3,20	35,01	1021,90
05.03.2015	13:00:00	77,80	4,00	16,01	36,60	61,09	45,40	12,50	119,90	2,20	37,27	1021,30
05.03.2015	14:00:00	82,90	5,00	11,69	27,90	45,79	57,20	12,70	125,40	2,60	33,04	1020,50
05.03.2015	15:00:00	85,70	5,20	14,51	37,20	59,40	49,50	14,00	141,50	2,20	31,23	1015,50
05.03.2015	16:00:00	99,60	5,20	22,25	53,10	87,14	34,90	13,20	126,40	1,40	42,36	1019,20
05.03.2015	17:00:00	175,90	4,40	46,88	64,30	136,03	16,30	10,60	10,40	2,40	46,32	1019,00
05.03.2015	18:00:00	409,20	3,50	66,23	69,20	170,53	9,30	9,70	332,80	2,20	52,58	1019,10
05.03.2015	19:00:00	603,20	3,40	66,21	73,10	174,40	10,90	9,80	335,80	2,00	49,66	1019,10
05.03.2015	20:00:00	550,00	4,00	82,64	80,20	206,64	9,52	9,60	331,80	1,90	50,40	1019,20
05.03.2015	21:00:00	512,80	4,75	48,09	72,70	146,27	9,50	9,50	330,40	1,90	51,29	1019,10
05.03.2015	22:00:00	349,30	4,80	54,66	74,50	158,14	7,40	10,10	316,80	1,30	44,87	1018,50
05.03.2015	23:00:00	362,70	5,50	45,53	71,50	141,16	6,90	10,00	317,90	1,40	46,84	1018,80
06.03.2015	00:00:00	317,50	5,50	31,01	59,83	107,37	7,60	10,00	310,60	1,30	47,38	1018,70
06.03.2015	01:00:00	284,50	5,20	30,80	59,70	106,82	7,30	9,50	317,70	1,50	54,10	1018,60
06.03.2015	02:00:00	194,60	3,60	18,34	45,60	73,66	13,30	8,50	339,80	1,60	66,68	1018,80
06.03.2015	03:00:00	164,20	2,50	11,34	37,30	54,65	14,40	8,40	344,20	1,40	71,68	1018,40
06.03.2015	04:00:00	123,90	2,30	10,62	37,00	53,24	11,80	8,40	343,70	1,40	72,29	1018,00
06.03.2015	05:00:00	115,40	2,20	16,28	48,10	73,00	4,10	8,10	342,50	1,40	76,74	1017,70
06.03.2015	06:00:00	143,40	2,40	15,15	40,70	63,88	6,90	7,90	342,80	1,50	79,34	1017,60
06.03.2015	07:00:00	108,20	2,60	85,66	55,40	186,47	4,60	8,10	348,10	1,40	79,93	1017,50
06.03.2015	08:00:00	348,70	2,40	170,96	69,00	330,57	4,20	9,60	355,80	1,30	74,20	1017,80
06.03.2015	09:00:00	536,20	4,50	186,64	77,70	363,26	4,40	12,30	6,30	0,70	57,37	1018,10
06.03.2015	10:00:00	491,80	12,20	82,20	59,40	185,16	8,60	14,40	147,80	1,60	44,87	1018,00
06.03.2015	11:00:00	183,00	12,70	31,00	42,60	90,03	20,00	15,20	153,90	3,40	45,96	1017,50
06.03.2015	12:00:00	103,80	12,50	38,19	49,00	107,44	16,40	14,60	173,80	2,50	48,03	1017,40
06.03.2015	13:00:00	157,10	12,30	36,70	53,00	109,15	15,70	15,50	169,30	1,80	46,83	1017,00
06.03.2015	14:00:00	100,90	14,00	37,51	53,40	110,79	14,10	16,50	151,60	1,20	44,95	1016,70
06.03.2015	15:00:00	116,80	13,50	25,21	49,60	88,18	21,80	17,00	148,90	1,70	40,42	1016,40
06.03.2015	16:00:00	125,90	12,30	32,07	56,30	105,36	15,90	17,00	179,80	0,80	44,53	1016,20
06.03.2015	17:00:00	294,20	8,90	141,30	64,70	280,89	2,40	15,60	287,88	0,20	54,43	1016,20
06.03.2015	18:00:00	704,50	5,90	113,90	62,70	236,97	11,60	10,30	327,50	3,00	74,80	1016,60
06.03.2015	19:00:00	980,80	3,10	41,60	48,90	112,55	15,10	9,50	331,80	3,40	81,74	1017,70
06.03.2015	20:00:00	383,00	2,50	39,73	47,90	108,69	12,00	9,20	332,40	3,00	78,98	1017,70
06.03.2015	21:00:00	291,70	2,50	34,38	44,60	97,19	19,72	9,40	329,40	2,80	78,88	1016,30
06.03.2015	22:00:00	236,30	1,79	24,94	38,70	76,86	19,60	9,30	336,20	2,50	81,76	1018,10
06.03.2015	23:00:00	184,70	2,50	21,57	34,40	67,40	19,00	8,50	335,30	2,70	90,14	1017,90
07.03.2015	00:00:00	152,30	2,80	16,34	28,10	53,10	22,50	8,50	331,10	3,00	92,39	1018,20
07.03.2015	01:00:00	100,30	2,50	5,84	11,02	20,00	31,10	8,70	338,10	3,10	91,70	1018,50
07.03.2015	02:00:00	82,60	1,80	5,77	10,90	19,73	40,90	8,50	340,20	3,50	92,42	1018,60
07.03.2015	03:00:00	90,60	2,10	3,04	6,60	11,26	46,00	8,30	349,90	3,60	95,43	1018,30
07.03.2015	04:00:00	69,20	2,60	1,78	5,70	8,42	48,20	8,10	8,10	4,00	97,00	1018,30
07.03.2015	05:00:00	63,30	2,40	1,66	5,90	8,45	50,40	8,10	12,80	4,20	94,44	1018,70
07.03.2015	06:00:00	61,80	2,20	1,94	5,90	8,87	53,60	8,10	21,30	4,30	93,48	1019,00
07.03.2015	07:00:00	65,50	2,30	4,71	10,90	18,10	51,00	8,30	30,80	4,20	90,36	1017,90
07.03.2015	08:00:00	90,40	2,20	15,64	23,40	47,33	42,30	8,30	29,60	3,90	89,17	1019,90
07.03.2015	09:00:00	99,50	2,00	14,79	26,40	49,03	43,10	8,60	32,50	4,00	84,62	1020,50
07.03.2015	10:00:00	114,10	1,40	14,22	28,80	50,56	42,40	8,20	27,70	4,30	86,46	1021,00
07.03.2015	11:00:00	126,30	1,80	14,72	27,30	49,81	40,60	8,40	29,10	4,50	83,91	1021,40
07.03.2015	12:00:00	144,10	2,00	14,96	29,00	51,88	41,40	8,40	27,10	4,70	83,13	1022,20
07.03.2015	13:00:00	127,70	1,80	11,46	27,30	44,83	47,90	8,60	33,50	4,70	80,24	1020,80
07.03.2015	14:00:00	139,90	1,50	11,62	28,40	46,18	49,00	8,70	44,00	4,80	78,35	1022,10
07.03.2015	15:00:00	160,30	2,20	12,21	30,40	49,08	49,60	8,70	46,60	4,60	75,01	1022,00
07.03.2015	16:00:00	173,20	1,80	12,45	31,20	50,24	52,00	8,70	44,40	5,00	74,71	1021,90
07.03.2015	17:00:00	178,40	2,10	10,44	29,00	44,98	54,10	8,50	45,30	5,20	75,36	1021,60
07.03.2015	18:00:00	168,50	2,10	11,07	29,80	46,73	55,90	8,20	29,90	5,40	76,38	1021,90
07.03.2015	19:00:00	159,70	1,60	12,27	33,50	52,28	52,30	8,10	34,70	4,80	78,63	1022,30
07.03.2015	20:00:00	147,90	2,00	10,77	29,20	45,68	54,80	8,00	31,10	4,50	78,97	1022,60
07.03.2015	21:00:00	137,50	0,60	7,76	23,50	35,37	57,70	7,80	26,80	4,70	78,63	1022,60
07.03.2015	22:00:00	121,00	1,50	5,13	18,60	26,44	64,49	7,90	34,30	4,70	77,37	1022,70
07.03.2015	23:00:00	105,80	0,44	3,95	16,60	22,64	64,50	7,90	39,10	5,30	74,89	1022,60
08.03.2015	00:00:00	113,20	1,10	2,81	14,40	18,70	69,80	7,80	41,10	5,30	73,32	1022,50
08.03.2015	01:00:00	97,60	1,20	1,73	12,60	15,25	74,00	7,70	40,70	5,00	74,17	1022,50
08.03.2015	02:00:00	74,50	1,20	0,45	6,79	7,49	78,10	7,60	40,40	5,10	74,98	1022,40
08.03.2015	03:00:00	76,00	0,71	0,44	6,80	7,48	77,60	7,50	43,20	4,80	75,77	1022,40
08.03.2015	04:00:00	76,20	1,40	0,12	5,10	5,28	79,80	7,40	42,40	4,90	73,68	1022,00
08.03.2015	05:00:00	63,90	0,80	-0,03	5,19	5,15	79,50	7,40	40,60	5,00	74,76	1022,20
08.03.2015	06:00:00	51,20	1,00	0,82	7,19	8,46	77,60	7,40	42,30	4,60	75,44	1022,30
08.03.2015	07:00:00	42,90	1,80	0,85	7,30	8,59	74,50	7,50	34,60	4,10	74,66	1022,30
08.03.2015	08:00:00	43,00	1,10	2,63	11,00	15,02	70,20	7,50	32,70	4,10	75,68	1022,60
08.03.2015	09:00:00	54,60	1,60	2,84	13,30	17,65	67,30	7,70	35,70	4,20	75,36	1022,90
08.03.2015	10:00:00	67,90	1,90	3,63	15,00	20,56	65,30	7,70	33,00	4,00	73,22	1023,00
08.03.2015	11:00:00	76,30	0,80	5,36	18,80	27,00	60,30	7,70	38,70	4,00	74,72	1023,50
08.03.2015	12:00:00	84,40	1,50	6,37	21,10	30,85	57,50	7,80	38,50	4,50	74,43	1023,80
08.03.2015	13:00:00	101,40	1,20	9,77	23,60	38,55	57,00	7,70	35,40	4,20	73,51	1024,00
08.03.2015	14:00:00	109,80	1,40	8,86	22,20	35,75	58,50	7,90	29,60	4,50	70,62	1023,70
08.03.2015	15:00:00	125,30	1,10	8,19	20,50	33,03	63,90	7,80	30,50	5,30	72,18	1023,60
08.03.2015	16:00:00	141,50	1,60	8,37	22,40	35,21	63,10	7,60	29,90	4,60	72,94	1023,30
08.03.2015	17:00:00	125,20	1,90	8,36	25,80	38,60	60,50	7,50	34,60	4,00	71,38	1023,20
08.03.2015	18:00:00	118,60	1,80	9,02	28,00	41,81	57,60	7,30	33,00	3,70	74,52	1023,70
08.03.2015	19:00:00	117,80	1,90	9,79	27,90	42,88	57,20	7,30	35,20	4,10	72,72	1024,10
08.03.2015	20:00:00	111,80	1,20	8,90	26,50	40,12	58,40	7,20	29,30	3,40	73,19	1024,30
08.03.2015	21:00:00	106,30	0,03	5,17	21,00	28,91	67,20	7,10	34,00	3,50	72,59	1024,30
08.03.2015	22:00:00	90,30	0,80	7,10	24,20	35,07	62,80	7,10	32,50	3,10	72,32	1024,20
08.03.2015	23:00:00	91,70	0,70	6,70	22,30	32,55	69,50	7,00	27,50	3,30	74,73	1024,00
09.03.2015	00:00:00	82,10	-0,43	3,97	17,00	23,07	69,60	7,00	26,80	3,70	76,89	1023,50
09.03.2015	01:00:00	59,10	0,30	1,86	12,50	15,35	73,80	7,00	25,10	3,20	78,27	1023,70
09.03.2015	02:00:00	51,90	0,90	1,21	8,10	9,95	79,40	7,00	17,80	3,50	78,68	1023,60
09.03.2015	03:00:00	39,20	1,30	0,56	6,54	7,40	79,90	6,90	15,00	3,10	79,44	1023,30
09.03.2015	04:00:00	41,90	1,50	0,54	6,50	7,32	78,90	7,00	12,50	2,80	78,91	1023,00
09.03.2015	05:00:00	40,10	1,40	0,19	6,40	6,70	76,50	7,00	15,80	2,90	81,26	1023,10
09.03.2015	06:00:00	35,50	1,60	1,00	9,70	11,23	69,90	7,10	18,00	2,60	83,86	1023,10
09.03.2015	07:00:00	38,50	1,60	7,76	22,60	34,47	52,10	7,20	28,90	2,70	86,38	1023,00
09.03.2015	08:00:00	56,30	1,20	28,84	45,70	89,83	34,70	7,30	23,60	2,70	82,79	1023,10
09.03.2015	09:00:00	85,90	2,00	18,38	38,00	66,11	37,90	7,50	29,20	2,70	81,06	1023,30
09.03.2015	10:00:00	95,20	1,30	19,27	38,60	68,08	38,10	7,70	27,40	2,50	80,63	1023,20
09.03.2015	11:00:00	105,40	1,50	15,93	34,40	58,78	39,40	8,10	28,00	3,10	78,93	1023,20
09.03.2015	12:00:00	118,80	1,60	17,10	35,70	61,86	41,80	8,10	33,40	3,70	79,01	1022,90
09.03.2015	13:00:00	130,70	1,70	19,12	34,30	63,55	41,30	8,00	23,60	3,60	79,76	1022,80
09.03.2015	14:00:00	144,50	1,80	19,71	33,50	63,65	41,10	7,90	21,40	3,30	84,65	1022,20
09.03.2015	15:00:00	153,70	1,60	27,87	41,40	84,04	38,40	7,70	8,90	3,60	83,82	1022,00
09.03.2015	16:00:00	150,90	1,90	21,32	36,70	69,31	43,40	7,60	7,70	3,90	83,66	1021,90
09.03.2015	17:00:00	160,60	2,00	19,28	38,00	67,49	40,90	7,40	12,30	3,60	84,59	1021,80
09.03.2015	18:00:00	137,50	1,90	23,31	40,80	76,47	39,70	7,40	5,80	3,40	84,15	1021,60
09.03.2015	19:00:00	168,10	2,10	26,79	44,60	85,59	36,20	7,50	12,00	3,00	81,77	1022,10
09.03.2015	20:00:00	156,80	2,00	24,77	45,20	83,09	39,10	7,30	11,80	3,00	82,21	1022,10
09.03.2015	21:00:00	154,20	1,80	27,36	42,60	84,45	40,60	7,30	8,20	2,70	83,30	1022,00
09.03.2015	22:00:00	144,90	1,50	12,24	33,10	51,82	48,10	7,30	8,70	2,50	83,35	1021,80
09.03.2015	23:00:00	104,10	1,80	9,88	30,00	45,12	49,70	7,10	14,10	2,30	86,73	1022,00
10.03.2015	00:00:00	87,00	1,00	9,23	27,40	41,52	41,96	6,90	356,00	2,10	91,06	1021,50
10.03.2015	01:00:00	61,90	0,24	7,68	24,00	35,75	42,00	6,60	344,00	2,00	97,54	1021,80
10.03.2015	02:00:00	48,00	0,90	7,16	18,30	29,26	41,80	6,50	345,10	1,80	99,58	1021,80
10.03.2015	03:00:00	37,50	0,44	1,96	10,70	13,70	48,70	6,50	346,70	2,20	99,63	1021,70
10.03.2015	04:00:00	24,00	1,10	1,67	10,36	12,93	51,10	6,60	346,10	2,10	100,00	1021,40
10.03.2015	05:00:00	14,40	1,40	1,67	10,40	12,96	48,10	6,60	347,30	1,80	100,00	1021,30
10.03.2015	06:00:00	15,60	1,50	3,68	14,70	20,33	45,10	6,60	354,80	2,10	100,00	1021,60
10.03.2015	07:00:00	23,60	1,40	21,05	34,50	66,71	28,50	6,70	351,80	1,90	100,00	1022,00
10.03.2015	08:00:00	29,60	1,60	43,80	44,80	111,82	17,90	6,80	345,80	1,90	100,00	1022,50
10.03.2015	09:00:00	40,50	1,20	44,58	47,70	115,91	18,30	7,20	344,60	1,70	99,06	1022,70
10.03.2015	10:00:00	47,90	1,80	51,95	52,30	131,78	19,40	7,90	337,50	1,70	91,04	1022,80
10.03.2015	11:00:00	70,00	1,16	44,14	49,95	117,57	21,10	8,30	316,90	1,50	88,54	1023,00
10.03.2015	12:00:00	69,60	1,90	43,76	49,70	116,65	23,70	8,20	329,70	1,80	87,69	1022,90
10.03.2015	13:00:00	84,50	1,70	35,63	42,90	97,42	31,90	9,20	360,00	1,80	80,76	1022,70
10.03.2015	14:00:00	73,00	1,80	18,38	35,10	63,22	38,90	8,50	16,30	1,90	83,82	1020,80
10.03.2015	15:00:00	161,80	2,00	33,35	44,40	95,43	26,90	8,80	1,10	1,70	83,73	1021,90
10.03.2015	16:00:00	128,90	1,50	41,47	45,90	109,35	24,80	8,50	2,50	2,00	85,12	1021,70
10.03.2015	17:00:00	151,50	0,90	31,32	41,40	89,33	27,00	7,90	2,00	2,20	88,18	1021,60
10.03.2015	18:00:00	126,10	1,10	36,11	44,10	99,35	21,90	7,30	338,80	2,40	93,26	1021,90
10.03.2015	19:00:00	138,10	0,80	37,64	48,20	105,78	16,00	7,00	9,30	2,20	94,72	1022,40
10.03.2015	20:00:00	139,80	1,40	40,09	49,90	111,24	11,40	7,00	356,50	2,00	98,90	1022,40
10.03.2015	21:00:00	160,70	1,90	47,87	50,40	123,64	10,90	6,70	333,90	2,00	100,00	1022,10
10.03.2015	22:00:00	149,40	1,10	25,82	38,00	77,51	14,40	6,60	329,80	2,20	100,00	1021,90
10.03.2015	23:00:00	101,00	1,50	21,89	36,20	69,69	16,90	6,50	328,70	2,20	100,00	1021,40
11.03.2015	00:00:00	81,30	1,40	14,08	28,40	49,94	20,30	6,50	327,00	1,80	100,00	1021,00
11.03.2015	01:00:00	61,50	1,70	11,16	24,20	41,27	32,13	6,50	329,40	1,90	99,31	1020,80
11.03.2015	02:00:00	61,00	1,70	5,62	16,10	24,70	32,20	6,60	337,40	1,40	99,10	1020,50
11.03.2015	03:00:00	39,90	0,30	4,72	12,80	20,01	38,60	6,40	2,20	1,40	97,33	1020,00
11.03.2015	04:00:00	28,70	0,60	3,25	11,10	16,07	37,90	6,50	355,50	1,10	95,81	1019,50
11.03.2015	05:00:00	39,80	1,20	4,76	15,30	22,58	36,20	6,50	342,80	1,60	94,68	1019,50
11.03.2015	06:00:00	35,00	1,20	6,05	18,40	27,66	32,60	6,50	344,90	1,50	95,16	1019,20
11.03.2015	07:00:00	47,50	2,00	32,04	39,20	88,23	15,50	6,50	353,20	1,60	94,48	1017,60
11.03.2015	08:00:00	81,00	1,90	82,75	55,60	182,21	6,40	6,90	332,40	1,50	91,48	1018,90
11.03.2015	09:00:00	124,90	2,20	71,73	58,20	167,95	6,60	7,50	342,90	1,10	88,46	1019,00
11.03.2015	10:00:00	143,50	2,20	63,86	54,50	152,21	9,60	7,90	341,30	1,40	85,36	1018,90
11.03.2015	11:00:00	178,40	2,30	51,26	52,70	131,12	13,60	8,80	354,00	1,20	78,19	1018,80
11.03.2015	12:00:00	148,80	2,00	51,07	47,90	126,04	14,60	9,80	2,90	1,10	77,90	1018,50
11.03.2015	13:00:00	133,20	2,70	29,34	46,00	90,89	20,00	9,20	325,20	0,80	75,55	1017,90
11.03.2015	14:00:00	149,30	2,60	15,61	41,30	65,18	22,60	9,70	143,60	1,20	76,51	1017,30
11.03.2015	15:00:00	74,30	2,30	28,94	49,00	93,29	15,10	9,70	145,60	2,20	78,49	1016,70
11.03.2015	16:00:00	78,50	2,20	26,32	49,80	90,06	15,60	9,70	133,70	2,50	77,21	1016,50
11.03.2015	17:00:00	81,00	2,70	21,53	47,90	80,84	18,50	8,60	146,50	2,80	82,06	1016,40
11.03.2015	18:00:00	78,00	1,50	12,15	46,40	64,99	17,60	8,10	141,00	2,00	81,32	1016,30
11.03.2015	19:00:00	63,40	2,30	37,40	64,20	121,41	2,20	7,80	144,40	0,80	80,42	1016,20
11.03.2015	20:00:00	96,70	2,70	67,69	66,40	169,97	2,90	6,90	160,60	0,50	84,18	1016,10
11.03.2015	21:00:00	132,30	3,10	165,96	76,90	330,82	3,60	6,90	108,97	0,10	85,90	1016,00
11.03.2015	22:00:00	314,90	3,60	213,06	75,00	400,98	3,50	6,10	169,23	0,10	91,66	1015,90
11.03.2015	23:00:00	293,30	3,80	279,31	71,90	499,24	4,50	6,90	17,45	0,30	92,21	1015,50
12.03.2015	00:00:00	393,30	4,10	279,39	76,80	504,27	7,90	6,40	26,57	0,30	93,79	1015,20
12.03.2015	01:00:00	368,40	4,60	364,79	75,30	633,43	7,70	5,50	346,47	0,30	97,73	1014,60
12.03.2015	02:00:00	455,20	4,60	292,74	58,40	506,29	4,57	5,00	353,30	1,30	98,96	1014,10
12.03.2015	03:00:00	360,80	3,22	268,25	53,20	463,62	4,50	4,90	348,50	1,50	99,16	1013,30
12.03.2015	04:00:00	285,00	3,90	195,83	49,50	349,12	3,90	4,70	344,90	1,40	99,43	1013,00
12.03.2015	05:00:00	202,90	2,90	164,35	48,10	299,56	3,20	4,80	353,70	1,80	98,00	1012,90
12.03.2015	06:00:00	176,70	2,30	172,51	56,43	320,97	2,20	4,60	345,70	1,40	98,41	1012,80
12.03.2015	07:00:00	132,40	3,20	174,60	56,60	323,74	2,50	4,60	349,00	0,70	97,62	1012,70
12.03.2015	08:00:00	158,30	3,10	211,71	81,00	404,92	4,10	7,30	8,00	0,90	83,46	1012,70
12.03.2015	09:00:00	147,10	2,40	66,63	55,50	157,45	13,00	6,70	34,20	2,40	87,47	1013,10
12.03.2015	10:00:00	125,40	3,20	40,50	41,90	103,87	20,90	8,00	35,40	2,40	81,63	1013,20
12.03.2015	11:00:00	151,10	2,70	25,81	38,30	77,79	33,50	9,30	54,10	2,70	73,40	1013,20
12.03.2015	12:00:00	120,50	3,00	18,53	26,60	54,96	46,00	10,70	48,70	3,10	66,76	1013,00
12.03.2015	13:00:00	120,80	3,00	20,40	26,80	58,02	50,50	10,80	18,80	3,10	66,81	1013,00
12.03.2015	14:00:00	148,20	3,90	21,93	32,20	65,75	49,80	11,10	22,80	2,80	61,03	1012,50
12.03.2015	15:00:00	140,30	3,40	15,57	27,50	51,32	54,40	11,20	45,50	2,60	61,07	1012,00
12.03.2015	16:00:00	121,10	3,50	21,40	31,10	63,84	52,30	11,00	33,30	2,90	61,95	1012,00
12.03.2015	17:00:00	160,50	3,30	22,52	37,40	71,86	49,20	10,30	24,40	2,90	65,28	1012,10
12.03.2015	18:00:00	234,80	3,00	27,55	42,50	84,65	36,90	8,20	16,80	2,90	77,81	1012,30
12.03.2015	19:00:00	227,40	2,70	35,93	52,40	107,37	20,40	7,00	16,30	2,60	83,65	1012,50
12.03.2015	20:00:00	220,30	2,90	33,82	56,40	108,14	13,20	6,60	29,80	2,10	85,42	1012,90
12.03.2015	21:00:00	209,90	3,00	26,15	57,60	97,61	13,80	6,20	48,40	2,00	86,84	1013,10
12.03.2015	22:00:00	170,60	2,50	29,40	58,90	103,88	8,70	6,30	42,90	1,70	85,39	1013,00
12.03.2015	23:00:00	155,80	2,50	46,74	67,30	138,82	4,00	6,00	25,00	1,40	86,13	1013,40
13.03.2015	00:00:00	159,90	2,60	36,66	57,10	113,18	8,10	6,00	338,80	1,30	85,80	1013,40
13.03.2015	01:00:00	168,20	2,30	23,40	48,10	83,91	14,10	5,70	336,90	1,20	87,12	1013,50
13.03.2015	02:00:00	110,60	1,60	16,13	40,50	65,18	17,40	5,70	327,60	1,40	87,51	1013,90
13.03.2015	03:00:00	85,60	2,40	16,60	38,30	63,71	19,69	5,40	343,70	1,10	89,44	1014,40
13.03.2015	04:00:00	81,60	1,64	8,74	36,90	50,27	19,70	5,70	330,00	1,30	88,24	1014,70
13.03.2015	05:00:00	70,60	2,30	10,59	43,90	60,11	15,00	5,70	342,30	1,10	88,42	1014,80
13.03.2015	06:00:00	90,20	2,50	12,66	40,70	60,07	14,50	5,90	345,30	1,10	88,50	1015,00
13.03.2015	07:00:00	109,90	3,30	124,40	76,15	266,83	3,30	6,60	357,30	0,80	85,22	1015,10
13.03.2015	08:00:00	251,40	2,20	123,45	76,10	264,98	3,90	6,90	349,10	1,00	82,90	1015,40
13.03.2015	09:00:00	341,60	1,95	48,82	62,50	137,20	9,10	7,40	135,90	1,10	83,95	1015,80
13.03.2015	10:00:00	111,00	2,70	39,90	50,60	111,65	15,30	8,90	152,00	2,00	77,00	1016,20
13.03.2015	11:00:00	79,40	2,80	25,32	43,40	82,13	28,70	9,60	129,50	1,70	74,09	1016,20
13.03.2015	12:00:00	77,90	3,10	18,79	37,80	66,55	39,10	10,60	152,40	2,40	66,88	1016,40
13.03.2015	13:00:00	82,50	3,00	20,26	39,60	70,60	39,60	9,80	163,70	3,40	68,38	1016,40
13.03.2015	14:00:00	107,00	3,40	15,54	40,30	64,07	47,20	11,60	150,10	2,60	56,75	1016,00
13.03.2015	15:00:00	131,20	4,00	13,91	37,90	59,19	57,60	12,30	108,10	2,40	56,14	1015,90
13.03.2015	16:00:00	100,10	3,60	15,46	45,90	69,55	53,10	11,50	136,50	2,20	54,96	1015,70
13.03.2015	17:00:00	111,60	3,50	18,35	55,10	83,18	38,40	11,60	182,00	2,20	54,13	1015,70
13.03.2015	18:00:00	190,40	3,30	16,82	62,00	87,73	29,20	11,20	140,80	1,10	54,84	1015,80
13.03.2015	19:00:00	141,10	3,00	48,19	77,80	151,53	8,40	9,70	58,60	1,90	68,43	1016,00
13.03.2015	20:00:00	324,30	2,60	49,68	72,80	148,81	7,70	9,00	43,30	1,90	67,91	1015,90
13.03.2015	21:00:00	318,70	2,90	58,79	74,10	164,05	7,00	8,50	34,00	1,90	70,24	1015,90
13.03.2015	22:00:00	293,50	2,20	32,61	64,10	113,99	7,50	8,00	33,50	2,00	73,69	1015,80
13.03.2015	23:00:00	213,00	1,77	32,13	63,40	112,56	7,00	8,10	25,40	1,50	71,93	1015,60
14.03.2015	00:00:00	201,00	2,50	25,77	55,10	94,52	17,30	8,10	11,60	1,60	66,28	1015,20
14.03.2015	01:00:00	168,80	2,60	9,43	35,60	50,02	37,90	7,70	37,10	2,20	70,38	1015,30
14.03.2015	02:00:00	86,80	2,30	4,41	19,70	26,45	57,10	7,80	12,10	2,80	71,88	1015,00
14.03.2015	03:00:00	68,10	2,20	2,33	13,10	16,66	63,80	7,80	33,00	2,40	77,37	1014,70
14.03.2015	04:00:00	48,70	1,90	1,99	13,20	16,24	49,36	7,60	44,80	2,40	84,22	1014,80
14.03.2015	05:00:00	48,40	1,02	2,12	12,80	16,05	49,30	7,30	39,50	2,70	88,80	1014,80
14.03.2015	06:00:00	36,20	1,70	2,20	12,70	16,07	48,60	7,10	39,90	2,60	89,73	1014,30
14.03.2015	07:00:00	32,40	1,60	3,99	17,90	24,01	45,10	6,50	49,00	2,80	96,18	1014,50
14.03.2015	08:00:00	37,80	1,50	28,89	40,83	85,12	32,00	6,70	42,90	2,90	100,00	1014,50
14.03.2015	09:00:00	34,70	2,20	29,02	40,90	85,29	29,00	8,80	19,30	3,00	89,31	1014,80
14.03.2015	10:00:00	40,10	2,70	21,48	29,40	62,27	41,80	10,30	6,70	3,40	80,37	1014,80
14.03.2015	11:00:00	54,50	2,70	20,58	25,10	56,59	41,50	11,50	13,80	3,10	76,83	1014,80
14.03.2015	12:00:00	54,60	2,50	21,10	30,20	62,48	39,60	10,20	359,50	3,30	80,94	1014,90
14.03.2015	13:00:00	91,00	2,70	19,77	29,60	59,85	39,30	9,90	338,40	3,60	82,83	1014,90
14.03.2015	14:00:00	96,40	2,40	22,73	32,60	67,38	37,30	9,10	352,60	3,60	87,20	1014,80
14.03.2015	15:00:00	115,20	2,20	27,76	38,20	80,67	31,60	8,50	349,50	3,50	91,06	1015,00
14.03.2015	16:00:00	76,60	2,40	29,52	39,50	84,67	28,40	7,70	357,00	3,00	96,27	1015,60
14.03.2015	17:00:00	66,40	2,40	35,68	48,20	102,79	18,70	7,50	347,30	2,50	100,00	1016,00
14.03.2015	18:00:00	72,30	2,50	51,96	51,90	131,40	14,40	7,40	347,90	2,70	100,00	1016,30
14.03.2015	19:00:00	73,80	2,70	34,47	43,50	96,24	22,10	7,40	1,50	2,90	100,00	1017,10
14.03.2015	20:00:00	53,20	1,70	27,77	43,50	85,99	24,00	7,30	356,70	2,60	100,00	1017,50
14.03.2015	21:00:00	53,70	1,90	20,89	37,10	69,06	28,80	7,30	356,90	2,40	100,00	1018,20
14.03.2015	22:00:00	41,00	2,10	13,66	31,20	52,10	33,10	7,20	20,40	2,30	100,00	1017,20
14.03.2015	23:00:00	33,30	2,10	14,02	29,40	50,85	34,20	7,20	7,60	2,20	100,00	1018,80
15.03.2015	00:00:00	33,30	2,00	14,29	29,80	51,67	35,50	7,20	340,20	2,30	100,00	1018,90
15.03.2015	01:00:00	28,70	1,70	8,47	21,20	34,16	44,70	7,30	354,20	2,40	100,00	1019,10
15.03.2015	02:00:00	20,20	1,50	4,77	15,70	22,99	49,20	7,30	346,10	2,10	100,00	1019,50
15.03.2015	03:00:00	17,70	1,80	5,26	12,90	20,95	53,90	7,30	346,90	2,30	100,00	1019,60
15.03.2015	04:00:00	9,40	1,50	2,68	9,60	13,70	56,70	7,40	352,70	2,20	100,00	1019,90
15.03.2015	05:00:00	8,70	1,50	2,14	9,40	12,67	56,56	7,40	331,40	2,00	100,00	1020,20
15.03.2015	06:00:00	17,10	0,92	2,21	10,90	14,28	56,50	7,50	333,50	1,90	100,00	1020,70
15.03.2015	07:00:00	18,40	1,60	4,63	16,60	23,68	50,50	7,60	330,50	1,70	100,00	1021,20
15.03.2015	08:00:00	18,90	2,00	14,88	30,00	52,76	36,40	7,60	309,60	1,50	100,00	1022,10
15.03.2015	09:00:00	27,60	1,80	28,54	38,33	82,19	28,80	7,80	318,90	1,00	100,00	1022,60
15.03.2015	10:00:00	37,10	2,20	28,37	38,10	81,50	24,60	8,30	344,00	1,70	100,00	1022,80
15.03.2015	11:00:00	59,20	1,50	16,14	24,10	48,79	28,60	8,30	351,00	2,40	100,00	1023,20
15.03.2015	12:00:00	45,70	1,30	20,72	26,40	58,10	28,60	8,20	350,90	2,50	100,00	1023,60
15.03.2015	13:00:00	58,50	2,00	20,90	30,40	62,37	26,80	8,10	2,60	2,50	100,00	1024,00
15.03.2015	14:00:00	43,70	1,40	22,92	32,00	67,06	31,70	8,20	0,80	3,00	100,00	1024,30
15.03.2015	15:00:00	42,60	1,50	21,65	24,30	57,42	24,60	7,90	357,90	3,30	100,00	1024,90
15.03.2015	16:00:00	31,10	1,40	21,69	22,30	55,49	24,20	7,90	359,50	3,30	100,00	1025,50
15.03.2015	17:00:00	34,20	1,50	20,16	22,90	53,74	22,10	7,80	5,00	3,40	100,00	1026,10
15.03.2015	18:00:00	41,70	1,50	22,05	25,90	59,64	20,80	7,20	1,80	3,00	100,00	1026,80
15.03.2015	19:00:00	57,20	1,20	21,42	23,50	56,28	19,70	7,10	359,20	3,10	100,00	1027,20
15.03.2015	20:00:00	65,00	1,20	17,65	21,40	48,41	24,30	6,60	2,10	3,60	100,00	1027,70
15.03.2015	21:00:00	66,60	0,70	17,10	23,20	49,36	25,90	6,20	356,10	3,00	100,00	1027,90
15.03.2015	22:00:00	72,20	0,20	18,04	25,30	52,90	29,10	6,70	352,50	2,60	100,00	1028,40
15.03.2015	23:00:00	62,60	1,00	14,13	23,90	45,52	32,40	6,90	356,40	2,70	97,72	1028,80
16.03.2015	00:00:00	71,30	0,80	11,22	22,10	39,27	35,40	6,90	357,20	2,40	94,32	1029,10
16.03.2015	01:00:00	62,30	0,20	6,87	19,00	29,51	37,60	6,70	351,40	2,10	100,00	1029,20
16.03.2015	02:00:00	47,00	1,00	2,64	11,00	15,03	44,60	6,70	6,30	2,20	97,42	1029,50
16.03.2015	03:00:00	45,00	0,60	2,84	12,70	17,04	42,80	6,90	343,90	1,60	94,29	1029,40
16.03.2015	04:00:00	55,70	0,80	6,24	11,90	21,44	43,10	6,90	346,10	1,90	96,50	1029,30
16.03.2015	05:00:00	51,80	1,10	1,68	9,80	12,37	42,90	7,50	352,20	2,20	97,25	1029,50
16.03.2015	06:00:00	48,10		2,68	10,20	14,30	26,10	7,80	356,10	2,70	92,20	1029,60
16.03.2015	07:00:00	43,70	0,34	16,37	25,20	50,25	25,90	7,60	356,90	2,90	91,00	1029,90
16.03.2015	08:00:00	59,00	1,00	35,51	34,90	89,22	19,30	8,10	356,70	3,00	86,97	1030,30
16.03.2015	09:00:00	54,50	0,90	33,74	33,90	85,53	27,70	8,50	7,00	3,40	84,10	1030,70
16.03.2015	10:00:00	60,20	0,50	21,16	22,01	54,33	36,50	9,50	356,40	3,70	77,66	1029,50
16.03.2015	11:00:00	74,00	0,60	21,26	22,30	54,83	38,50	9,60	3,20	4,10	73,88	1030,80
16.03.2015	12:00:00	99,50	0,50	22,56	23,60	58,12	40,60	10,00	7,90	4,40	70,41	1030,80
16.03.2015	13:00:00	119,50	0,10	23,40	25,80	61,60	36,10	8,80	352,70	3,90	81,88	1030,80
16.03.2015	14:00:00	139,00	0,30	23,03	26,10	61,34	32,10	8,90	360,00	3,70	79,42	1030,60
16.03.2015	15:00:00	125,30	0,80	26,76	28,10	69,04	35,60	8,40	359,30	3,60	78,08	1030,50
16.03.2015	16:00:00	133,70	0,80	21,43	30,20	62,98	37,30	8,10	2,30	3,50	74,35	1030,40
16.03.2015	17:00:00	148,30	0,80	20,07	30,00	60,70	36,00	8,30	354,80	3,10	77,50	1030,00
16.03.2015	18:00:00	141,50	1,10	27,04	37,30	78,68	29,10	7,90	3,00	3,00	82,17	1029,80
16.03.2015	19:00:00	166,80	0,90	37,64	44,60	102,19	24,70	7,70	355,80	2,90	84,91	1029,80
16.03.2015	20:00:00	186,00	1,50	28,48	43,00	86,57	27,80	7,80	5,30	3,00	79,14	1029,80
16.03.2015	21:00:00	154,40	0,80	19,56	35,40	65,33	37,20	7,70	3,40	3,10	81,34	1029,80
16.03.2015	22:00:00	133,50	0,40	11,47	25,80	43,35	44,80	7,70	2,50	3,40	84,10	1029,50
16.03.2015	23:00:00	97,90	1,00	9,64	22,30	37,04	45,40	7,80	1,60	3,50	85,45	1029,30
17.03.2015	00:00:00	81,00	0,60	6,02	17,50	26,71	50,00	7,70	17,40	3,40	85,02	1029,30
17.03.2015	01:00:00	68,20	0,80	4,68	14,40	21,55	53,80	7,50	16,70	3,00	84,03	1029,10
17.03.2015	02:00:00	56,10	0,80	1,97	11,00	14,01	57,70	7,20	16,70	2,90	85,59	1028,90
17.03.2015	03:00:00	43,10	0,80	2,03	10,70	13,81	56,20	6,90	15,70	2,30	86,84	1028,60
17.03.2015	04:00:00	37,80	0,70	1,44	11,10	13,31	54,50	6,30	3,40	2,30	90,00	1028,40
17.03.2015	05:00:00	39,40	0,20	2,16	16,50	19,80	44,70	5,80	5,10	1,40	93,44	1026,70
17.03.2015	06:00:00	43,40	0,80	7,11	26,20	37,08	31,50	5,70	342,60	1,20	97,66	1028,00
17.03.2015	07:00:00	44,00	1,90	218,31	67,90	401,91	6,47	6,10	332,30	1,20	96,11	1027,70
17.03.2015	08:00:00	70,60	0,95	143,91	69,50	289,68	6,70	8,50	345,20	1,30	83,60	1027,60
17.03.2015	09:00:00	132,30	1,70	35,74	40,40	95,08	27,40	8,50	1,40	2,80	82,09	1027,70
17.03.2015	10:00:00	56,90	2,10	21,87	27,80	61,26	40,70	10,70	10,60	2,90	64,81	1027,80
17.03.2015	11:00:00	71,00	2,00	17,12	24,31	50,27	51,50	9,80	18,90	3,70	64,58	1027,50
17.03.2015	12:00:00	86,60	2,50	17,02	24,20	50,25	58,60	10,60	17,30	4,10	57,16	1027,50
17.03.2015	13:00:00	128,30	1,90	15,52	24,50	48,24	64,30	9,80	22,50	4,60	64,26	1027,40
17.03.2015	14:00:00	158,70	1,60	17,28	24,30	50,74	59,90	8,50	14,20	5,10	64,11	1027,50
17.03.2015	15:00:00	206,70	0,90	11,46	20,00	37,53	67,20	7,40	25,10	5,60	60,28	1027,40
17.03.2015	16:00:00	152,20	0,80	13,46	26,00	46,59	61,70	7,00	23,00	4,70	62,53	1027,50
17.03.2015	17:00:00	162,00	1,60	13,11	24,10	44,15	57,60	6,50	17,90	4,80	59,76	1027,50
17.03.2015	18:00:00	196,60	1,10	15,51	29,00	52,73	53,80	5,60	27,00	4,80	57,93	1027,80
17.03.2015	19:00:00	135,60	1,30	21,49	35,70	68,58	47,50	5,00	23,80	3,80	58,94	1028,30
17.03.2015	20:00:00	176,20	1,10	28,88	47,20	91,38	35,50	4,50	26,80	3,00	60,38	1028,70
17.03.2015	21:00:00	189,70	0,90	13,81	41,00	62,14	39,70	4,20	46,20	2,30	58,87	1028,90
17.03.2015	22:00:00	120,70	0,50	11,15	40,00	57,06	38,50	4,10	51,60	2,00	58,62	1028,70
17.03.2015	23:00:00	110,30	0,50	11,67	41,10	58,96	34,50	3,80	37,40	1,80	58,47	1028,30
18.03.2015	00:00:00	107,60	0,10	15,80	44,90	69,07	29,90	3,40	4,60	1,50	61,69	1027,50
18.03.2015	01:00:00	120,20	0,80	8,48	34,30	47,27	38,40	3,30	351,60	1,20	63,56	1027,10
18.03.2015	02:00:00	90,20	1,20	5,42	29,00	37,30	43,50	2,90	337,10	1,20	66,64	1026,70
18.03.2015	03:00:00	59,40	1,00	11,43	39,00	56,48	24,60	2,60	345,80	1,10	71,73	1026,10
18.03.2015	04:00:00	69,60	1,00	5,35	34,20	42,39	32,60	2,60	336,00	1,30	69,80	1025,60
18.03.2015	05:00:00	48,30	0,50	7,10	38,30	49,16	24,30	2,50	335,00	1,30	72,64	1025,50
18.03.2015	06:00:00	49,80	1,20	17,17	49,40	75,67	14,40	2,20	344,80	1,20	75,28	1025,30
18.03.2015	07:00:00	82,30	1,60	87,93	64,30	198,83	5,70	2,90	338,30	1,20	70,86	1025,20
18.03.2015	08:00:00	242,80	1,50	105,64	68,50	230,13	22,57	3,70	351,50	1,50	67,10	1025,30
18.03.2015	09:00:00	302,70	2,11	53,74	50,20	132,42	22,90	5,70	18,30	1,90	59,64	1024,00
18.03.2015	10:00:00	223,10	2,10	13,29	23,60	43,93	52,10	6,90	68,50	2,50	50,98	1025,20
18.03.2015	11:00:00	91,00	3,20	17,46	25,50	52,21	52,60	7,30	25,00	2,60	43,97	1023,30
18.03.2015	12:00:00	198,20	2,80	22,23	26,68	60,61	51,70	6,10	358,10	3,40	63,19	1024,40
18.03.2015	13:00:00	267,50	1,30	22,20	26,80	60,76	53,70	5,60	12,10	3,10	64,76	1024,10
18.03.2015	14:00:00	207,60	1,60	15,57	21,50	45,32	59,90	6,50	359,20	3,80	54,55	1023,60
18.03.2015	15:00:00	191,80	2,70	21,68	25,80	58,97	57,40	7,20	3,90	3,70	56,11	1023,50
18.03.2015	16:00:00	188,00	2,80	16,56	25,40	50,74	60,50	6,90	1,20	3,70	53,59	1023,40
18.03.2015	17:00:00	216,00	3,10	15,94	28,70	53,10	57,40	6,50	13,10	3,10	53,82	1023,10
18.03.2015	18:00:00	218,50	1,70	25,20	40,40	78,96	47,00	5,30	20,50	2,90	54,95	1023,20
18.03.2015	19:00:00	221,80	1,00	26,33	49,90	90,18	34,70	4,60	30,40	2,40	58,90	1022,10
18.03.2015	20:00:00	262,10	1,40	46,67	63,90	135,30	15,70	4,20	20,00	1,80	61,24	1023,90
18.03.2015	21:00:00	334,50	1,20	40,56	66,90	128,96	10,00	3,90	27,30	1,40	61,44	1023,90
18.03.2015	22:00:00	250,80	1,30	34,32	68,00	120,51	7,90	3,60	44,80	1,00	63,38	1023,70
18.03.2015	23:00:00	205,80	0,80	39,25	67,70	127,75	5,10	3,50	99,20	0,80	64,48	1023,40
19.03.2015	00:00:00	156,20	0,70	73,90	69,60	182,67	4,80	3,50	40,00	0,60	64,67	1023,00
19.03.2015	01:00:00	245,40	1,00	80,89	68,10	191,86	4,30	2,40	44,80	0,50	73,28	1022,60
19.03.2015	02:00:00	211,30	1,20	94,02	61,90	205,76	4,90	3,50	355,40	0,30	68,67	1022,40
19.03.2015	03:00:00	233,00	1,30	58,21	63,30	152,36	3,40	3,70	356,10	0,90	68,17	1021,90
19.03.2015	04:00:00	124,00	1,30	23,98	56,90	93,58	4,10	3,50	341,00	1,40	67,30	1021,40
19.03.2015	05:00:00	88,90	0,90	16,12	53,80	78,47	4,70	2,40	347,60	1,00	73,55	1021,40
19.03.2015	06:00:00	91,60	1,20	57,53	56,00	144,02	5,30	2,00	352,00	0,80	78,16	1021,60
19.03.2015	07:00:00	202,10	1,60	164,76	62,70	314,78	4,50	3,10	349,90	1,20	71,24	1021,70
19.03.2015	08:00:00	451,10	1,70	127,84	68,00	263,60	4,40	5,50	345,30	1,40	59,80	1021,80
19.03.2015	09:00:00	410,20	3,40	30,64	36,60	83,49	38,55	6,30	20,40	2,30	63,31	1022,00
19.03.2015	10:00:00	136,80	2,77	20,84	23,40	55,28	38,80	7,20	19,80	2,50	57,37	1022,00
19.03.2015	11:00:00	155,10	2,70	18,61	27,20	55,68	39,60	6,50	16,70	2,30	61,35	1021,70
19.03.2015	12:00:00	166,60	1,80	25,89	28,60	68,21	38,60	7,60	12,00	2,90	63,67	1021,50
19.03.2015	13:00:00	188,30	3,60	13,25	18,56	38,92	48,40	8,30	17,90	2,80	52,53	1021,20
19.03.2015	14:00:00	164,60	4,60	13,13	18,50	38,59	55,60	8,00	16,00	2,80	53,65	1020,90
19.03.2015	15:00:00	194,60	4,10	14,45	22,40	44,51	57,80	8,00	27,30	2,80	53,88	1020,60
19.03.2015	16:00:00	191,50	3,90	16,32	25,70	50,66	54,70	7,80	21,90	2,80	54,14	1020,30
19.03.2015	17:00:00	181,90	2,90	24,02	34,90	71,66	44,20	7,30	3,90	2,70	55,78	1019,90
19.03.2015	18:00:00	233,70	2,30	20,22	38,10	69,04	39,30	5,80	37,20	2,60	62,63	1016,00
19.03.2015	19:00:00	193,50	0,60	32,85	57,10	107,36	18,20	5,10	45,40	2,20	68,75	1019,80
19.03.2015	20:00:00	251,00	0,80	35,14	59,60	113,36	11,90	4,70	49,00	2,50	71,47	1019,90
19.03.2015	21:00:00	241,40	1,70	55,36	62,70	147,41	6,90	4,30	14,90	1,80	74,54	1019,90
19.03.2015	22:00:00	309,40	1,60	37,72	57,90	115,61	9,20	4,20	350,60	1,70	75,26	1018,40
19.03.2015	23:00:00	232,50	1,30	28,46	50,30	93,85	15,80	4,30	357,10	1,80	74,60	1019,50
20.03.2015	00:00:00	171,40	1,30	20,50	43,80	75,17	20,10	4,30	2,10	1,50	73,62	1019,10
20.03.2015	01:00:00	132,70	0,60	13,61	42,30	63,12	19,70	3,80	10,80	1,40	75,74	1018,70
20.03.2015	02:00:00	94,60	0,70	10,94	43,40	60,13	13,70	3,20	338,80	0,70	78,64	1018,40
20.03.2015	03:00:00	89,00	0,92	10,20	38,60	54,21	17,70	2,80	340,50	1,00	80,99	1017,80
20.03.2015	04:00:00	73,20	0,90	8,22	36,70	49,28	18,20	3,60	22,80	0,70	77,16	1017,40
20.03.2015	05:00:00	69,10	1,40	5,65	22,60	31,24	38,00	4,10	357,30	1,30	73,48	1017,20
20.03.2015	06:00:00	50,50	1,20	10,50	32,20	48,27	28,60	4,30	4,40	1,30	73,50	1017,30
20.03.2015	07:00:00	83,20	1,60	30,88	48,50	95,75	16,80	4,30	356,00	1,70	66,44	1017,40
20.03.2015	08:00:00	224,90	2,30	51,32	51,70	130,22	18,70	5,80	13,90	1,90	62,20	1017,70
20.03.2015	09:00:00	242,90	4,10	38,32	45,00	103,63	25,50	6,90	20,70	2,10	56,63	1018,20
20.03.2015	10:00:00	233,90	4,60	20,38	30,00	61,18	40,47	7,30	13,90	2,40	54,21	1018,40
20.03.2015	11:00:00	147,40	1,55	22,78	32,70	67,55	40,20	6,70	359,60	2,60	65,66	1018,10
20.03.2015	12:00:00	222,80	1,60	32,80	40,20	90,38	31,30	5,80	359,20	2,50	70,39	1017,70
20.03.2015	13:00:00	236,10	0,40	37,32	43,60	100,70	31,20	6,10	1,60	2,60	70,56	1013,60
20.03.2015	14:00:00	229,40	1,20	27,60	30,70	72,95	30,90	5,70	340,50	3,40	76,19	1017,20
20.03.2015	15:00:00	130,10	1,50	27,57	30,30	72,48	38,70	6,90	349,70	3,50	62,14	1017,20
20.03.2015	16:00:00	201,00	2,20	26,61	30,20	70,91	43,10	6,50	346,40	3,70	56,87	1017,20
20.03.2015	17:00:00	200,70	1,50	41,38	45,20	108,52	33,30	6,40	355,30	2,70	62,82	1017,20
20.03.2015	18:00:00	259,10	1,50	37,09	43,40	100,14	26,00	5,80	357,30	2,70	73,64	1017,20
20.03.2015	19:00:00	261,80	0,90	72,50	52,90	163,82	12,90	6,00	340,80	2,60	73,90	1017,20
20.03.2015	20:00:00	340,00	1,00	51,68	50,30	129,37	13,30	5,00	340,20	2,60	79,17	1017,40
20.03.2015	21:00:00	292,00	1,00	30,80	38,60	85,73	17,30	5,00	344,90	2,80	79,02	1017,60
20.03.2015	22:00:00	141,80	0,90	19,05	28,30	57,45	25,00	4,40	335,20	2,90	84,00	1017,50
20.03.2015	23:00:00	69,70	1,10	16,86	23,20	48,99	27,90	4,40	321,40	2,80	85,23	1017,40
21.03.2015	00:00:00	37,50	0,80	10,74	16,60	33,02	33,30	4,10	323,20	2,70	86,78	1017,10
21.03.2015	01:00:00	35,70	1,00	6,18	11,70	21,15	34,70	4,10	326,50	2,50	88,07	1016,60
21.03.2015	02:00:00	16,90	0,80	3,65	9,10	14,68	36,20	3,70	319,80	2,90	91,18	1016,50
21.03.2015	03:00:00	13,30	1,00	3,00	7,70	12,28	36,00	3,70	314,70	3,00	92,89	1016,30
21.03.2015	04:00:00	11,30	0,90	1,65	6,20	8,72	38,70	3,80	313,90	3,40	93,68	1015,90
21.03.2015	05:00:00	13,50	1,70	1,96	6,80	9,79	43,50	3,70	319,30	3,90	95,53	1015,80
21.03.2015	06:00:00	17,10	1,30	2,14	7,80	11,07	45,00	3,80	323,80	4,10	93,99	1014,50
21.03.2015	07:00:00	20,60	1,40	4,84	12,10	19,50	40,80	3,90	318,70	3,80	93,11	1016,10
21.03.2015	08:00:00	21,60	1,60	14,09	21,00	42,56	34,20	4,30	318,10	3,90	92,34	1016,40
21.03.2015	09:00:00	33,20	0,70	18,60	24,60	53,07	35,30	4,90	323,90	4,60	89,61	1016,70
21.03.2015	10:00:00	36,50	0,90	17,79	26,30	53,52	36,30	5,20	320,40	4,20	89,95	1017,10
21.03.2015	11:00:00	47,00	1,50	22,16	28,40	62,30	40,05	6,30	326,80	4,50	84,58	1017,40
21.03.2015	12:00:00	67,00	0,73	18,95	28,90	57,89	40,20	7,40	328,30	4,50	77,19	1017,60
21.03.2015	13:00:00	70,10	0,70	21,30	28,80	61,38	42,00	8,10	335,20	4,30	71,26	1017,90
21.03.2015	14:00:00	79,10	1,40	23,76	30,30	66,65	42,90	8,70	333,30	4,10	69,13	1018,20
21.03.2015	15:00:00	79,10	1,60	20,49	34,03	65,63	43,50	9,50	335,70	3,80	65,10	1018,30
21.03.2015	16:00:00	87,00	0,70	20,39	34,00	65,19	48,20	10,00	335,70	3,70	57,45	1018,50
21.03.2015	17:00:00	134,70	0,90	24,75	44,20	82,07	41,60	9,60	341,60	3,10	56,43	1018,70
21.03.2015	18:00:00	164,00	1,60	55,50	65,60	150,52	22,80	9,30	341,20	2,00	58,32	1018,90
21.03.2015	19:00:00	259,30	2,20	159,31	87,10	330,84	9,40	8,30	329,40	1,10	64,19	1019,30
21.03.2015	20:00:00	436,80	2,10	278,16	92,40	517,98	11,50	7,40	351,70	0,70	70,81	1019,60
21.03.2015	21:00:00	599,70	2,20	315,50	85,70	568,42	10,40	7,60	343,45	0,20	70,60	1019,80
21.03.2015	22:00:00	716,40	1,40	68,55	70,40	175,29	3,30	7,40	166,20	0,70	71,97	1018,60
21.03.2015	23:00:00	170,80	1,00	34,49	60,80	113,56	1,80	7,00	167,70	1,00	90,64	1020,30
22.03.2015	00:00:00	118,00	0,30	9,02	27,40	41,21	9,80	6,10	162,00	1,00	98,26	1020,40
22.03.2015	01:00:00	58,10	0,30	12,87	40,90	60,59	2,60	6,10	161,40	0,80	98,50	1020,10
22.03.2015	02:00:00	70,10	1,00	26,00	42,60	82,39	0,50	5,20	179,10	0,80	100,00	1020,10
22.03.2015	03:00:00	80,10	1,20	12,80	34,20	53,79	6,20	5,80	163,30	1,10	100,00	1020,10
22.03.2015	04:00:00	87,20	1,10	7,40	28,10	39,42	11,40	5,70	181,70	1,40	98,57	1020,00
22.03.2015	05:00:00	96,50	1,00	8,07	29,50	41,85	10,10	5,50	186,50	1,30	100,00	1020,00
22.03.2015	06:00:00	72,30	0,60	5,81	22,50	31,39	16,30	5,50	171,00	1,40	97,95	1020,10
22.03.2015	07:00:00	99,40	0,50	5,24	17,20	25,22	22,50	6,10	164,50	1,50	95,23	1020,20
22.03.2015	08:00:00	104,70	0,50	12,34	17,80	36,68	28,00	7,90	163,40	2,60	85,28	1020,50
22.03.2015	09:00:00	80,30	0,80	13,58	19,50	40,27	44,10	8,50	160,90	4,10	77,42	1021,00
22.03.2015	10:00:00	70,50	0,60	5,13	13,30	21,15	55,10	9,20	162,20	4,60	70,06	1021,20
22.03.2015	11:00:00	63,80	1,30	5,05	13,60	21,32	56,70	10,70	164,90	3,10	68,42	1021,10
22.03.2015	12:00:00	57,20	1,80	3,52	10,90	16,28	71,83	10,40	164,10	3,10	65,60	1020,80
22.03.2015	13:00:00	58,20	2,43	2,70	10,40	14,54	71,80	12,30	159,10	3,10	59,65	1020,10
22.03.2015	14:00:00	50,10	2,40	2,99	11,40	15,98	73,30	12,60	177,60	2,70	50,47	1019,50
22.03.2015	15:00:00	61,00	2,80	6,14	17,00	26,39	72,40	12,90	226,20	2,30	54,32	1019,20
22.03.2015	16:00:00	81,40	3,10	3,04	17,79	22,46	79,90	13,00	163,70	2,50	51,22	1018,70
22.03.2015	17:00:00	66,10	2,40	3,01	17,80	22,41	74,70	11,60	160,10	2,90	54,07	1016,60
22.03.2015	18:00:00	61,90	1,70	12,84	43,30	62,94	36,60	10,50	145,10	1,70	55,54	1017,50
22.03.2015	19:00:00	104,40	1,40	97,94	75,10	224,95	4,10	9,10	170,30	0,60	62,49	1017,50
22.03.2015	20:00:00	271,40	1,90	164,27	76,60	327,93	4,20	8,80	139,71	0,10	64,88	1017,40
22.03.2015	21:00:00	377,70	2,00	158,33	74,80	317,04	4,10	8,70	162,70	0,90	69,72	1017,40
22.03.2015	22:00:00	312,50	1,20	40,56	64,80	126,86	1,70	8,00	165,40	1,20	75,56	1017,20
22.03.2015	23:00:00	90,60	1,20	73,66	63,20	175,90	2,40	6,90	155,60	0,80	83,87	1016,90
23.03.2015	00:00:00	151,40	1,80	115,42	60,10	236,69	2,20	7,90	166,10	0,90	80,73	1016,80
23.03.2015	01:00:00	164,60	2,10	150,71	69,00	299,59	1,70	8,10	161,10	1,00	77,44	1016,40
23.03.2015	02:00:00	157,70	1,60	104,50	69,20	229,08	1,60	8,30	166,60	0,90	76,78	1016,50
23.03.2015	03:00:00	161,50	1,50	67,84	60,00	163,80	1,20	8,90	118,40	0,50	75,32	1016,80
23.03.2015	04:00:00	115,40	1,40	23,38	47,10	82,86	3,50	8,50	155,40	0,90	83,51	1016,60
23.03.2015	05:00:00	63,20	1,30	8,61	33,10	46,27	8,60	8,30	161,40	0,80	89,03	1016,10
23.03.2015	06:00:00	50,70	1,40	8,38	30,90	43,72	15,30	9,00	168,40	1,30	86,26	1016,30
23.03.2015	07:00:00	58,50	1,20	32,41	48,20	97,79	4,00	9,20	163,10	1,50	87,83	1016,20
23.03.2015	08:00:00	97,40	1,00	53,76	56,50	138,75	3,30	10,70	156,00	0,60	77,96	1016,50
23.03.2015	09:00:00	152,90	1,70	75,38	61,70	177,03	8,30	12,60	349,90	1,20	66,05	1016,80
23.03.2015	10:00:00	218,20	2,60	36,52	46,10	101,98	25,00	12,10	343,40	2,30	68,80	1017,00
23.03.2015	11:00:00	250,60	2,60	49,27	54,00	129,38	17,60	11,70	0,20	2,10	71,30	1017,10
23.03.2015	12:00:00	269,70	1,80	43,13	50,30	116,29	19,70	10,50	349,30	2,50	78,42	1016,10
23.03.2015	13:00:00	309,50	0,90	38,70	47,40	106,61	31,56	10,50	333,90	2,50	81,03	1017,70
23.03.2015	14:00:00	292,60	1,47	32,74	44,90	95,00	31,60	10,70	329,20	2,20	80,54	1018,10
23.03.2015	15:00:00	252,00	1,50	40,56	47,60	109,66	19,50	9,50	308,10	1,70	93,82	1018,40
23.03.2015	16:00:00	90,40	1,30	65,68	56,50	157,00	11,30	9,50	326,00	1,80	92,74	1018,50
23.03.2015	17:00:00	124,50	1,50	30,03	46,45	92,50	16,90	9,10	355,50	2,30	94,06	1018,60
23.03.2015	18:00:00	93,90	0,90	29,81	46,40	92,01	22,30	8,50	9,60	2,80	92,44	1018,90
23.03.2015	19:00:00	119,60	1,10	35,37	44,50	98,61	17,90	8,00	14,80	3,20	95,10	1019,30
23.03.2015	20:00:00	108,90	1,30	26,77	38,20	79,15	16,40	7,60	22,40	2,90	95,65	1019,60
23.03.2015	21:00:00	81,30	1,00	21,96	32,90	66,49	19,00	7,00	7,10	3,20	97,58	1020,00
23.03.2015	22:00:00	68,80	0,60	16,58	26,60	51,96	27,20	7,00	17,20	3,00	93,70	1020,30
23.03.2015	23:00:00	51,50	0,90	11,20	22,20	39,33	30,10	6,90	16,50	2,90	95,08	1020,60
24.03.2015	00:00:00	50,70	0,40	9,58	19,50	34,16	32,60	6,70	12,00	3,00	91,94	1020,80
24.03.2015	01:00:00	34,80	0,10	11,24	16,60	33,79	37,10	6,60	357,30	2,60	91,25	1020,70
24.03.2015	02:00:00	40,10	0,60	3,65	11,20	16,79	43,90	6,50	1,00	2,90	88,57	1020,80
24.03.2015	03:00:00	37,90	0,70	2,56	10,70	14,62	47,40	6,50	10,20	2,50	87,02	1020,80
24.03.2015	04:00:00	33,20	0,30	2,33	11,20	14,77	46,40	6,50	8,50	2,40	86,90	1020,80
24.03.2015	05:00:00	31,70	1,00	2,76	11,50	15,73	48,90	6,60	356,50	2,10	83,90	1021,00
24.03.2015	06:00:00	36,80	0,90	4,74	16,80	24,05	45,30	6,60	359,70	1,90	83,73	1021,00
24.03.2015	07:00:00	38,30	0,80	20,73	33,20	64,91	28,60	6,70	6,00	1,80	83,24	1021,50
24.03.2015	08:00:00	54,80	0,60	51,70	49,90	129,01	16,80	7,20	2,60	1,80	81,34	1021,80
24.03.2015	09:00:00	85,90	0,10	36,86	46,00	102,39	21,70	7,80	23,30	1,90	77,32	1022,40
24.03.2015	10:00:00	103,80	1,10	23,50	41,10	77,06	31,30	8,90	46,50	2,10	72,49	1022,80
24.03.2015	11:00:00	109,60	1,10	17,00	35,30	61,30	42,20	9,00	41,90	2,10	69,22	1023,10
24.03.2015	12:00:00	102,10	0,80	18,45	33,20	61,43	44,10	10,60	18,80	1,90	68,21	1021,80
24.03.2015	13:00:00	130,70	1,80	25,97	35,40	75,14	42,90	11,20	353,30	2,40	61,87	1023,00
24.03.2015	14:00:00	150,70	3,50	13,03	25,30	45,24	49,98	11,70	34,20	1,90	61,84	1022,40
24.03.2015	15:00:00	112,80	3,42	15,10	29,70	52,80	50,00	12,20	37,20	2,10	62,08	1021,90
24.03.2015	16:00:00	122,80	3,40	13,74	31,00	52,02	47,70	11,70	18,40	1,80	63,07	1021,80
24.03.2015	17:00:00	133,60	2,70	20,70	35,30	66,96	43,60	10,60	19,70	2,70	65,70	1021,50
24.03.2015	18:00:00	164,30	1,80	32,18	56,06	105,33	36,70	8,90	47,20	2,50	70,17	1021,50
24.03.2015	19:00:00	152,40	0,80	33,50	56,30	107,56	20,40	7,70	29,20	2,30	73,86	1021,40
24.03.2015	20:00:00	228,40	1,30	43,80	63,60	130,61	12,30	6,90	352,30	2,20	77,34	1021,30
24.03.2015	21:00:00	222,70	0,90	45,50	62,00	131,62	10,00	6,60	334,40	1,70	78,33	1021,60
24.03.2015	22:00:00	202,70	0,50	38,08	60,50	118,76	10,20	6,10	357,60	1,60	77,61	1021,50
24.03.2015	23:00:00	184,00	1,30	48,23	60,40	134,20	9,70	6,10	337,50	1,40	78,96	1021,60
25.03.2015	00:00:00	188,40	0,30	50,26	63,70	140,59	5,40	5,40	340,10	1,40	81,84	1022,50
25.03.2015	01:00:00	166,90	0,87	32,35	57,60	107,10	6,30	5,60	324,40	1,30	79,48	1022,10
25.03.2015	02:00:00	137,90	0,90	13,78	43,40	64,48	17,80	5,40	330,60	1,00	79,77	1021,40
25.03.2015	03:00:00	91,10	0,70	7,92	34,30	46,41	28,40	5,00	330,00	1,00	80,74	1021,50
25.03.2015	04:00:00	77,70	1,00	12,98	40,70	60,56	17,60	4,50	339,90	0,70	83,64	1020,80
25.03.2015	05:00:00	85,00	1,20	9,74	39,00	53,90	15,20	4,10	342,40	1,00	84,02	1020,50
[truncated: 41,477 more rows]

## Sheet: Sheet2
Time	Day	Month	Year	PM10	SO2	NO	NO2	NOX	O3	Temperature	Wind direction	Wind speed	Relative humidity	Air pressure
00:00:00	1	1	2015	25,50	1,10	5,87	12,60	21,58	62,90	2,10	7,80	5,30	100,00	1017,60
01:00:00	1	1	2015	20,70	1,60	2,79	9,50	13,77	65,80	2,00	2,40	5,60	100,00	1017,60
02:00:00	1	1	2015	17,50	1,60	1,53	7,20	9,54	68,70	1,80	359,30	6,10	100,00	1017,50
03:00:00	1	1	2015	15,60	1,70	1,15	6,50	8,26	69,50	1,90	359,20	6,00	100,00	1017,90
04:00:00	1	1	2015	14,60	1,30	1,37	6,10	8,19	70,10	1,80	0,90	5,40	100,00	1017,80
05:00:00	1	1	2015	18,70	0,60	0,07	4,20	4,30	73,00	1,40	2,20	5,40	100,00	1018,00
06:00:00	1	1	2015	9,30	0,40	0,51	4,40	5,18	74,00	1,50	1,00	5,00	100,00	1018,30
09:00:00	1	1	2015	13,40	0,90	3,26	10,70	15,70	68,10	2,00	6,10	4,60	100,00	1019,60
10:00:00	1	1	2015	14,10	0,50	7,66	13,50	25,23	66,40	2,10	10,40	4,60	100,00	1020,30
12:00:00	1	1	2015	24,30	1,90	8,40	16,20	29,05	64,50	3,00	359,00	5,20	90,24	1019,40
13:00:00	1	1	2015	32,40	2,70	14,26	20,70	42,52	60,00	3,60	4,90	4,60	80,43	1019,20
14:00:00	1	1	2015	34,10	3,10	14,39	21,50	43,51	57,40	2,80	1,20	4,90	88,48	1019,20
15:00:00	1	1	2015	35,60	3,00	15,67	25,10	49,07	49,70	2,30	354,00	4,30	95,50	1019,90
16:00:00	1	1	2015	36,70	3,10	16,76	25,50	51,14	50,40	2,80	353,60	4,80	83,10	1020,20
17:00:00	1	1	2015	40,30	3,70	15,48	24,30	47,98	54,60	2,80	358,60	4,70	84,47	1020,70
18:00:00	1	1	2015	37,40	2,50	13,64	22,80	43,68	56,40	2,60	355,10	4,70	85,14	1021,40
19:00:00	1	1	2015	37,70	2,70	16,28	25,30	50,21	55,90	2,50	354,70	4,60	83,31	1022,10
20:00:00	1	1	2015	41,20	2,80	14,91	23,30	46,12	57,00	2,50	358,10	4,60	82,57	1022,50
21:00:00	1	1	2015	41,90	2,10	12,03	22,30	40,71	56,60	2,40	353,40	4,20	83,65	1022,50
22:00:00	1	1	2015	34,00	2,30	10,08	19,60	35,03	60,70	2,50	352,40	4,30	79,87	1022,70
23:00:00	1	1	2015	39,30	3,70	9,48	18,50	33,00	61,00	2,20	357,70	4,00	78,42	1022,90
00:00:00	2	1	2015	36,00	2,70	7,53	16,20	27,72	64,30	2,10	357,60	4,00	77,46	1023,20
01:00:00	2	1	2015	25,50	2,90	5,14	13,60	21,47	66,10	2,10	354,00	3,50	77,25	1023,30
02:00:00	2	1	2015	18,70	2,50	3,56	10,60	16,04	68,90	1,70	350,00	3,30	79,61	1023,60
03:00:00	2	1	2015	18,90	2,50	1,80	8,30	11,05	72,10	1,60	351,30	3,30	78,53	1023,70
04:00:00	2	1	2015	19,10	2,20	1,51	6,10	8,41	74,40	1,60	354,00	3,50	77,19	1023,20
06:00:00	2	1	2015	14,00	1,50	2,96	10,00	14,53	69,80	1,60	357,50	3,10	72,05	1023,20
07:00:00	2	1	2015	17,10	2,50	8,86	18,60	32,16	63,10	1,70	354,10	3,00	67,62	1023,50
10:00:00	2	1	2015	70,30	3,50	21,92	34,60	68,14	45,50	2,80	14,00	2,70	65,57	1024,40
11:00:00	2	1	2015	69,30	5,50	20,13	31,80	62,59	48,60	3,20	16,10	3,00	62,24	1024,00
13:00:00	2	1	2015	75,90	10,00	19,36	31,50	61,12	50,70	4,30	24,30	2,70	64,01	1023,00
14:00:00	2	1	2015	75,50	11,10	25,64	37,70	76,94	45,60	4,40	22,50	2,10	59,72	1022,70
15:00:00	2	1	2015	88,30	10,20	26,53	36,70	77,29	47,20	4,60	9,90	2,10	63,48	1022,60
16:00:00	2	1	2015	99,70	9,30	26,92	43,30	84,48	37,60	3,90	10,70	2,00	67,56	1022,50
17:00:00	2	1	2015	115,70	7,20	44,55	54,90	123,07	26,40	3,20	6,30	2,10	70,76	1022,40
18:00:00	2	1	2015	136,40	6,80	79,61	73,40	195,20	10,40	2,50	353,20	1,00	75,01	1022,30
19:00:00	2	1	2015	204,80	7,50	136,08	79,30	287,50	11,70	2,30	333,00	1,10	76,20	1022,30
20:00:00	2	1	2015	281,70	8,50	186,73	86,50	372,20	14,20	2,20	330,50	1,20	77,08	1021,90
21:00:00	2	1	2015	343,70	9,00	144,87	79,60	301,25	11,90	1,60	326,80	1,30	80,76	1021,50
22:00:00	2	1	2015	268,00	6,20	132,69	73,90	276,92	19,50	1,40	350,10	1,40	81,48	1021,20
23:00:00	2	1	2015	323,50	3,90	137,82	68,30	279,16	17,80	1,00	353,80	1,40	84,56	1020,90
00:00:00	3	1	2015	310,50	4,80	187,49	65,40	352,26	20,50	0,50	355,40	1,30	87,13	1020,40
01:00:00	3	1	2015	396,20	3,90	119,29	63,20	245,71	5,40	0,40	344,10	1,30	78,09	1019,80
02:00:00	3	1	2015	182,20	4,30	83,39	59,40	186,98	1,90	0,40	344,50	1,10	76,38	1019,50
03:00:00	3	1	2015	101,90	4,00	67,78	52,40	156,10	3,30	0,00	352,50	1,30	75,86	1019,50
04:00:00	3	1	2015	93,60	3,40	74,85	56,10	170,62	0,70	-0,10	356,26	0,20	73,66	1018,90
05:00:00	3	1	2015	82,00	4,10	31,99	47,20	96,15	3,50	1,00	349,90	1,10	57,59	1019,00
06:00:00	3	1	2015	56,00	3,80	38,37	48,70	107,40	4,00	-0,20	352,60	0,80	70,64	1018,90
07:00:00	3	1	2015	69,70	1,80	112,74	57,70	230,19	2,70	-0,30	358,50	0,40	71,51	1018,70
08:00:00	3	1	2015	127,80	4,40	380,16	94,00	675,64	4,30	1,80	8,30	0,50	59,71	1019,30
11:00:00	3	1	2015	88,30	8,30	21,22	37,60	70,07	26,50	4,60	184,20	1,60	72,42	1018,50
12:00:00	3	1	2015	62,50	9,70	29,55	41,90	87,11	22,30	5,10	311,20	1,30	75,64	1019,10
14:00:00	3	1	2015	63,00	15,10	57,76	53,90	142,27	11,10	5,60	317,70	2,30	67,91	1019,00
15:00:00	3	1	2015	74,40	18,60	63,58	59,70	156,97	11,30	5,80	291,10	2,20	61,09	1019,30
16:00:00	3	1	2015	72,00	14,80	74,22	59,10	172,66	14,00	4,90	297,70	2,60	59,49	1019,40
17:00:00	3	1	2015	89,40	12,90	65,37	63,90	163,92	16,90	4,30	327,50	1,80	62,58	1019,70
18:00:00	3	1	2015	125,10	16,50	122,86	72,00	259,98	12,80	4,60	348,10	1,10	65,34	1019,40
19:00:00	3	1	2015	225,10	21,30	212,48	78,30	403,39	14,10	5,40	16,30	1,10	65,20	1019,50
20:00:00	3	1	2015	354,00	20,40	167,90	69,60	326,49	6,20	4,90	117,00	1,00	69,80	1019,00
21:00:00	3	1	2015	233,10	18,80	210,51	66,10	388,18	4,00	4,80	165,30	0,40	73,22	1018,60
22:00:00	3	1	2015	224,80	18,00	216,90	65,00	396,86	4,10	4,90	142,70	0,40	75,38	1018,40
23:00:00	3	1	2015	218,80	18,70	202,48	59,60	369,39	5,90	5,00	151,90	0,50	78,55	1017,90
00:00:00	4	1	2015	243,30	17,10	186,46	61,70	346,98	4,80	5,50	59,80	0,70	79,54	1017,00
01:00:00	4	1	2015	203,10	14,10	25,12	50,60	89,03	1,20	4,50	174,00	0,80	85,01	1016,10
02:00:00	4	1	2015	54,70	8,40	39,03	47,50	107,22	2,50	3,80	170,40	0,80	90,69	1015,50
03:00:00	4	1	2015	73,20	7,70	49,26	46,30	121,66	1,50	4,10	162,10	0,50	89,54	1014,80
04:00:00	4	1	2015	64,50	8,20	21,98	38,30	71,92	5,30	5,10	162,60	0,60	85,72	1014,10
05:00:00	4	1	2015	46,30	7,20	6,36	26,40	36,13	13,20	4,50	176,20	1,00	86,48	1012,90
06:00:00	4	1	2015	33,80	7,00	13,30	34,20	54,55	10,60	3,30	174,00	0,80	92,35	1011,80
07:00:00	4	1	2015	35,80	5,30	9,02	30,50	44,30	13,40	5,10	168,20	1,40	90,32	1011,00
08:00:00	4	1	2015	36,90	6,40	3,34	17,30	22,42	30,50	5,90	168,20	2,30	87,27	1010,30
09:00:00	4	1	2015	28,90	9,90	3,63	17,80	23,36	39,40	6,70	167,00	2,30	84,66	1009,50
12:00:00	4	1	2015	55,80	15,10	7,25	17,40	28,49	48,60	9,30	169,60	4,50	74,35	1006,50
13:00:00	4	1	2015	61,40	13,40	5,54	18,60	27,08	53,20	8,80	172,20	2,80	80,26	1005,90
15:00:00	4	1	2015	40,05	10,60	7,13	30,50	41,40	39,50	8,90	181,60	2,50	87,01	1005,30
16:00:00	4	1	2015	40,00	8,40	9,60	35,80	50,50	32,80	8,80	183,10	2,10	86,20	1004,90
17:00:00	4	1	2015	32,40	7,50	8,82	35,80	49,29	27,40	7,50	186,50	1,60	100,00	1005,00
18:00:00	4	1	2015	34,40	5,10	9,60	34,70	49,39	26,80	7,70	189,80	1,40	100,00	1004,90
19:00:00	4	1	2015	41,20	5,30	25,05	38,60	76,93	24,30	6,80	316,90	2,40	100,00	1005,70
20:00:00	4	1	2015	46,80	5,40	18,90	29,30	58,22	35,60	4,80	329,40	3,80	100,00	1006,50
21:00:00	4	1	2015	48,70	5,30	14,47	27,00	49,13	44,80	3,90	341,50	3,60	100,00	1007,40
22:00:00	4	1	2015	42,30	6,70	19,00	32,80	61,86	36,40	3,50	334,50	2,90	100,00	1008,40
23:00:00	4	1	2015	57,80	6,40	13,51	26,40	47,07	47,80	4,30	332,90	3,30	100,00	1008,70
00:00:00	5	1	2015	41,50	5,50	11,86	23,30	41,45	49,20	3,70	332,00	3,00	94,08	1012,80
01:00:00	5	1	2015	30,90	5,60	7,03	19,10	29,85	51,40	4,20	338,40	2,60	86,10	1012,90
02:00:00	5	1	2015	32,70	5,10	4,83	18,30	25,68	50,20	4,60	330,90	2,10	81,95	1013,00
03:00:00	5	1	2015	23,90	4,90	4,62	16,30	23,37	48,50	4,30	338,90	1,40	81,86	1013,10
04:00:00	5	1	2015	21,90	5,10	3,47	14,50	19,81	50,60	3,90	305,80	1,70	79,20	1013,30
05:00:00	5	1	2015	14,10	4,60	3,58	15,80	21,28	47,90	4,00	319,90	1,80	74,42	1013,40
06:00:00	5	1	2015	16,30	4,20	5,30	17,00	25,11	45,60	3,60	325,50	2,10	74,71	1013,70
07:00:00	5	1	2015	14,50	3,30	27,82	34,60	77,17	27,10	3,30	325,80	2,30	74,09	1013,70
08:00:00	5	1	2015	20,70	3,80	105,88	59,70	221,70	8,50	3,00	346,40	1,40	76,63	1014,00
09:00:00	5	1	2015	37,60	4,90	100,38	63,30	216,88	9,00	3,60	341,90	1,80	70,63	1010,10
10:00:00	5	1	2015	78,60	6,70	56,30	54,30	140,44	16,40	4,50	329,10	2,50	70,50	1014,30
13:00:00	5	1	2015	64,40	16,70	24,58	25,10	62,72	50,00	6,30	5,00	3,50	62,19	1013,50
14:00:00	5	1	2015	58,40	16,10	24,06	27,00	63,81	49,90	6,30	0,10	3,20	62,55	1013,20
16:00:00	5	1	2015	88,80	10,20	31,25	37,30	85,11	41,20	4,90	4,50	3,30	69,80	1013,70
17:00:00	5	1	2015	100,00	10,60	33,94	47,00	98,93	29,00	4,40	5,50	2,60	70,90	1012,80
18:00:00	5	1	2015	114,40	11,70	41,08	53,00	115,85	26,10	3,60	349,80	2,60	67,71	1014,20
19:00:00	5	1	2015	132,50	10,10	49,68	58,90	134,91	23,00	2,50	337,90	3,10	80,95	1014,40
20:00:00	5	1	2015	156,10	7,00	47,77	57,60	130,69	21,90	2,70	326,00	3,00	79,63	1013,60
21:00:00	5	1	2015	107,30	9,80	43,34	55,60	121,90	19,40	3,70	339,90	2,50	65,72	1013,30
22:00:00	5	1	2015	121,10	10,70	18,64	36,20	64,72	39,80	3,90	351,90	3,20	60,67	1012,40
23:00:00	5	1	2015	80,30	12,30	17,18	29,90	56,18	45,00	4,10	356,80	3,20	64,45	1011,80
00:00:00	6	1	2015	69,50	13,50	10,24	21,80	37,47	52,50	4,10	7,00	4,00	63,86	1011,40
01:00:00	6	1	2015	52,90	11,80	4,76	12,50	19,79	61,40	2,00	359,20	4,30	83,29	1010,30
02:00:00	6	1	2015	31,00	3,80	3,99	9,80	15,91	61,00	1,50	349,10	3,90	85,51	1010,10
03:00:00	6	1	2015	17,30	9,90	2,71	10,00	14,14	64,10	2,80	1,50	3,80	73,29	1010,00
04:00:00	6	1	2015	14,80	9,10	1,93	6,80	9,75	69,30	3,40	356,00	3,60	63,13	1007,60
05:00:00	6	1	2015	11,70	7,40	1,75	6,90	9,58	69,90	3,50	355,90	4,20	60,95	1008,30
06:00:00	6	1	2015	11,40	6,90	2,78	8,50	12,75	69,20	3,70	357,10	4,30	53,63	1008,00
07:00:00	6	1	2015	14,00	6,20	13,19	20,30	40,48	56,60	3,50	352,20	4,00	59,06	1007,90
08:00:00	6	1	2015	21,30	3,80	25,16	34,30	72,80	43,00	3,60	356,20	4,40	59,71	1008,10
09:00:00	6	1	2015	29,40	4,00	26,12	33,20	73,17	41,40	2,90	338,80	4,30	73,30	1008,30
10:00:00	6	1	2015	39,30	4,60	18,54	28,90	57,27	49,70	3,00	336,10	5,10	69,70	1008,70
11:00:00	6	1	2015	32,10	6,60	18,01	23,60	51,15	49,90	2,20	348,10	5,00	84,88	1008,80
12:00:00	6	1	2015	33,10	7,70	19,39	26,80	56,46	51,62	2,40	351,50	5,10	76,02	1009,00
14:00:00	6	1	2015	42,90	7,80	19,51	25,20	55,05	50,20	2,70	342,00	5,30	71,50	1009,90
15:00:00	6	1	2015	48,50	7,00	19,94	27,60	58,12	50,10	3,10	339,90	5,00	66,20	1010,50
17:00:00	6	1	2015	51,40	5,70	19,84	29,80	60,16	47,30	2,70	342,90	5,00	68,79	1011,70
18:00:00	6	1	2015	60,20	6,30	23,37	34,50	70,25	43,10	2,50	338,40	4,80	72,04	1012,50
19:00:00	6	1	2015	65,50	5,20	21,54	32,40	65,36	44,30	2,40	337,90	4,70	72,30	1012,90
20:00:00	6	1	2015	53,10	8,40	24,28	34,60	71,75	41,10	1,20	2,70	4,10	88,32	1013,50
21:00:00	6	1	2015	38,90	7,50	18,59	29,00	57,44	44,60	1,70	349,00	4,50	82,93	1014,00
22:00:00	6	1	2015	45,20	6,20	13,99	24,90	46,31	42,00	0,40	351,00	4,10	100,00	1014,50
23:00:00	6	1	2015	34,80	6,20	12,49	22,20	41,31	47,60	0,70	342,70	4,70	87,59	1015,00
00:00:00	7	1	2015	36,90	5,30	7,83	16,10	28,07	52,90	0,80	343,40	5,10	86,10	1015,40
01:00:00	7	1	2015	33,90	4,40	4,97	13,70	21,31	48,50	0,80	337,80	4,50	85,09	1016,00
02:00:00	7	1	2015	32,10	4,50	3,80	9,20	15,02	52,60	0,20	342,10	4,50	92,89	1016,70
03:00:00	7	1	2015	26,60	4,30	2,53	8,70	12,57	54,60	0,50	337,80	4,60	77,27	1017,50
04:00:00	7	1	2015	19,80	4,50	1,85	7,80	10,64	58,50	0,20	351,40	4,10	81,32	1018,40
05:00:00	7	1	2015	18,70	3,70	1,64	6,10	8,60	54,30	-0,40	337,10	4,70	81,34	1019,10
06:00:00	7	1	2015	26,00	2,90	2,74	8,90	13,09	54,00	-0,80	343,80	4,30	73,65	1020,20
07:00:00	7	1	2015	19,90	4,30	7,26	11,20	22,31	53,90	-1,40	339,30	5,00	71,52	1019,90
08:00:00	7	1	2015	20,40	3,50	19,87	23,70	54,10	43,40	-2,20	349,40	4,70	71,62	1022,30
10:00:00	7	1	2015	27,40	4,70	11,55	17,30	34,97	50,50	-2,20	344,10	5,20	74,10	1023,80
11:00:00	7	1	2015	38,30	3,80	14,60	18,10	40,43	48,10	-2,90	341,90	4,70	81,22	1023,10
12:00:00	7	1	2015	57,80	4,80	15,97	20,70	45,13	50,00	-2,80	338,30	4,80	72,16	1024,90
15:00:00	7	1	2015	51,90	4,60	16,11	23,20	47,84	53,80	-3,60	351,50	5,10	69,05	1027,30
16:00:00	7	1	2015	45,50	4,00	12,84	23,20	42,84	58,00	-4,00	355,70	5,70	68,07	1027,90
18:00:00	7	1	2015	39,80	9,80	16,71	32,10	57,66	52,80	-4,20	6,00	4,00	71,11	1029,50
19:00:00	7	1	2015	40,00	13,50	25,70	35,90	75,22	45,00	-4,00	5,90	3,40	71,57	1030,20
20:00:00	7	1	2015	49,10	13,70	22,90	34,50	69,53	45,50	-4,10	2,60	3,60	79,47	1030,40
21:00:00	7	1	2015	38,80	8,10	18,61	35,10	63,57	46,50	-4,40	346,50	3,60	83,93	1030,70
22:00:00	7	1	2015	38,50	4,90	12,69	29,80	49,22	53,00	-3,90	333,40	3,60	68,17	1031,10
23:00:00	7	1	2015	46,80	5,50	9,57	23,80	38,44	61,10	-4,00	338,20	3,60	62,60	1031,70
00:00:00	8	1	2015	44,50	4,50	8,74	22,70	36,07	55,60	-4,10	355,00	3,20	66,15	1032,30
01:00:00	8	1	2015	32,00	5,10	4,60	15,20	22,24	61,80	-4,00	6,30	3,40	69,20	1032,50
02:00:00	8	1	2015	25,70	6,20	3,71	12,60	18,28	64,50	-4,20	359,90	3,10	69,11	1032,80
03:00:00	8	1	2015	20,10	5,40	2,27	9,20	12,67	69,20	-4,30	347,40	3,50	68,53	1033,20
04:00:00	8	1	2015	19,20	2,50	1,68	9,30	11,86	68,60	-4,30	349,80	2,70	70,86	1033,20
05:00:00	8	1	2015	14,00	2,60	1,75	10,60	13,27	72,30	-4,40	332,60	2,70	66,42	1033,20
06:00:00	8	1	2015	12,60	3,20	7,35	18,60	29,85	66,30	-4,40	334,10	2,30	68,94	1033,50
07:00:00	8	1	2015	17,80	3,00	12,89	29,40	49,12	51,70	-4,00	320,30	2,40	70,16	1033,50
08:00:00	8	1	2015	22,60	1,30	35,19	43,20	97,04	39,90	-5,40	300,80	2,70	78,03	1033,60
09:00:00	8	1	2015	28,20	0,40	23,75	38,90	75,24	42,20	-5,00	294,50	2,70	80,80	1034,10
10:00:00	8	1	2015	30,00	1,50	23,81	33,10	69,53	49,00	-4,70	334,00	2,50	84,48	1034,70
11:00:00	8	1	2015	45,50	4,50	22,88	27,40	62,41	53,90	-3,40	321,00	2,90	79,26	1035,10
12:00:00	8	1	2015	46,10	5,70	23,06	28,90	64,17	54,60	-2,40	332,80	3,50	76,88	1034,90
13:00:00	8	1	2015	52,30	7,20	22,34	27,30	61,48	56,70	-1,40	331,60	3,50	73,09	1034,50
16:00:00	8	1	2015	42,60	5,20	21,26	31,60	64,12	53,20	-2,40	335,40	3,20	64,36	1034,90
17:00:00	8	1	2015	49,30	4,60	27,26	38,00	79,71	45,60	-2,90	356,40	2,90	70,02	1035,10
19:00:00	8	1	2015	84,60	4,80	57,89	64,60	153,17	17,10	-3,40	335,60	2,30	74,69	1035,30
20:00:00	8	1	2015	108,70	6,10	74,60	74,00	188,14	6,70	-2,80	317,20	2,20	66,22	1035,40
21:00:00	8	1	2015	87,50	7,30	53,36	66,10	147,75	12,70	-2,70	332,50	2,20	75,05	1035,50
22:00:00	8	1	2015	96,90	5,40	30,18	47,10	93,28	28,00	-2,50	317,80	1,90	70,82	1035,40
23:00:00	8	1	2015	72,10	4,00	14,80	35,10	57,75	40,10	-2,90	287,50	2,00	68,63	1035,20
00:00:00	9	1	2015	41,60	2,90	15,47	34,70	58,38	40,20	-3,30	316,00	2,00	71,80	1035,10
01:00:00	9	1	2015	45,80	1,70	19,26	40,80	70,27	32,00	-3,60	333,50	1,60	73,25	1034,80
02:00:00	9	1	2015	66,40	1,40	12,17	36,30	54,93	33,20	-4,00	349,90	1,60	76,94	1034,40
03:00:00	9	1	2015	62,00	1,00	10,21	44,60	60,22	19,10	-3,90	350,30	1,40	77,85	1034,20
04:00:00	9	1	2015	50,90	0,80	8,10	38,40	50,80	27,90	-4,10	346,00	1,30	77,36	1033,80
05:00:00	9	1	2015	46,30	1,00	5,93	25,40	34,48	44,80	-4,40	348,70	1,30	78,47	1033,60
06:00:00	9	1	2015	33,50	0,20	10,28	37,50	53,22	30,90	-4,80	353,30	1,50	77,19	1033,30
07:00:00	9	1	2015	37,50	1,00	65,30	67,70	167,61	9,00	-4,80	355,10	1,20	76,98	1032,90
08:00:00	9	1	2015	62,00	2,40	230,62	89,90	442,75	8,40	-4,80	354,90	1,40	77,43	1032,50
09:00:00	9	1	2015	126,80	4,40	223,64	89,70	431,87	10,20	-3,20	357,50	1,10	72,34	1032,50
10:00:00	9	1	2015	153,00	6,70	130,23	74,20	273,45	15,50	-0,90	323,80	1,20	69,79	1032,30
11:00:00	9	1	2015	59,03	5,35	30,52	34,64	81,46	40,19	1,75	254,14	1,67	67,69	1032,00
12:00:00	9	1	2015	59,00	5,40	32,02	34,60	83,59	40,20	1,80	254,10	1,70	63,18	1031,30
13:00:00	9	1	2015	44,30	4,90	20,66	25,70	57,31	55,20	1,80	227,80	2,20	63,31	1030,20
14:00:00	9	1	2015	38,10	4,30	11,66	21,50	39,35	57,00	1,70	186,70	2,50	61,68	1028,90
17:00:00	9	1	2015	37,90	2,70	11,89	43,00	61,19	38,10	1,60	170,80	1,90	70,09	1027,90
18:00:00	9	1	2015	44,00	3,10	13,17	48,30	68,45	42,90	2,10	175,40	1,80	65,80	1027,20
20:00:00	9	1	2015	33,10	6,60	7,77	35,50	47,39	46,80	2,80	183,60	1,90	66,41	1026,00
21:00:00	9	1	2015	29,70	13,50	6,13	32,00	41,37	49,60	3,30	167,70	1,60	65,33	1024,90
22:00:00	9	1	2015	32,90	19,20	4,91	28,10	35,62	52,50	3,60	163,40	1,60	66,17	1024,40
23:00:00	9	1	2015	24,70	14,80	4,42	25,10	31,87	56,20	3,60	162,20	2,00	71,90	1023,50
00:00:00	10	1	2015	23,60	11,80	3,26	18,90	23,88	62,60	4,30	174,70	2,20	72,59	1022,60
01:00:00	10	1	2015	19,90	11,70	2,26	13,90	17,36	67,90	4,50	173,30	2,60	74,45	1021,10
02:00:00	10	1	2015	22,00	10,70	1,79	12,80	15,54	70,70	4,00	174,90	2,70	73,72	1020,10
03:00:00	10	1	2015	25,20	9,70	1,06	10,10	11,72	74,70	4,10	176,30	2,70	74,91	1019,00
04:00:00	10	1	2015	18,80	7,60	1,69	9,90	12,48	73,80	4,50	175,70	2,90	74,70	1017,90
05:00:00	10	1	2015	22,40	7,60	1,30	9,80	11,78	73,70	4,30	172,50	2,90	74,15	1016,90
06:00:00	10	1	2015	23,20	7,70	1,44	8,40	10,60	76,50	4,30	175,70	4,20	74,79	1015,80
07:00:00	10	1	2015	25,20	8,30	1,84	13,00	15,81	67,20	4,70	172,20	3,60	75,78	1015,00
08:00:00	10	1	2015	23,20	7,20	2,64	20,80	24,84	59,80	5,10	173,70	3,40	77,64	1014,70
09:00:00	10	1	2015	25,40	7,10	5,32	29,70	37,84	48,60	5,80	172,80	3,40	79,43	1014,40
10:00:00	10	1	2015	28,40	7,70	9,38	35,00	49,35	45,70	6,30	180,40	3,00	75,96	1014,20
11:00:00	10	1	2015	32,40	9,60	9,38	29,00	43,35	44,40	6,10	185,40	2,10	85,01	1013,40
12:00:00	10	1	2015	33,60	6,10	18,31	36,40	64,41	35,90	6,00	214,30	1,60	94,05	1012,70
13:00:00	10	1	2015	39,90	6,00	16,32	42,50	67,47	23,80	6,50	185,40	1,40	100,00	1011,80
14:00:00	10	1	2015	48,70	6,50	14,24	38,80	60,59	29,10	6,50	194,80	1,60	100,00	1011,70
15:00:00	10	1	2015	42,70	5,30	28,79	56,40	100,45	12,30	7,00	168,70	1,00	100,00	1012,00
18:00:00	10	1	2015	106,10	7,90	243,83	83,00	456,06	8,40	4,50	351,60	0,40	100,00	1013,50
19:00:00	10	1	2015	236,50	8,10	218,18	68,90	402,72	8,40	4,40	160,50	1,00	100,00	1014,70
21:00:00	10	1	2015	151,30	6,10	172,03	67,20	330,41	3,70	6,30	163,50	0,90	100,00	1013,80
22:00:00	10	1	2015	105,30	5,00	23,68	45,20	81,43	11,10	6,70	169,10	2,10	100,00	1015,50
23:00:00	10	1	2015	42,80	4,80	16,31	49,90	74,85	7,20	6,20	170,20	2,30	100,00	1015,70
00:00:00	11	1	2015	38,80	4,40	22,27	52,90	86,98	3,60	6,50	174,20	1,90	100,00	1015,30
01:00:00	11	1	2015	44,10	4,00	12,68	44,20	63,60	12,30	7,00	174,10	2,00	100,00	1013,90
02:00:00	11	1	2015	39,20	5,10	6,07	30,10	39,39	29,30	7,00	167,60	2,20	97,41	1015,20
03:00:00	11	1	2015	39,90	5,20	3,81	22,00	27,83	37,10	7,30	168,10	2,20	94,47	1015,20
04:00:00	11	1	2015	37,70	6,50	3,54	20,20	25,62	41,30	7,40	168,40	2,80	89,86	1015,20
05:00:00	11	1	2015	36,70	6,90	2,86	19,70	24,08	40,80	7,10	165,50	2,80	90,18	1015,10
06:00:00	11	1	2015	39,00	5,80	2,66	18,80	22,87	42,30	7,00	168,00	2,90	90,82	1015,30
07:00:00	11	1	2015	33,80	5,90	2,92	18,90	23,37	42,40	7,10	169,30	2,60	90,34	1015,20
08:00:00	11	1	2015	36,40	6,00	2,88	18,70	23,11	45,30	8,00	172,00	2,70	85,47	1015,30
09:00:00	11	1	2015	33,20	7,90	4,96	20,80	28,39	45,20	8,70	168,90	2,80	84,95	1015,70
10:00:00	11	1	2015	31,30	12,70	6,14	18,20	27,59	51,80	9,80	173,00	3,50	79,82	1015,70
11:00:00	11	1	2015	34,20	14,60	5,85	15,60	24,56	58,00	10,70	168,80	3,70	77,77	1015,70
12:00:00	11	1	2015	31,80	14,70	6,42	17,00	26,83	61,00	11,10	167,90	4,50	76,67	1015,40
13:00:00	11	1	2015	33,80	15,80	6,64	18,10	28,27	63,70	12,60	167,90	3,50	72,91	1015,20
14:00:00	11	1	2015	29,50	20,10	6,63	19,70	29,84	66,20	12,30	170,30	3,40	75,07	1015,20
15:00:00	11	1	2015	33,70	17,80	8,35	27,50	40,28	55,90	12,70	160,30	2,70	69,02	1015,00
16:00:00	11	1	2015	37,70	13,70	8,68	32,80	46,07	51,70	11,70	165,60	2,90	74,77	1014,80
19:00:00	11	1	2015	31,60	11,60	6,64	35,70	45,86	40,20	10,80	170,60	4,20	75,89	1013,40
20:00:00	11	1	2015	34,10	11,60	6,09	34,80	44,12	39,90	11,10	176,20	4,20	71,39	1012,70
22:00:00	11	1	2015	31,30	12,00	4,86	31,20	38,63	40,90	11,00	171,20	2,60	73,28	1012,00
23:00:00	11	1	2015	30,40	11,20	6,00	31,00	40,18	45,60	11,50	173,50	2,50	71,83	1011,80
00:00:00	12	1	2015	29,10	11,30	4,35	21,80	28,46	58,70	11,70	173,60	2,70	70,36	1011,60
01:00:00	12	1	2015	24,10	12,00	4,69	21,70	28,88	59,70	12,30	179,30	3,10	67,41	1011,20
02:00:00	12	1	2015	30,80	11,30	1,92	11,90	14,85	71,40	12,20	178,90	2,80	68,08	1011,30
03:00:00	12	1	2015	31,10	12,50	1,59	8,70	11,13	74,10	12,20	179,60	2,60	66,81	1011,50
04:00:00	12	1	2015	27,80	12,40	1,36	8,80	10,88	73,60	12,70	177,70	2,40	63,47	1011,30
05:00:00	12	1	2015	29,80	12,70	1,04	6,40	7,99	76,50	12,60	173,10	3,50	65,76	1011,10
06:00:00	12	1	2015	23,30	12,20	1,04	6,80	8,39	76,40	12,50	165,70	4,00	68,44	1010,90
07:00:00	12	1	2015	23,80	11,90	2,05	11,10	14,23	69,30	12,20	166,00	4,00	71,28	1010,90
08:00:00	12	1	2015	25,00	10,40	7,94	22,60	34,75	57,20	7,80	174,30	3,60	79,81	1011,10
09:00:00	12	1	2015	23,30	7,70	18,28	29,50	57,47	48,70	2,90	340,00	5,00	99,51	1014,00
10:00:00	12	1	2015	19,40	5,90	19,70	28,50	58,64	42,90	2,50	354,80	4,50	100,00	1014,80
11:00:00	12	1	2015	23,00	5,50	20,00	29,40	60,00	39,60	2,50	355,10	4,70	100,00	1014,90
12:00:00	12	1	2015	26,90	4,50	22,14	31,40	65,27	41,30	2,50	0,60	4,30	100,00	1015,40
13:00:00	12	1	2015	34,40	3,30	25,23	36,90	75,51	35,30	2,80	357,40	3,70	100,00	1015,60
14:00:00	12	1	2015	39,90	2,40	25,97	36,40	76,13	42,10	1,30	359,10	3,70	100,00	1016,80
15:00:00	12	1	2015	30,80	3,70	32,74	47,80	97,88	30,30	1,40	356,20	3,10	100,00	1016,60
16:00:00	12	1	2015	48,50	2,90	31,94	50,90	99,77	25,60	2,10	349,90	2,80	100,00	1019,30
17:00:00	12	1	2015	52,00	4,00	30,36	46,40	92,85	29,80	2,80	3,30	2,90	100,00	1020,10
20:00:00	12	1	2015	45,80	5,20	29,49	48,20	93,32	29,40	3,00	19,50	3,10	100,00	1022,80
21:00:00	12	1	2015	47,60	5,20	21,92	39,00	72,53	37,60	3,00	8,00	3,20	100,00	1023,20
23:00:00	12	1	2015	32,80	11,60	15,84	33,60	57,84	38,40	3,70	357,40	3,10	100,00	1022,50
00:00:00	13	1	2015	38,80	14,50	9,96	22,70	37,94	48,00	4,10	0,10	3,20	100,00	1023,90
01:00:00	13	1	2015	31,30	18,80	6,19	17,30	26,77	55,80	5,00	0,60	3,00	100,00	1024,30
02:00:00	13	1	2015	27,70	24,20	3,51	14,10	19,46	60,50	5,20	1,50	2,80	91,38	1024,40
03:00:00	13	1	2015	22,80	28,20	2,64	11,40	15,43	62,30	5,10	358,90	2,80	87,80	1023,10
04:00:00	13	1	2015	21,00	32,90	2,50	12,80	16,63	61,20	5,20	351,10	2,50	78,45	1024,60
05:00:00	13	1	2015	21,30	30,20	2,80	11,50	15,78	63,20	5,40	353,20	2,60	70,95	1024,70
06:00:00	13	1	2015	19,00	28,40	4,25	14,00	20,50	63,10	5,70	5,70	2,40	70,91	1025,00
07:00:00	13	1	2015	17,00	16,20	16,30	30,20	55,13	47,50	5,80	6,40	2,50	70,91	1025,30
08:00:00	13	1	2015	17,60	12,30	65,44	54,90	155,02	26,10	5,70	8,60	2,60	74,30	1025,30
09:00:00	13	1	2015	22,80	13,30	67,07	60,00	162,61	26,20	7,10	30,50	2,50	68,68	1025,90
10:00:00	13	1	2015	38,40	16,60	25,70	42,20	81,52	39,90	7,40	41,40	3,00	64,22	1026,20
11:00:00	13	1	2015	38,90	14,20	21,42	37,20	69,98	48,80	8,70	27,70	3,30	60,37	1026,40
12:00:00	13	1	2015	37,60	14,20	19,09	27,00	56,21	55,40	8,50	23,30	3,90	60,39	1025,80
13:00:00	13	1	2015	43,10	13,10	16,13	26,50	51,17	60,00	8,70	36,70	4,10	59,34	1025,20
14:00:00	13	1	2015	44,80	13,40	14,78	25,20	47,82	60,80	8,20	27,10	3,80	60,94	1024,80
15:00:00	13	1	2015	54,10	9,80	15,48	29,60	53,28	56,80	7,90	34,70	3,90	61,36	1024,60
16:00:00	13	1	2015	56,60	8,40	17,67	35,00	62,04	50,40	7,50	35,30	3,60	63,57	1024,70
17:00:00	13	1	2015	63,00	8,80	27,31	49,40	91,18	35,90	7,20	29,70	2,70	67,36	1024,90
18:00:00	13	1	2015	72,60	10,00	38,60	60,40	119,46	24,40	6,50	20,00	2,60	70,96	1025,20
21:00:00	13	1	2015	128,00	12,40	92,44	74,30	215,74	9,80	5,70	3,10	1,00	77,02	1025,00
22:00:00	13	1	2015	135,70	12,30	95,06	74,30	219,74	10,90	5,00	22,10	0,90	81,09	1024,70
00:00:00	14	1	2015	102,00	12,10	66,30	66,10	167,54	4,80	5,30	315,80	1,30	82,67	1023,70
01:00:00	14	1	2015	69,90	10,30	32,56	54,70	104,52	12,70	5,30	317,40	1,60	83,85	1023,30
02:00:00	14	1	2015	66,90	9,80	9,08	31,10	44,99	33,80	5,40	348,40	1,60	85,87	1022,90
03:00:00	14	1	2015	29,50	7,20	6,16	22,30	31,73	43,70	5,10	354,90	1,70	88,32	1022,70
04:00:00	14	1	2015	23,90	7,90	4,81	19,30	26,65	48,40	5,30	343,00	1,60	88,36	1022,40
05:00:00	14	1	2015	19,10	13,60	3,88	18,70	24,64	49,50	5,80	325,40	1,70	87,33	1021,90
06:00:00	14	1	2015	18,80	16,40	9,30	28,00	42,23	42,60	5,80	320,30	1,60	88,33	1022,00
07:00:00	14	1	2015	19,50	19,10	46,49	53,10	124,23	19,00	6,00	315,70	1,80	88,08	1022,00
08:00:00	14	1	2015	28,00	16,60	120,56	75,00	259,46	6,40	6,00	324,80	2,00	89,18	1021,70
09:00:00	14	1	2015	38,30	30,10	80,41	62,60	185,62	12,00	7,30	332,00	1,70	83,60	1021,70
11:00:00	14	1	2015	52,00	27,00	27,50	40,30	82,38	31,10	8,90	86,70	1,70	76,84	1021,50
12:00:00	14	1	2015	45,90	25,10	26,36	43,00	83,34	31,90	10,00	104,20	1,20	70,52	1020,90
13:00:00	14	1	2015	50,70	22,90	32,08	51,50	100,58	28,60	10,30	137,10	0,80	70,50	1020,20
14:00:00	14	1	2015	69,70	21,10	36,69	54,50	110,63	25,60	10,70	291,60	1,20	73,37	1019,60
16:00:00	14	1	2015	72,10	17,90	37,41	51,80	109,04	22,80	8,70	32,00	1,60	81,64	1018,80
17:00:00	14	1	2015	95,70	14,50	75,42	59,20	174,60	10,50	8,00	10,20	1,50	85,11	1018,70
18:00:00	14	1	2015	116,40	16,50	97,37	68,30	217,28	8,60	7,20	353,50	1,50	88,05	1018,70
19:00:00	14	1	2015	111,40	18,40	109,41	63,70	231,10	9,00	6,90	357,00	1,40	88,99	1018,70
20:00:00	14	1	2015	115,90	13,90	68,27	65,50	169,96	6,90	6,80	64,50	1,30	89,41	1018,50
21:00:00	14	1	2015	108,20	13,60	60,73	62,50	155,41	5,60	6,70	72,60	1,40	90,10	1017,80
22:00:00	14	1	2015	97,00	8,90	80,29	64,50	187,35	6,60	6,80	75,50	0,80	90,37	1017,50
23:00:00	14	1	2015	99,80	6,90	87,14	61,40	194,72	3,70	7,00	192,52	0,20	90,89	1017,30
00:00:00	15	1	2015	82,90	9,90	125,51	60,20	252,23	3,70	5,80	151,60	0,70	97,74	1017,10
01:00:00	15	1	2015	92,90	8,40	59,03	54,30	144,61	3,00	5,70	164,60	0,70	98,70	1016,80
02:00:00	15	1	2015	72,10	7,80	53,42	50,40	132,14	2,20	5,90	174,10	1,00	98,70	1016,60
03:00:00	15	1	2015	67,40	6,60	26,00	45,60	85,38	3,40	6,40	170,60	0,90	94,89	1014,90
04:00:00	15	1	2015	66,00	6,50	5,59	23,30	31,85	23,40	6,60	170,30	1,60	92,87	1016,10
05:00:00	15	1	2015	57,00	6,90	3,15	17,60	22,42	30,80	6,60	160,60	1,60	94,11	1016,10
06:00:00	15	1	2015	57,30	7,80	2,96	17,90	22,44	32,30	6,30	168,40	1,40	93,45	1016,10
07:00:00	15	1	2015	55,60	7,10	8,13	29,00	41,43	19,80	6,90	157,00	0,90	93,56	1016,30
08:00:00	15	1	2015	60,20	8,80	47,64	49,00	121,89	12,40	7,10	324,40	1,20	93,67	1016,60
09:00:00	15	1	2015	48,00	8,70	30,60	45,70	92,52	14,20	7,30	275,80	1,00	91,97	1016,90
10:00:00	15	1	2015	49,20	12,90	36,52	39,40	95,28	22,00	8,20	304,00	1,50	86,85	1017,00
11:00:00	15	1	2015	50,50	19,90	37,24	38,10	95,07	26,00	7,40	290,00	2,30	88,43	1017,30
12:00:00	15	1	2015	62,70	23,80	26,44	29,40	69,85	34,60	7,60	274,10	1,90	83,58	1015,80
13:00:00	15	1	2015	71,60	21,80	40,00	39,00	100,20	33,30	8,20	273,40	2,50	81,95	1016,90
14:00:00	15	1	2015	79,40	26,50	26,38	33,00	73,36	39,40	8,40	314,00	1,50	78,56	1016,70
15:00:00	15	1	2015	83,90	19,60	17,42	33,30	59,95	40,50	6,70	141,90	1,70	86,30	1016,80
16:00:00	15	1	2015	62,00	11,90	14,92	37,20	60,03	36,80	6,30	228,10	1,20	85,25	1017,10
17:00:00	15	1	2015	53,70	9,70	12,50	42,80	61,92	25,20	5,70	169,00	1,10	92,27	1017,30
18:00:00	15	1	2015	68,40	8,60	19,85	56,90	87,27	8,80	5,60	161,90	1,20	95,43	1017,80
19:00:00	15	1	2015	70,70	7,90	41,12	60,50	123,42	5,70	5,70	163,80	1,00	97,32	1018,40
20:00:00	15	1	2015	93,70	8,00	57,23	63,20	150,76	3,80	5,80	151,30	0,70	96,49	1018,70
21:00:00	15	1	2015	86,80	7,70	73,86	64,80	177,80	5,00	5,60	11,70	0,90	91,86	1019,30
22:00:00	15	1	2015	105,80	7,80	109,49	64,80	232,32	15,90	5,80	3,70	1,00	87,62	1019,50
23:00:00	15	1	2015	203,40	9,00	86,42	62,00	194,23	8,20	6,80	343,70	1,30	79,40	1019,70
00:00:00	16	1	2015	146,90	10,00	33,54	53,90	105,22	13,20	6,90	333,90	1,80	82,02	1019,80
01:00:00	16	1	2015	80,80	9,10	13,28	32,20	52,52	38,80	6,70	353,90	2,40	81,12	1020,00
02:00:00	16	1	2015	58,10	11,80	4,96	20,70	28,30	53,70	6,30	352,80	2,20	84,75	1020,50
03:00:00	16	1	2015	46,50	8,70	4,73	20,40	27,64	51,30	6,00	354,90	1,70	87,71	1020,90
04:00:00	16	1	2015	51,80	6,80	4,72	23,80	31,03	45,40	6,40	350,10	1,60	86,26	1020,90
05:00:00	16	1	2015	42,40	11,20	4,46	22,70	29,53	46,90	6,30	14,80	1,70	83,59	1021,30
06:00:00	16	1	2015	41,70	13,70	4,92	17,40	24,93	53,00	5,80	358,40	2,40	83,63	1022,10
07:00:00	16	1	2015	48,70	13,90	17,89	29,30	56,67	38,50	5,80	360,00	2,70	79,82	1023,00
08:00:00	16	1	2015	56,70	13,40	51,24	50,20	128,60	23,60	5,60	351,40	2,60	81,79	1023,50
09:00:00	16	1	2015	74,30	15,00	46,24	48,90	119,65	19,30	5,80	3,60	2,20	82,80	1024,00
10:00:00	16	1	2015	92,60	12,60	43,22	50,60	116,72	20,30	6,00	11,10	1,80	80,32	1024,50
11:00:00	16	1	2015	121,50	14,10	41,46	46,80	110,24	24,30	6,10	19,40	2,10	78,70	1024,80
12:00:00	16	1	2015	132,40	14,20	40,94	46,80	109,45	26,40	6,50	20,80	2,00	78,08	1024,70
13:00:00	16	1	2015	140,20	14,60	27,24	44,30	85,97	30,40	6,50	38,30	1,80	80,03	1024,40
14:00:00	16	1	2015	126,40	13,00	31,60	42,20	90,55	28,20	6,80	31,70	1,70	78,86	1024,20
15:00:00	16	1	2015	137,60	13,50	42,27	42,30	106,97	27,80	7,00	0,40	1,80	77,14	1024,10
16:00:00	16	1	2015	107,90	12,80	44,74	48,20	116,65	23,90	6,70	358,40	1,80	78,94	1024,40
17:00:00	16	1	2015	101,10	10,10	43,45	46,50	112,98	20,50	6,50	32,60	1,70	82,69	1024,60
18:00:00	16	1	2015	109,70	13,80	64,55	57,80	156,56	15,00	6,50	4,70	1,40	80,67	1024,80
19:00:00	16	1	2015	121,70	13,40	72,33	60,50	171,16	11,90	6,40	349,40	1,40	81,37	1025,10
20:00:00	16	1	2015	137,90	16,40	59,14	58,90	149,38	10,00	6,20	356,80	1,60	80,58	1025,40
21:00:00	16	1	2015	135,00	13,90	49,44	59,20	134,85	14,30	5,90	343,60	1,60	81,46	1025,70
22:00:00	16	1	2015	136,10	13,50	48,76	57,00	131,61	10,20	5,80	356,00	1,20	81,47	1026,00
23:00:00	16	1	2015	125,90	10,90	31,10	58,60	106,18	6,70	6,00	46,00	0,90	81,26	1025,90
00:00:00	17	1	2015	96,00	10,70	58,54	63,30	152,87	6,70	6,00	0,70	1,10	80,52	1026,20
01:00:00	17	1	2015	122,40	10,50	61,62	64,10	158,38	5,00	5,20	82,20	0,70	83,40	1026,10
02:00:00	17	1	2015	112,60	7,20	105,59	60,80	222,35	5,10	4,40	359,23	0,20	88,10	1026,10
03:00:00	17	1	2015	130,50	5,80	113,82	59,00	233,14	6,10	3,80	8,10	0,60	92,53	1025,40
04:00:00	17	1	2015	136,50	4,80	101,55	53,80	209,17	4,20	4,00	352,80	1,20	91,41	1025,10
05:00:00	17	1	2015	123,50	5,20	101,94	52,60	208,57	2,90	4,40	1,40	0,60	90,37	1025,00
06:00:00	17	1	2015	110,10	4,90	139,82	54,80	268,72	3,40	3,30	354,20	0,20	96,21	1025,00
07:00:00	17	1	2015	120,80	3,80	202,62	59,00	369,01	3,80	2,90	349,96	0,20	97,45	1025,00
08:00:00	17	1	2015	125,00	4,90	398,95	83,70	694,09	6,80	3,60	0,50	0,50	92,98	1025,10
09:00:00	17	1	2015	175,50	6,70	464,65	97,10	808,01	9,10	5,40	32,57	0,20	86,64	1025,30
10:00:00	17	1	2015	237,80	11,30	141,14	67,50	283,44	5,60	6,70	131,60	0,80	78,72	1025,50
11:00:00	17	1	2015	135,20	21,40	83,22	61,30	188,62	9,00	8,20	106,10	0,80	73,56	1025,50
12:00:00	17	1	2015	143,10	24,30	63,50	61,10	158,26	14,80	8,50	112,00	1,50	67,14	1025,40
13:00:00	17	1	2015	139,70	23,30	34,05	47,70	99,80	30,80	9,60	190,10	1,40	65,58	1024,90
14:00:00	17	1	2015	105,60	25,40	24,55	46,00	83,56	36,70	9,90	145,20	1,50	65,98	1024,70
15:00:00	17	1	2015	99,30	18,60	12,62	39,20	58,52	51,70	8,50	170,70	1,40	65,98	1024,40
16:00:00	17	1	2015	91,00	13,20	11,48	45,70	63,27	44,20	8,20	149,00	2,00	68,01	1024,30
17:00:00	17	1	2015	100,30	14,20	42,32	71,00	135,75	11,80	7,20	148,00	1,30	75,38	1024,30
18:00:00	17	1	2015	140,20	13,60	139,80	80,20	294,09	7,80	6,20	171,50	0,60	80,36	1024,70
19:00:00	17	1	2015	262,40	14,60	379,54	102,80	683,50	18,30	5,60	23,28	0,10	84,96	1024,80
21:00:00	17	1	2015	0,00	14,70	555,06	99,50	948,74	26,50	4,30	154,20	0,30	93,46	1024,70
22:00:00	17	1	2015	0,00	15,10	491,79	104,20	856,64	12,10	3,90	155,90	0,40	93,62	1024,60
01:00:00	18	1	2015	0,00	9,40	375,01	73,90	647,67	12,00	4,90	145,80	0,90	95,57	1025,20
03:00:00	18	1	2015	81,00	7,30	10,29	37,40	53,15	7,90	6,20	165,80	1,90	82,85	1025,20
04:00:00	18	1	2015	66,10	8,10	7,24	31,00	42,08	18,70	6,50	168,20	1,30	90,13	1025,00
05:00:00	18	1	2015	50,00	7,60	6,32	28,60	38,27	23,20	6,00	175,00	1,30	88,50	1025,10
06:00:00	18	1	2015	43,40	6,40	10,95	39,80	56,56	11,00	5,80	180,50	1,50	88,50	1025,10
07:00:00	18	1	2015	49,80	7,50	6,26	29,00	38,59	26,60	6,10	166,70	1,20	84,10	1025,10
08:00:00	18	1	2015	36,20	8,90	7,65	32,10	43,81	25,10	6,20	172,90	1,10	81,00	1025,30
09:00:00	18	1	2015	38,00	19,00	8,54	30,40	43,46	31,80	8,30	168,10	1,40	74,80	1025,50
10:00:00	18	1	2015	43,00	30,60	11,78	27,70	45,72	38,30	9,70	168,60	2,30	70,81	1025,60
11:00:00	18	1	2015	45,00	37,60	14,86	28,70	51,43	41,40	10,00	173,20	1,90	58,74	1025,50
12:00:00	18	1	2015	44,20	34,50	11,59	26,70	44,44	47,40	10,80	169,40	2,20	64,17	1025,00
13:00:00	18	1	2015	53,40	29,40	11,53	30,50	48,14	46,70	9,80	159,20	2,80	60,63	1024,50
14:00:00	18	1	2015	56,30	34,80	8,74	27,10	40,47	52,80	10,00	154,70	3,20	61,06	1023,90
15:00:00	18	1	2015	57,00	31,90	8,48	30,20	43,18	53,80	10,40	162,00	3,20	58,28	1023,60
16:00:00	18	1	2015	61,80	23,50	11,26	41,70	58,93	39,70	10,30	166,40	2,30	65,28	1023,20
17:00:00	18	1	2015	69,70	19,60	17,17	58,30	84,58	19,50	9,80	171,10	1,90	64,40	1023,00
18:00:00	18	1	2015	84,40	20,20	11,28	58,70	75,95	16,80	9,40	154,30	1,40	69,90	1023,30
19:00:00	18	1	2015	81,40	19,30	10,30	56,50	72,26	19,20	9,40	160,80	2,10	71,67	1023,30
20:00:00	18	1	2015	72,40	17,00	9,01	47,70	61,49	23,40	9,00	170,40	2,20	73,28	1023,10
21:00:00	18	1	2015	67,20	18,00	29,90	61,20	106,94	12,80	8,70	153,30	0,90	70,97	1022,70
22:00:00	18	1	2015	84,40	15,20	106,87	75,50	239,01	4,50	7,40	153,70	0,60	82,90	1021,00
23:00:00	18	1	2015	159,80	13,00	59,31	61,30	152,05	3,70	8,10	151,80	1,30	78,26	1022,30
00:00:00	19	1	2015	80,00	14,50	8,48	41,70	54,68	23,70	8,30	161,10	2,20	75,30	1022,20
01:00:00	19	1	2015	54,00	16,30	3,91	26,20	32,18	42,90	8,80	165,50	2,80	70,63	1022,10
02:00:00	19	1	2015	40,30	14,30	2,49	18,30	22,11	51,90	8,50	169,00	2,70	71,16	1022,00
03:00:00	19	1	2015	38,00	16,20	2,54	17,80	21,68	53,30	9,00	169,50	2,50	64,53	1021,70
04:00:00	19	1	2015	27,10	14,90	2,96	18,10	22,62	51,90	8,40	166,20	2,00	70,21	1021,20
05:00:00	19	1	2015	28,40	12,70	2,77	20,20	24,44	47,80	8,10	163,40	2,10	73,13	1020,70
06:00:00	19	1	2015	31,70	14,00	2,36	18,10	21,71	49,40	8,50	161,60	1,70	68,42	1020,50
07:00:00	19	1	2015	33,00	15,00	4,23	25,50	31,97	42,20	8,70	161,90	1,90	69,35	1020,30
08:00:00	19	1	2015	32,70	15,90	8,57	40,30	53,42	24,20	9,20	165,00	2,10	65,00	1020,30
09:00:00	19	1	2015	41,80	19,80	12,59	42,30	61,57	25,80	9,80	161,10	2,70	65,12	1020,20
10:00:00	19	1	2015	58,10	25,60	21,78	42,30	75,62	26,70	11,40	161,80	1,90	58,56	1020,20
11:00:00	19	1	2015	83,70	23,00	14,01	29,70	51,14	44,20	12,50	158,80	3,50	50,95	1020,00
12:00:00	19	1	2015	73,60	21,20	11,34	25,80	43,16	52,10	11,60	155,80	3,80	53,75	1019,80
13:00:00	19	1	2015	114,70	21,30	9,71	23,90	38,75	56,70	11,70	157,10	3,60	57,24	1019,30
14:00:00	19	1	2015	73,30	26,10	12,72	29,00	48,46	50,50	13,20	153,30	2,80	57,08	1018,90
15:00:00	19	1	2015	77,10	26,80	19,00	40,30	69,36	43,00	12,30	178,50	1,90	61,94	1018,80
16:00:00	19	1	2015	138,80	19,80	12,26	40,20	58,95	45,40	11,50	160,00	2,80	65,70	1018,60
17:00:00	19	1	2015	122,40	19,00	24,46	58,30	95,72	20,20	11,70	180,90	2,00	61,83	1018,30
18:00:00	19	1	2015	159,40	20,70	31,65	68,60	117,03	8,50	11,80	181,00	2,20	59,16	1018,30
19:00:00	19	1	2015	168,30	19,30	25,94	67,60	107,29	6,10	11,00	173,60	1,80	66,63	1018,00
20:00:00	19	1	2015	110,90	18,40	12,30	54,10	72,91	17,90	11,70	175,30	2,50	61,79	1018,00
21:00:00	19	1	2015	87,00	18,10	13,36	53,20	73,65	20,80	11,90	182,10	2,20	62,27	1018,10
22:00:00	19	1	2015	96,50	17,90	7,73	41,80	53,63	32,80	11,80	177,30	2,20	62,40	1018,30
23:00:00	19	1	2015	70,80	18,10	7,18	41,70	52,68	31,90	11,60	175,90	2,80	64,95	1018,30
00:00:00	20	1	2015	59,90	15,60	5,06	33,60	41,35	37,60	10,90	170,10	2,60	67,30	1018,30
01:00:00	20	1	2015	50,40	15,50	4,84	31,80	39,21	39,80	11,00	167,20	3,20	67,31	1018,30
02:00:00	20	1	2015	48,00	14,50	3,40	24,10	29,31	47,50	10,60	169,10	3,10	71,41	1018,30
03:00:00	20	1	2015	43,00	12,50	3,38	23,30	28,46	45,90	10,40	167,30	2,20	72,16	1018,30
04:00:00	20	1	2015	35,90	12,40	3,31	20,60	25,66	48,10	10,30	164,20	1,70	74,20	1018,30
05:00:00	20	1	2015	34,10	12,80	3,08	19,40	24,11	49,70	10,40	168,30	1,60	72,78	1018,20
06:00:00	20	1	2015	32,00	12,90	3,20	21,60	26,50	49,60	11,10	171,90	1,90	68,69	1018,10
07:00:00	20	1	2015	32,30	14,50	6,11	35,20	44,55	34,10	11,30	179,70	2,30	68,41	1018,20
08:00:00	20	1	2015	42,10	14,60	11,26	44,50	61,73	23,20	11,30	175,20	2,20	69,79	1018,30
09:00:00	20	1	2015	57,30	17,00	51,98	63,80	143,34	10,20	12,10	184,00	1,50	67,84	1018,50
10:00:00	20	1	2015	121,40	19,60	43,38	54,90	121,27	16,00	12,80	179,80	1,90	65,25	1018,90
11:00:00	20	1	2015	165,20	27,80	25,40	44,20	83,07	27,70	14,30	171,80	2,30	59,76	1018,80
12:00:00	20	1	2015	97,10	27,80	20,51	40,30	71,68	33,70	14,50	162,70	2,10	60,06	1018,50
13:00:00	20	1	2015	113,70	28,50	14,09	32,70	54,26	45,10	15,00	147,50	2,70	58,01	1018,00
14:00:00	20	1	2015	57,60	29,90	19,27	39,40	68,88	36,20	14,80	148,00	3,20	58,88	1017,30
15:00:00	20	1	2015	63,80	31,80	23,92	49,10	85,69	30,00	14,70	153,50	2,50	59,06	1017,20
16:00:00	20	1	2015	93,10	28,00	35,11	58,00	111,72	20,00	14,50	156,80	2,10	59,34	1017,10
17:00:00	20	1	2015	153,50	25,60	76,04	70,60	186,95	6,00	13,00	160,90	1,60	65,14	1016,90
18:00:00	20	1	2015	291,80	22,80	202,30	84,10	393,62	5,20	10,90	202,20	0,30	76,65	1016,80
19:00:00	20	1	2015	679,60	18,90	252,90	84,50	471,44	8,40	10,50	154,97	0,30	78,34	1017,00
21:00:00	20	1	2015	0,00	20,10	430,32	100,60	758,99	14,10	9,80	320,00	0,40	79,00	1017,00
22:00:00	20	1	2015	546,72	19,00	339,93	89,90	609,99	12,90	9,90	10,00	0,30	78,93	1017,10
23:00:00	20	1	2015	546,70	15,70	262,83	79,90	482,03	9,50	10,10	126,90	0,30	78,93	1017,10
00:00:00	21	1	2015	374,40	14,20	325,52	80,00	578,05	10,10	9,90	352,40	0,50	81,43	1017,10
01:00:00	21	1	2015	365,90	13,80	249,99	69,70	452,18	7,30	9,50	170,53	0,20	82,50	1017,00
02:00:00	21	1	2015	283,70	13,60	246,88	58,60	436,33	9,70	9,40	337,70	0,70	82,50	1017,20
03:00:00	21	1	2015	282,30	10,80	172,81	51,00	315,40	7,40	8,70	351,80	0,90	85,45	1017,20
04:00:00	21	1	2015	196,80	12,10	112,66	48,00	220,37	4,90	9,00	343,70	0,80	83,84	1016,90
05:00:00	21	1	2015	155,60	11,40	100,03	41,40	194,45	3,30	8,50	340,70	0,80	85,88	1016,90
06:00:00	21	1	2015	125,40	10,30	123,14	45,20	233,60	3,70	8,80	343,60	1,00	83,44	1016,80
07:00:00	21	1	2015	124,50	10,80	205,72	58,00	372,75	7,90	8,70	349,00	1,00	82,72	1016,70
08:00:00	21	1	2015	195,80	13,10	497,86	90,30	852,03	10,00	8,70	349,40	1,10	82,66	1016,90
10:00:00	21	1	2015	314,15	13,40	342,61	79,40	603,59	4,50	11,20	150,90	0,70	66,61	1018,00
11:00:00	21	1	2015	314,10	28,40	89,84	54,30	191,76	3,10	12,70	131,10	0,50	55,09	1018,20
12:00:00	21	1	2015	107,30	36,70	39,17	41,20	101,13	16,50	14,10	154,90	2,40	55,40	1017,70
13:00:00	21	1	2015	95,00	38,70	20,94	36,20	68,23	28,90	14,70	161,00	2,20	56,71	1017,40
14:00:00	21	1	2015	106,30	32,70	13,62	35,50	56,34	31,70	13,90	168,30	2,30	56,71	1017,20
15:00:00	21	1	2015	102,60	37,10	30,97	46,10	93,48	19,90	13,30	143,60	2,30	63,42	1013,30
16:00:00	21	1	2015	94,80	37,10	87,92	62,30	196,81	6,40	13,70	153,60	1,70	59,86	1017,40
17:00:00	21	1	2015	189,00	37,00	97,54	66,50	215,73	5,80	12,40	161,80	1,70	65,84	1017,50
18:00:00	21	1	2015	268,80	30,00	253,64	76,50	464,57	8,20	11,30	163,50	1,00	71,00	1017,80
19:00:00	21	1	2015	423,00	28,80	388,98	94,50	689,64	8,30	10,30	270,89	0,10	78,34	1018,30
20:00:00	21	1	2015	0,00	23,20	721,75	120,10	1224,38	24,40	10,30	335,10	0,50	79,68	1017,30
21:00:00	21	1	2015	0,00	22,50	728,97	114,40	1229,72	29,60	9,80	346,50	0,90	81,89	1017,60
22:00:00	21	1	2015	0,00	21,70	631,07	91,60	1057,14	34,10	9,20	344,80	0,90	81,89	1019,30
23:00:00	21	1	2015	0,00	18,80	652,29	84,60	1082,60	25,20	8,70	344,80	0,70	85,12	1019,60
00:00:00	22	1	2015	0,00	17,60	702,76	88,50	1163,72	24,30	8,10	345,00	0,50	89,46	1019,70
01:00:00	22	1	2015	0,00	16,10	636,29	79,60	1053,12	19,70	8,10	348,10	0,60	88,73	1019,70
02:00:00	22	1	2015	0,00	13,60	407,61	59,40	683,04	9,60	7,60	352,10	0,80	88,93	1019,80
03:00:00	22	1	2015	0,00	11,60	332,50	50,50	559,22	7,70	7,20	335,80	0,50	90,88	1020,00
04:00:00	22	1	2015	278,97	10,50	304,26	44,20	509,72	5,60	6,70	348,20	0,40	93,13	1019,80
05:00:00	22	1	2015	279,00	10,70	290,02	42,10	485,83	9,70	7,20	339,28	0,20	89,70	1019,80
06:00:00	22	1	2015	308,80	10,00	268,53	39,30	450,15	4,40	6,80	353,70	0,30	94,09	1020,00
07:00:00	22	1	2015	222,30	10,80	461,61	59,70	765,96	6,70	6,70	345,95	0,10	89,81	1020,30
08:00:00	22	1	2015	259,80	12,50	690,03	93,50	1149,25	14,70	7,30	346,03	0,30	89,81	1020,40
10:00:00	22	1	2015	263,50	19,50	374,25	89,90	662,50	0,40	12,90	133,40	1,00	62,08	1021,00
11:00:00	22	1	2015	263,50	31,30	58,38	50,00	139,31	2,90	13,60	138,30	2,60	54,58	1021,20
12:00:00	22	1	2015	86,60	33,70	40,50	45,90	107,87	10,30	14,80	141,50	2,90	53,57	1021,00
13:00:00	22	1	2015	69,90	35,00	20,42	36,00	67,24	27,10	15,60	141,40	3,10	51,53	1020,60
14:00:00	22	1	2015	60,50	38,30	19,96	39,60	70,14	32,20	16,10	149,90	2,70	51,53	1020,10
16:00:00	22	1	2015	0,00	23,40	34,37	67,90	120,49	13,90	15,20	176,90	1,60	60,86	1019,40
23:00:00	22	1	2015	741,78	4,10	295,81	79,20	531,79	3,80	10,60	279,20	0,60	78,85	1018,30
00:00:00	23	1	2015	741,80	8,80	354,94	79,40	622,46	2,90	9,00	329,80	0,30	78,85	1018,00
01:00:00	23	1	2015	654,80	6,20	201,36	70,90	378,98	1,80	10,60	267,80	0,50	68,54	1017,60
02:00:00	23	1	2015	383,00	4,90	35,94	57,00	111,99	0,01	10,70	172,40	0,70	77,20	1017,00
03:00:00	23	1	2015	90,50	6,60	53,93	51,00	133,51	0,20	9,10	345,30	0,30	77,20	1016,80
04:00:00	23	1	2015	118,80	5,30	50,56	46,90	124,26	1,40	10,40	283,40	0,50	68,26	1016,50
05:00:00	23	1	2015	106,60	5,40	39,30	43,90	104,03	1,60	8,90	278,20	0,40	73,90	1016,40
06:00:00	23	1	2015	91,50	6,10	49,51	42,40	118,15	1,60	8,20	319,60	0,60	79,14	1015,90
07:00:00	23	1	2015	102,20	6,10	133,15	60,90	264,62	1,60	10,50	244,90	0,70	65,17	1015,90
08:00:00	23	1	2015	201,60	8,70	113,23	67,60	240,84	2,40	11,00	178,10	0,80	63,25	1015,70
09:00:00	23	1	2015	178,60	12,80	45,77	56,30	126,33	4,60	13,30	188,20	2,20	52,12	1015,50
10:00:00	23	1	2015	159,60	23,30	32,50	46,80	96,53	13,60	14,50	190,30	2,60	48,58	1015,30
11:00:00	23	1	2015	234,70	26,60	32,32	44,20	93,65	18,90	15,40	176,80	2,40	46,27	1015,30
12:00:00	23	1	2015	148,60	26,70	25,90	41,70	81,32	24,90	16,80	144,70	2,60	40,09	1014,80
13:00:00	23	1	2015	113,80	25,50	19,56	37,20	67,13	35,50	16,30	163,60	3,10	41,62	1013,80
14:00:00	23	1	2015	183,80	24,30	17,84	32,10	59,39	41,10	16,70	188,70	3,00	41,43	1013,10
15:00:00	23	1	2015	259,20	22,50	17,70	39,90	66,99	35,60	16,20	179,90	2,70	41,98	1012,50
16:00:00	23	1	2015	215,00	22,20	21,16	48,60	80,98	26,00	16,10	187,30	2,20	42,63	1012,30
17:00:00	23	1	2015	20,20	21,60	55,88	64,80	150,30	9,70	14,90	181,80	1,40	46,43	1012,00
18:00:00	23	1	2015	317,80	18,50	111,01	73,80	243,65	3,90	13,70	202,60	0,70	52,34	1011,70
19:00:00	23	1	2015	533,50	17,00	43,03	68,50	134,34	6,10	15,10	218,60	1,30	43,55	1011,60
20:00:00	23	1	2015	248,30	17,40	40,91	70,00	132,59	5,10	13,60	177,20	1,90	49,51	1011,40
21:00:00	23	1	2015	181,70	17,30	40,88	69,20	131,74	4,20	13,50	161,90	1,50	48,25	1010,70
22:00:00	23	1	2015	140,80	16,50	26,95	58,80	100,03	9,70	13,80	140,20	1,20	47,36	1010,10
23:00:00	23	1	2015	135,90	14,90	11,36	47,40	64,77	20,10	14,00	182,40	1,90	48,29	1009,50
00:00:00	24	1	2015	94,90	14,10	7,55	35,10	46,66	31,10	13,50	185,60	1,80	51,42	1009,00
01:00:00	24	1	2015	78,40	14,00	8,76	34,50	47,90	28,10	12,30	195,30	1,40	58,00	1008,50
02:00:00	24	1	2015	76,70	9,60	34,52	49,20	102,01	6,60	10,40	175,00	0,70	69,43	1008,10
03:00:00	24	1	2015	115,40	7,60	36,04	47,90	103,04	2,10	9,50	345,90	0,40	74,71	1008,20
04:00:00	24	1	2015	114,00	7,30	68,06	45,90	150,03	2,50	8,60	342,20	1,10	78,44	1007,80
05:00:00	24	1	2015	127,60	6,20	31,14	40,20	87,85	3,60	9,40	57,30	0,90	76,31	1007,50
06:00:00	24	1	2015	93,20	6,30	23,20	38,40	73,89	1,80	9,60	323,50	0,70	75,74	1007,50
07:00:00	24	1	2015	92,10	7,00	109,87	49,20	217,30	2,10	9,40	340,80	0,80	77,32	1007,60
08:00:00	24	1	2015	175,90	7,30	255,13	61,40	451,75	3,40	9,20	17,90	0,70	80,06	1008,20
09:00:00	24	1	2015	301,80	6,20	60,89	53,40	146,56	4,00	10,90	166,20	1,30	77,36	1008,60
10:00:00	24	1	2015	135,30	6,60	40,84	49,10	111,59	3,10	10,30	150,70	2,70	82,46	1008,60
11:00:00	24	1	2015	87,50	6,20	35,75	46,50	101,19	6,10	11,00	165,00	2,30	72,83	1008,80
12:00:00	24	1	2015	82,90	6,80	21,89	40,40	73,90	12,50	10,80	167,10	2,60	79,40	1009,20
13:00:00	24	1	2015	64,10	8,00	18,78	28,30	57,04	33,00	13,00	165,60	3,10	67,39	1008,90
14:00:00	24	1	2015	58,90	12,60	10,66	21,70	38,00	44,30	13,00	163,60	3,20	64,13	1008,40
15:00:00	24	1	2015	62,30	6,90	13,75	34,80	55,84	36,40	13,40	163,40	1,80	62,35	1008,50
16:00:00	24	1	2015	80,00	10,10	13,15	43,00	63,12	28,90	13,00	156,40	1,80	63,48	1008,60
17:00:00	24	1	2015	74,70	10,80	19,74	57,20	87,41	16,40	12,50	165,00	1,50	67,37	1008,80
18:00:00	24	1	2015	93,70	9,50	42,35	73,50	138,29	3,70	12,70	174,70	1,20	67,60	1009,60
19:00:00	24	1	2015	146,30	8,50	35,00	70,20	123,76	5,10	11,80	158,60	1,50	74,83	1010,00
20:00:00	24	1	2015	147,40	9,20	38,01	68,70	126,85	4,00	12,80	167,90	1,30	68,27	1010,30
21:00:00	24	1	2015	94,50	6,80	21,26	62,20	94,73	10,60	12,10	155,40	1,50	72,33	1010,40
22:00:00	24	1	2015	74,20	6,30	52,20	68,50	148,36	2,40	11,60	145,10	0,60	75,16	1010,40
23:00:00	24	1	2015	97,70	6,80	129,46	72,40	270,47	2,40	11,60	153,40	0,60	69,34	1010,40
00:00:00	25	1	2015	154,80	7,00	103,90	65,50	224,47	2,30	11,20	175,30	0,70	81,52	1010,60
01:00:00	25	1	2015	106,40	6,30	95,06	62,00	207,45	1,90	10,20	168,70	0,40	78,76	1010,60
02:00:00	25	1	2015	112,80	6,20	127,01	60,20	254,53	2,40	10,10	158,40	0,60	78,76	1008,90
03:00:00	25	1	2015	122,40	6,00	64,71	59,80	158,80	2,50	10,10	176,80	0,90	69,14	1010,50
04:00:00	25	1	2015	83,80	4,70	9,28	39,50	53,70	16,00	8,90	160,60	0,50	75,14	1010,60
05:00:00	25	1	2015	65,80	4,80	17,79	44,00	71,22	5,60	8,30	174,50	0,90	80,75	1010,80
06:00:00	25	1	2015	76,20	3,30	29,00	44,40	88,76	5,30	8,30	182,00	0,50	84,18	1011,10
07:00:00	25	1	2015	89,20	2,40	42,92	45,50	111,16	1,40	8,00	153,10	0,40	86,60	1011,30
08:00:00	25	1	2015	74,30	4,70	46,92	48,80	120,58	1,40	7,50	166,70	0,60	82,52	1011,80
09:00:00	25	1	2015	72,80	4,80	70,04	46,70	153,86	2,80	9,60	169,50	1,10	81,23	1012,10
10:00:00	25	1	2015	95,60	4,30	32,89	41,10	91,42	11,00	10,40	144,50	2,30	57,28	1012,40
11:00:00	25	1	2015	58,00	6,60	19,00	30,20	59,28	29,30	13,60	149,20	2,40	57,28	1012,80
12:00:00	25	1	2015	53,80	11,60	9,97	21,00	36,25	49,70	14,10	152,10	3,40	55,48	1012,90
13:00:00	25	1	2015	59,60	13,20	8,96	21,10	34,81	56,10	14,50	142,10	4,00	54,19	1012,40
14:00:00	25	1	2015	58,60	14,80	9,38	23,60	37,96	56,80	14,50	145,20	3,80	52,86	1012,00
15:00:00	25	1	2015	69,40	14,80	13,61	36,50	57,32	47,10	14,60	145,40	2,50	50,75	1012,00
16:00:00	25	1	2015	82,90	12,30	11,39	38,50	55,92	45,90	14,10	148,30	2,30	54,45	1012,10
17:00:00	25	1	2015	91,60	11,20	28,37	55,40	98,80	27,00	13,00	151,80	1,40	57,51	1012,30
18:00:00	25	1	2015	134,40	8,90	150,30	83,50	313,46	4,00	11,90	309,20	0,10	64,21	1012,50
19:00:00	25	1	2015	439,90	7,60	232,61	89,30	445,19	5,10	11,70	177,04	0,10	67,45	1012,90
20:00:00	25	1	2015	571,50	9,40	429,31	96,00	752,84	18,10	12,20	341,00	0,70	69,60	1013,10
21:00:00	25	1	2015	0,00	10,00	436,57	87,10	755,05	19,40	11,70	344,60	0,70	61,34	1013,20
22:00:00	25	1	2015	0,00	9,50	357,17	79,40	625,87	9,50	11,70	333,40	0,30	65,71	1013,10
23:00:00	25	1	2015	0,00	6,60	221,98	76,70	416,33	4,20	11,20	57,55	0,20	65,57	1013,30
00:00:00	26	1	2015	0,00	6,40	187,58	71,00	358,00	1,80	11,20	167,30	0,40	69,92	1013,70
01:00:00	26	1	2015	0,00	5,70	140,78	64,90	280,29	2,80	10,70	353,80	0,70	69,92	1013,80
02:00:00	26	1	2015	0,00	6,20	101,56	51,90	207,29	2,80	9,80	341,60	0,50	74,75	1014,00
03:00:00	26	1	2015	0,00	5,40	81,87	46,40	171,66	1,90	10,10	350,60	1,20	73,01	1014,40
04:00:00	26	1	2015	0,00	4,80	47,62	48,10	120,96	1,30	9,90	334,60	1,30	73,47	1014,80
05:00:00	26	1	2015	0,00	3,90	10,97	31,00	47,79	10,10	9,30	351,50	1,20	80,34	1015,00
06:00:00	26	1	2015	0,00	3,20	10,35	20,30	36,14	22,20	8,30	325,00	2,30	90,70	1015,30
07:00:00	26	1	2015	0,00	3,70	28,43	21,00	64,49	14,80	7,50	329,30	2,80	100,00	1015,90
08:00:00	26	1	2015	0,00	2,80	60,74	28,80	121,73	4,80	7,50	341,60	2,80	100,00	1016,70
09:00:00	26	1	2015	0,00	2,40	65,35	31,20	131,18	5,80	7,80	354,90	2,80	100,00	1017,20
10:00:00	26	1	2015	0,00	2,10	40,23	21,70	83,25	9,90	7,80	358,10	3,40	100,00	1018,00
11:00:00	26	1	2015	0,00	1,40	36,44	21,30	77,05	9,70	7,90	350,30	3,10	94,96	1018,80
12:00:00	26	1	2015	0,00	2,10	34,76	20,50	73,69	11,00	8,20	355,80	3,00	91,43	1018,90
13:00:00	26	1	2015	0,00	2,00	38,81	19,10	78,49	10,40	7,90	350,80	3,20	90,22	1018,70
14:00:00	26	1	2015	0,00	3,90	45,87	21,80	91,98	9,60	7,40	354,90	3,00	93,46	1018,60
15:00:00	26	1	2015	0,00	3,80	47,07	23,10	95,12	8,10	7,20	351,20	3,30	94,09	1018,70
16:00:00	26	1	2015	0,00	3,70	41,18	25,20	88,21	7,70	7,00	352,40	3,40	97,40	1018,80
17:00:00	26	1	2015	0,00	3,90	48,57	26,90	101,22	6,20	6,90	350,30	2,80	97,30	1018,90
18:00:00	26	1	2015	0,00	4,30	54,46	31,00	114,33	5,30	7,00	13,50	2,80	96,36	1019,30
19:00:00	26	1	2015	0,00	4,40	44,86	33,50	102,14	7,20	6,90	10,20	3,00	97,24	1019,80
20:00:00	26	1	2015	0,00	3,00	45,50	29,50	99,12	7,20	7,00	3,10	2,50	95,28	1019,80
21:00:00	26	1	2015	0,00	2,60	31,00	26,00	73,42	9,60	7,10	0,50	2,60	95,04	1019,70
22:00:00	26	1	2015	0,00	1,90	24,89	23,60	61,68	10,70	6,90	12,50	2,30	97,45	1019,60
23:00:00	26	1	2015	0,00	3,40	19,13	21,40	50,67	10,00	6,70	6,90	2,60	100,00	1019,30
00:00:00	27	1	2015	0,00	3,00	16,34	19,20	44,21	11,20	6,70	5,20	2,30	100,00	1019,20
01:00:00	27	1	2015	0,00	2,10	10,71	17,30	33,69	12,20	6,30	355,10	2,10	100,00	1018,80
02:00:00	27	1	2015	0,00	1,40	6,42	11,40	21,21	14,20	6,30	1,30	2,00	100,00	1018,40
03:00:00	27	1	2015	0,00	0,20	5,43	9,90	18,21	14,80	6,50	358,60	2,20	100,00	1018,00
04:00:00	27	1	2015	0,00	2,10	4,55	9,30	16,26	14,90	6,50	3,00	2,20	100,00	1016,00
05:00:00	27	1	2015	0,00	4,20	4,03	8,90	15,07	15,70	6,80	359,50	2,40	100,00	1017,00
06:00:00	27	1	2015	0,00	0,70	5,27	10,00	18,06	15,90	7,00	5,70	2,20	100,00	1017,00
07:00:00	27	1	2015	0,00	1,90	26,16	21,10	61,13	9,30	7,20	6,80	1,90	100,00	1016,60
08:00:00	27	1	2015	0,00	2,30	69,33	33,60	139,67	5,10	7,30	2,30	1,70	100,00	1016,40
09:00:00	27	1	2015	0,00	2,90	63,43	38,90	135,94	4,00	7,30	21,40	1,60	100,00	1016,30
10:00:00	27	1	2015	0,00	2,70	68,44	37,00	141,71	3,70	7,20	28,60	1,30	100,00	1015,90
11:00:00	27	1	2015	0,00	3,30	64,72	38,00	137,03	6,40	7,70	55,90	1,50	100,00	1015,50
12:00:00	27	1	2015	0,00	4,80	72,68	41,80	153,00	8,20	9,10	10,10	1,50	87,15	1015,00
13:00:00	27	1	2015	107,72	5,60	63,68	43,20	140,62	10,10	10,30	32,30	1,50	81,26	1013,90
14:00:00	27	1	2015	107,70	7,60	56,08	44,60	130,41	11,40	11,20	24,10	1,60	84,32	1012,70
15:00:00	27	1	2015	105,30	7,90	60,74	46,70	139,64	8,30	11,20	351,30	1,70	90,20	1012,10
16:00:00	27	1	2015	101,10	6,30	51,78	41,30	120,53	7,30	9,60	356,90	2,30	90,20	1011,70
17:00:00	27	1	2015	91,90	5,40	43,79	39,90	106,90	7,80	8,00	353,00	2,50	94,78	1011,20
18:00:00	27	1	2015	96,90	6,20	61,24	44,30	138,00	6,50	7,80	348,80	2,30	96,16	1011,10
19:00:00	27	1	2015	106,20	5,80	55,86	46,40	131,87	5,60	7,10	342,10	1,90	100,00	1010,80
20:00:00	27	1	2015	103,40	5,60	72,93	49,10	160,68	4,60	7,10	333,20	2,20	100,00	1009,90
21:00:00	27	1	2015	100,40	4,70	67,42	49,20	152,34	5,10	7,20	340,20	1,80	100,00	1009,70
22:00:00	27	1	2015	83,80	5,40	31,20	36,30	84,04	11,20	6,90	5,30	2,20	100,00	1009,00
23:00:00	27	1	2015	45,90	5,10	24,19	36,60	73,62	16,40	6,90	343,10	2,50	100,00	1008,30
00:00:00	28	1	2015	52,50	4,20	15,84	25,50	49,73	28,30	6,90	349,80	2,40	100,00	1008,00
01:00:00	28	1	2015	33,30	2,10	10,39	23,60	39,49	32,80	6,80	325,20	2,00	100,00	1007,50
02:00:00	28	1	2015	24,80	3,20	6,27	18,20	27,80	38,60	6,70	343,50	1,90	100,00	1007,30
03:00:00	28	1	2015	20,20	4,20	4,78	12,10	19,42	42,00	7,00	343,90	1,40	100,00	1007,30
04:00:00	28	1	2015	20,10	3,20	4,89	15,40	22,88	39,80	7,00	338,50	1,50	100,00	1006,90
05:00:00	28	1	2015	15,00	3,20	4,27	15,40	21,94	40,40	6,90	341,80	1,60	100,00	1007,00
06:00:00	28	1	2015	11,10	4,20	5,83	17,50	26,42	38,40	6,90	343,70	1,40	100,00	1006,80
07:00:00	28	1	2015	20,20	3,70	21,35	34,80	67,46	28,70	6,90	345,00	2,20	100,00	1007,20
08:00:00	28	1	2015	30,90	3,80	39,29	40,20	100,32	16,50	6,30	334,70	3,00	100,00	1007,60
09:00:00	28	1	2015	24,70	3,70	48,30	34,80	108,70	7,50	5,90	332,10	2,60	100,00	1008,20
10:00:00	28	1	2015	28,30	3,90	35,79	32,00	86,76	10,50	5,50	331,30	2,50	100,00	1008,70
11:00:00	28	1	2015	42,60	4,00	29,62	30,60	75,92	19,80	5,40	328,90	2,80	100,00	1009,20
12:00:00	28	1	2015	40,00	3,80	37,69	33,00	90,66	24,50	5,70	346,00	2,60	100,00	1009,70
13:00:00	28	1	2015	47,70	4,60	35,68	38,50	93,09	22,00	5,70	328,10	1,90	100,00	1009,80
14:00:00	28	1	2015	39,30	3,90	34,74	30,70	83,85	23,60	5,40	321,10	1,80	100,00	1009,80
15:00:00	28	1	2015	42,70	3,60	29,08	29,90	74,39	27,30	5,40	331,30	1,90	100,00	1008,50
16:00:00	28	1	2015	32,10	3,80	36,63	35,20	91,24	21,30	5,40	331,60	1,90	100,00	1010,30
17:00:00	28	1	2015	42,00	3,50	38,70	37,30	96,51	18,70	5,00	331,90	2,50	100,00	1010,90
18:00:00	28	1	2015	63,00	2,80	43,73	40,00	106,90	8,80	5,10	343,30	2,20	100,00	1011,50
19:00:00	28	1	2015	53,50	3,30	53,23	38,90	120,34	7,40	5,00	342,10	2,10	100,00	1012,00
20:00:00	28	1	2015	66,90	4,20	54,52	32,50	115,92	9,30	5,00	333,30	2,40	100,00	1012,50
21:00:00	28	1	2015	78,30	3,10	43,39	28,10	94,48	7,50	5,00	348,50	2,30	99,47	1012,70
22:00:00	28	1	2015	46,10	3,10	27,83	20,80	63,38	11,60	5,00	350,00	2,40	98,96	1012,90
23:00:00	28	1	2015	41,00	4,00	23,98	23,70	60,39	9,90	4,80	346,50	2,20	100,00	1012,90
00:00:00	29	1	2015	35,50	3,10	18,58	16,60	45,02	14,20	5,00	11,40	2,20	98,22	1013,00
01:00:00	29	1	2015	29,70	2,80	11,88	16,20	34,38	16,00	5,00	7,10	2,00	95,83	1013,00
02:00:00	29	1	2015	21,80	2,10	6,90	12,10	22,65	18,80	5,00	360,00	1,80	96,44	1012,90
03:00:00	29	1	2015	17,90	2,70	4,83	11,20	18,59	19,50	5,00	13,20	1,80	97,81	1012,80
04:00:00	29	1	2015	21,00	2,50	3,59	11,00	16,49	19,80	5,00	3,20	1,50	98,13	1012,50
05:00:00	29	1	2015	18,20	3,00	4,04	11,60	17,78	20,30	5,10	22,80	1,50	99,95	1012,40
06:00:00	29	1	2015	17,40	3,60	6,51	14,40	24,36	16,40	4,90	350,10	1,50	100,00	1012,20
07:00:00	29	1	2015	24,00	2,90	35,66	28,00	82,56	5,40	5,00	6,80	1,10	100,00	1012,00
08:00:00	29	1	2015	29,30	4,00	120,12	39,20	222,98	2,90	5,40	360,00	0,80	100,00	1011,80
09:00:00	29	1	2015	45,10	4,20	106,23	39,30	201,83	4,40	6,60	8,10	1,10	93,10	1011,50
10:00:00	29	1	2015	60,30	3,60	101,43	45,10	200,29	6,00	7,30	12,40	1,00	86,74	1011,30
11:00:00	29	1	2015	88,90	5,10	79,05	47,50	168,44	10,60	9,30	68,60	1,70	74,11	1011,00
12:00:00	29	1	2015	81,90	6,60	44,73	43,20	111,64	20,90	10,20	96,80	1,90	66,04	1010,40
13:00:00	29	1	2015	75,70	6,30	44,48	43,20	111,26	16,60	10,30	65,40	2,00	71,70	1009,20
14:00:00	29	1	2015	87,80	6,60	47,82	42,10	115,27	17,10	10,60	42,40	2,00	74,36	1006,90
15:00:00	29	1	2015	116,60	6,60	50,37	47,50	124,57	11,00	10,30	26,70	1,70	77,18	1007,90
16:00:00	29	1	2015	134,90	5,40	48,05	39,60	113,12	9,00	9,20	14,90	1,90	85,76	1007,80
17:00:00	29	1	2015	111,70	5,30	64,32	43,90	142,32	4,30	8,60	17,60	1,50	89,26	1007,70
18:00:00	29	1	2015	79,10	5,10	74,55	44,00	158,07	3,90	8,50	36,90	1,10	91,46	1007,50
19:00:00	29	1	2015	91,40	5,70	91,14	46,30	185,75	4,60	8,30	90,20	0,60	92,94	1007,30
20:00:00	29	1	2015	123,20	6,30	202,48	54,80	364,59	7,20	8,90	344,70	0,60	92,48	1007,30
21:00:00	29	1	2015	195,90	6,60	213,27	53,80	380,10	11,10	8,90	12,90	0,60	93,70	1007,30
22:00:00	29	1	2015	256,60	6,70	171,15	55,70	317,56	2,30	8,90	148,00	1,20	89,58	1007,30
23:00:00	29	1	2015	181,30	5,30	78,93	55,40	176,16	0,30	8,90	143,70	1,70	89,84	1006,90
00:00:00	30	1	2015	71,00	4,80	49,68	49,20	125,21	1,20	8,60	155,10	2,00	97,35	1006,50
01:00:00	30	1	2015	69,50	5,10	37,46	45,00	102,31	1,10	8,80	175,70	1,30	93,48	1006,30
02:00:00	30	1	2015	51,90	3,70	14,03	38,70	60,16	4,00	8,80	170,90	1,20	93,61	1005,90
03:00:00	30	1	2015	41,50	4,60	7,85	25,70	37,71	16,50	8,90	177,10	1,60	89,08	1005,60
04:00:00	30	1	2015	36,00	3,20	5,34	20,30	28,47	25,40	9,00	179,60	1,90	85,51	1005,20
05:00:00	30	1	2015	35,60	4,30	8,96	32,50	46,21	15,80	9,30	193,30	1,20	80,62	1004,90
06:00:00	30	1	2015	39,10	6,00	8,06	32,40	44,73	21,90	9,30	173,30	2,30	78,50	1005,00
07:00:00	30	1	2015	33,70	5,50	14,27	42,90	64,73	8,60	8,80	169,10	2,00	80,24	1005,30
08:00:00	30	1	2015	32,90	5,00	21,39	44,50	77,22	14,50	9,40	167,70	2,20	75,57	1005,40
09:00:00	30	1	2015	32,40	5,60	22,87	43,20	78,20	20,40	10,80	171,60	2,90	71,21	1005,20
10:00:00	30	1	2015	40,30	7,50	24,95	38,20	76,38	28,50	12,00	165,60	3,40	65,98	1005,00
11:00:00	30	1	2015	37,70	12,10	25,71	36,20	75,54	33,30	12,70	165,40	3,60	59,99	1005,00
12:00:00	30	1	2015	38,30	12,30	15,50	27,90	51,62	45,40	13,80	163,70	3,80	57,05	1004,50
13:00:00	30	1	2015	39,60	11,70	19,49	36,80	66,62	42,00	13,30	171,20	3,50	61,78	1003,70
14:00:00	30	1	2015	51,10	10,20	15,16	36,60	59,79	41,80	13,00	167,60	3,80	64,85	1003,00
15:00:00	30	1	2015	51,60	10,50	10,51	30,90	46,98	48,50	13,60	166,00	3,40	61,85	1002,50
16:00:00	30	1	2015	62,70	7,70	7,79	28,30	40,22	52,00	13,30	167,60	3,80	64,08	1002,50
17:00:00	30	1	2015	80,90	8,40	6,45	25,50	35,36	54,90	13,40	168,80	3,90	61,97	1002,20
18:00:00	30	1	2015	53,70	7,10	5,08	29,00	36,78	50,30	12,50	160,60	3,70	68,53	1001,80
19:00:00	30	1	2015	54,80	6,30	7,16	35,00	45,95	45,80	12,80	165,60	3,40	66,16	1002,00
20:00:00	30	1	2015	56,10	6,40	4,92	21,50	29,03	57,90	12,40	162,00	3,70	70,55	1001,90
21:00:00	30	1	2015	49,00	6,10	3,77	19,80	25,57	60,80	12,60	165,00	3,50	68,97	1001,60
22:00:00	30	1	2015	35,90	5,80	2,96	15,40	19,92	66,00	13,10	163,70	4,10	66,44	1001,60
23:00:00	30	1	2015	29,10	6,50	2,56	11,80	15,71	72,80	13,00	168,70	4,30	66,49	1001,00
00:00:00	31	1	2015	34,10	5,80	1,39	9,10	11,23	77,60	13,20	166,40	5,40	63,72	1000,00
01:00:00	31	1	2015	32,60	7,00	1,60	8,10	10,54	78,80	13,40	164,70	4,70	61,40	999,50
02:00:00	31	1	2015	24,90	6,90	0,92	5,60	7,00	83,80	13,20	167,40	4,60	64,01	999,00
03:00:00	31	1	2015	25,70	7,20	1,35	5,20	7,26	85,00	13,10	168,00	3,90	66,70	998,80
04:00:00	31	1	2015	21,20	7,50	0,78	3,30	4,49	87,40	13,20	167,20	6,10	65,72	998,00
05:00:00	31	1	2015	24,90	7,30	0,53	3,20	4,01	87,30	12,70	170,00	5,80	71,85	997,30
06:00:00	31	1	2015	26,70	6,20	0,51	3,60	4,38	83,70	12,00	168,30	6,30	73,50	997,50
07:00:00	31	1	2015	22,40	6,60	0,80	5,20	6,43	81,90	12,50	166,10	5,90	70,09	997,30
08:00:00	31	1	2015	23,90	6,60	2,01	12,90	15,98	71,20	12,60	169,30	5,00	72,19	996,80
09:00:00	31	1	2015	22,20	6,40	3,57	16,00	21,47	68,30	13,50	169,00	6,00	68,05	997,30
10:00:00	31	1	2015	30,40	6,20	2,94	12,20	16,70	71,10	13,90	172,10	6,30	66,36	996,80
11:00:00	31	1	2015	67,20	6,40	3,44	15,40	20,66	67,00	14,00	168,50	5,60	65,85	997,80
12:00:00	31	1	2015	82,60	6,20	5,24	18,10	26,11	63,60	14,90	170,60	5,20	60,60	997,10
13:00:00	31	1	2015	97,90	6,60	5,35	20,70	28,88	61,20	14,70	171,00	3,70	62,15	997,50
14:00:00	31	1	2015	120,00	5,40	5,78	23,10	31,95	59,10	14,50	170,20	3,20	63,27	997,90
15:00:00	31	1	2015	127,50	8,20	4,36	17,90	24,57	63,80	15,60	164,60	4,10	56,20	997,80
16:00:00	31	1	2015	136,80	7,70	4,19	17,20	23,61	65,20	15,80	164,80	4,50	55,72	998,10
17:00:00	31	1	2015	138,20	6,00	4,60	20,60	27,65	62,90	15,80	169,10	4,30	54,01	997,60
18:00:00	31	1	2015	135,20	8,70	3,42	20,20	25,43	62,50	15,70	173,00	4,20	53,26	997,40
19:00:00	31	1	2015	135,60	8,90	3,35	22,00	27,13	63,10	16,00	175,00	4,60	50,62	997,60
20:00:00	31	1	2015	113,70	8,30	3,45	14,70	19,97	69,80	15,40	172,30	4,60	53,02	997,40
21:00:00	31	1	2015	101,10	7,80	2,13	14,20	17,46	72,20	15,20	166,90	4,00	53,60	997,80
22:00:00	31	1	2015	75,30	8,40	1,56	11,90	14,28	77,60	15,70	162,90	4,40	50,55	997,90
23:00:00	31	1	2015	82,30	8,40	1,78	10,00	12,72	77,30	15,30	167,60	4,40	53,15	997,60
00:00:00	1	2	2015	90,20	8,20	2,05	12,90	16,03	73,60	15,90	170,50	2,40	49,53	997,50
01:00:00	1	2	2015	83,60	8,30	1,45	10,20	12,42	77,90	16,30	177,00	3,50	47,89	997,50
02:00:00	1	2	2015	81,00	8,70	1,40	6,60	8,75	82,70	16,30	180,20	3,50	49,76	996,90
03:00:00	1	2	2015	86,00	7,10	1,01	5,00	6,55	83,40	15,60	169,40	3,60	53,77	996,50
04:00:00	1	2	2015	90,10	7,70	0,56	3,60	4,46	83,50	15,50	173,60	3,50	53,99	995,90
05:00:00	1	2	2015	136,00	7,40	0,80	3,10	4,33	82,10	15,40	162,30	3,30	55,02	995,70
06:00:00	1	2	2015	177,70	8,20	0,58	3,40	4,28	81,60	16,30	164,50	4,00	49,66	995,60
07:00:00	1	2	2015	190,40	8,80	0,38	4,30	4,88	78,10	16,10	165,90	4,80	54,52	995,00
08:00:00	1	2	2015	205,80	7,90	0,92	5,50	6,91	74,30	16,00	170,40	4,50	57,41	994,70
09:00:00	1	2	2015	206,90	7,90	1,83	8,10	10,90	67,00	17,00	164,20	3,80	53,93	994,30
10:00:00	1	2	2015	265,30	9,50	2,22	8,80	12,19	63,90	17,80	169,20	4,40	51,77	994,00
11:00:00	1	2	2015	357,60	10,00	3,32	10,60	15,68	61,00	18,20	166,80	5,20	51,47	993,80
12:00:00	1	2	2015	470,90	11,00	3,98	11,30	17,39	58,90	18,90	164,50	5,20	47,91	993,70
13:00:00	1	2	2015	440,00	11,10	5,37	15,50	23,72	54,60	19,20	165,70	4,30	48,04	993,70
14:00:00	1	2	2015	423,10	10,50	5,14	16,50	24,37	53,60	19,30	165,50	4,00	47,97	994,20
15:00:00	1	2	2015	479,40	10,30	4,66	15,70	22,83	55,40	19,50	169,70	4,80	48,12	994,80
16:00:00	1	2	2015	573,00	10,00	3,51	15,10	20,47	54,70	18,10	165,80	4,80	54,18	994,10
17:00:00	1	2	2015	746,50	8,60	3,26	17,60	22,59	52,20	18,10	167,90	4,10	53,49	995,80
18:00:00	1	2	2015	733,60	6,90	3,59	18,20	23,69	50,40	17,10	170,30	3,60	56,77	996,40
19:00:00	1	2	2015	803,20	7,90	3,50	19,00	24,36	48,40	17,40	162,70	3,50	55,99	997,50
20:00:00	1	2	2015	757,30	8,00	4,80	16,30	23,65	51,60	17,10	169,80	3,80	56,97	998,10
21:00:00	1	2	2015	752,30	8,10	3,40	15,70	20,90	52,20	17,40	167,00	3,60	55,99	998,90
22:00:00	1	2	2015	685,70	7,90	2,52	12,50	16,36	57,50	17,10	175,90	3,70	57,80	999,50
23:00:00	1	2	2015	643,90	7,50	3,19	14,20	19,08	53,20	16,30	182,40	2,80	64,12	999,70
00:00:00	2	2	2015	524,80	7,40	4,25	12,90	19,40	52,70	14,80	225,40	1,90	72,74	999,50
01:00:00	2	2	2015	502,80	7,10	5,00	21,90	29,55	36,30	15,30	163,60	1,10	67,01	999,40
02:00:00	2	2	2015	442,90	6,20	3,30	16,60	21,64	45,70	15,60	164,60	1,60	63,08	999,40
03:00:00	2	2	2015	380,50	5,10	1,81	8,60	11,36	58,70	15,40	200,80	1,70	64,91	999,50
04:00:00	2	2	2015	307,90	6,60	2,62	8,90	12,90	54,70	13,30	324,50	1,70	77,92	999,10
05:00:00	2	2	2015	163,80	5,00	2,07	7,50	10,67	60,60	12,30	324,10	2,50	81,99	999,40
06:00:00	2	2	2015	60,50	5,60	2,33	5,50	9,07	68,80	11,70	320,20	3,70	82,49	999,80
07:00:00	2	2	2015	18,80	4,70	7,97	18,30	30,49	55,20	9,60	305,20	2,30	100,00	1001,20
08:00:00	2	2	2015	17,20	3,80	19,63	28,80	58,83	47,30	9,50	308,30	2,60	100,00	1001,80
09:00:00	2	2	2015	20,00	4,00	4,01	18,60	24,73	55,60	9,30	166,70	2,30	100,00	1002,10
10:00:00	2	2	2015	27,60	4,70	4,36	22,00	28,67	48,20	10,00	164,20	3,00	100,00	1001,40
11:00:00	2	2	2015	41,00	4,90	6,01	23,10	32,30	42,40	9,80	159,70	2,30	100,00	1001,70
12:00:00	2	2	2015	38,20	4,20	7,58	24,30	35,90	47,90	8,90	179,80	2,20	100,00	996,17
13:00:00	2	2	2015	35,10	3,90	5,61	22,80	31,38	58,20	8,70	170,50	2,60	100,00	995,41
14:00:00	2	2	2015	32,70	4,20	7,16	30,00	40,95	48,80	9,20	165,50	2,00	100,00	995,82
15:00:00	2	2	2015	39,60	5,00	9,43	35,50	49,93	39,00	10,80	162,10	2,10	92,73	995,53
16:00:00	2	2	2015	35,50	4,80	9,63	36,30	51,04	33,30	11,00	161,00	2,40	94,68	996,00
17:00:00	2	2	2015	39,00	5,10	12,64	38,10	57,43	32,00	10,70	165,50	1,90	90,86	999,90
18:00:00	2	2	2015	47,50	5,80	12,61	50,50	69,79	16,10	10,50	168,60	2,00	87,44	1000,50
19:00:00	2	2	2015	56,60	2,20	10,95	49,00	65,76	19,10	11,10	173,10	2,30	90,39	1000,70
20:00:00	2	2	2015	57,70	2,00	11,84	49,00	67,12	16,50	10,80	170,10	2,10	90,39	1000,60
21:00:00	2	2	2015	57,70	5,10	9,15	35,60	49,59	35,90	8,40	188,80	1,70	100,00	1001,10
22:00:00	2	2	2015	29,30	4,00	30,08	30,40	76,42	44,10	8,30	158,90	1,50	100,00	1001,90
23:00:00	2	2	2015	16,10	4,90	6,49	40,00	49,93	30,00	8,50	153,00	2,60	100,00	1001,60
00:00:00	3	2	2015	18,10	4,30	5,96	24,10	33,22	52,00	7,60	274,80	2,40	100,00	1001,60
01:00:00	3	2	2015	17,90	4,40	3,67	18,00	23,62	61,80	7,30	167,20	1,90	100,00	1002,00
02:00:00	3	2	2015	14,90	4,10	2,89	16,30	20,73	62,30	7,50	165,90	2,10	100,00	1001,90
03:00:00	3	2	2015	14,80	4,20	2,47	14,30	18,08	62,00	7,60	163,50	1,90	100,00	1002,10
04:00:00	3	2	2015	12,90	3,80	1,93	16,20	19,16	56,10	7,90	169,90	1,80	100,00	1002,10
05:00:00	3	2	2015	12,50	3,50	2,21	11,30	14,68	63,80	9,50	174,40	2,40	96,49	1002,30
06:00:00	3	2	2015	12,30	4,20	1,84	10,20	13,01	66,80	10,00	174,90	2,70	82,99	1002,60
07:00:00	3	2	2015	12,30	4,20	2,58	12,40	16,36	64,60	9,90	177,20	2,80	76,16	1003,10
08:00:00	3	2	2015	14,20	3,80	2,78	20,00	24,25	60,00	9,80	169,90	2,70	77,65	1004,00
09:00:00	3	2	2015	20,00	4,20	6,55	26,50	36,52	48,20	10,10	167,30	3,00	82,54	1004,80
10:00:00	3	2	2015	27,10	3,40	8,02	25,50	37,77	45,50	10,20	169,70	3,50	79,96	1005,10
11:00:00	3	2	2015	29,30	3,80	7,55	20,10	31,65	52,80	10,10	171,20	2,70	76,28	1006,00
12:00:00	3	2	2015	19,80	2,40	9,16	20,50	34,52	57,50	7,60	236,40	3,00	84,22	1006,60
14:00:00	3	2	2015	17,60	2,70	11,20	24,20	41,33	54,00	10,70	193,60	1,70	75,31	1007,30
15:00:00	3	2	2015	18,20	3,80	9,88	20,60	35,72	57,80	10,50	226,30	1,90	79,96	1007,90
16:00:00	3	2	2015	23,80	3,40	32,40	42,70	92,27	29,80	8,50	335,90	2,00	85,07	1008,90
17:00:00	3	2	2015	54,10	2,60	33,98	49,40	101,39	16,90	8,60	33,40	1,10	84,76	1009,70
18:00:00	3	2	2015	68,20	3,70	65,99	64,10	165,07	5,90	7,60	10,30	1,40	88,54	1010,30
19:00:00	3	2	2015	101,80	3,90	77,52	61,80	180,40	6,00	7,00	12,60	1,10	90,09	1011,20
20:00:00	3	2	2015	113,90	3,00	83,58	62,40	190,28	6,10	6,70	52,90	1,00	91,61	1012,00
21:00:00	3	2	2015	140,10	3,90	117,96	62,70	243,18	6,10	6,50	7,10	1,10	93,53	1012,60
22:00:00	3	2	2015	162,60	3,60	110,11	58,40	226,87	5,80	6,30	338,90	1,10	93,48	1013,30
23:00:00	3	2	2015	139,50	3,40	101,36	57,00	212,08	5,00	5,90	342,30	1,30	95,61	1013,90
00:00:00	4	2	2015	128,00	3,20	80,41	57,40	180,43	4,80	5,80	336,10	1,00	95,50	1014,50
01:00:00	4	2	2015	109,50	3,60	77,10	50,80	168,77	7,60	5,70	343,20	1,10	96,64	1014,70
02:00:00	4	2	2015	147,90	3,70	84,56	44,90	174,27	4,50	5,30	349,40	1,20	100,00	1015,00
03:00:00	4	2	2015	115,40	3,00	80,30	41,00	163,87	3,20	5,10	353,80	1,20	100,00	1015,30
04:00:00	4	2	2015	92,20	3,50	87,19	38,30	171,70	2,80	4,60	348,30	0,90	100,00	1015,30
05:00:00	4	2	2015	90,50	3,30	93,27	37,90	180,60	3,10	4,40	347,80	0,70	100,00	1015,50
06:00:00	4	2	2015	80,60	4,60	128,86	38,90	236,06	3,50	4,20	347,00	0,50	100,00	1015,80
07:00:00	4	2	2015	85,00	1,80	159,53	45,40	289,48	3,20	4,80	171,17	0,20	100,00	1015,90
08:00:00	4	2	2015	88,30	2,70	183,28	50,60	331,02	2,00	5,20	167,10	0,70	100,00	1016,40
09:00:00	4	2	2015	76,50	3,40	188,59	57,10	345,64	2,40	9,30	151,50	1,40	81,31	1015,20
10:00:00	4	2	2015	76,20	1,60	38,66	36,70	95,86	20,60	10,70	143,80	3,40	73,40	1017,00
11:00:00	4	2	2015	33,90	1,90	16,44	25,90	51,05	36,00	11,30	146,30	3,80	65,06	1017,00
12:00:00	4	2	2015	33,70	4,80	15,65	25,60	49,54	40,80	12,00	144,40	3,70	66,09	1016,70
13:00:00	4	2	2015	36,60	4,50	13,01	22,70	42,61	49,40	12,20	143,00	4,60	56,95	1016,20
14:00:00	4	2	2015	24,00	4,60	11,93	24,60	42,85	53,30	12,90	147,90	4,30	57,87	1015,70
15:00:00	4	2	2015	23,10	5,70	13,18	30,50	50,66	47,30	13,40	145,10	3,80	56,79	1015,30
16:00:00	4	2	2015	43,70	5,50	16,03	40,80	65,33	35,60	12,20	145,00	3,20	62,42	1015,10
17:00:00	4	2	2015	56,50	5,00	22,95	59,90	95,02	11,50	12,00	170,90	1,40	62,56	1014,80
18:00:00	4	2	2015	111,90	4,90	39,24	67,70	127,73	3,70	11,80	159,10	1,60	67,98	1014,90
19:00:00	4	2	2015	116,10	4,50	64,86	66,00	165,24	2,30	12,40	158,80	1,60	67,97	1014,90
20:00:00	4	2	2015	123,00	3,90	39,75	61,40	122,21	4,30	12,00	171,60	1,80	74,00	1015,20
21:00:00	4	2	2015	106,30	3,40	13,65	47,00	67,88	17,40	12,20	173,30	1,70	72,75	1015,20
22:00:00	4	2	2015	76,60	4,20	12,74	43,00	62,48	28,80	12,10	167,70	1,90	75,12	1015,20
23:00:00	4	2	2015	65,10	3,70	4,33	22,30	28,92	49,30	11,80	172,70	2,60	76,24	1015,10
00:00:00	5	2	2015	32,90	3,80	3,50	21,10	26,46	50,80	11,80	170,20	2,20	78,52	1015,20
01:00:00	5	2	2015	33,60	3,30	2,89	14,00	18,42	55,60	11,50	178,50	1,80	81,59	1015,30
02:00:00	5	2	2015	20,80	3,00	2,76	13,50	17,72	52,10	12,00	174,70	1,60	76,11	1015,30
03:00:00	5	2	2015	24,00	2,30	2,12	8,90	12,15	61,80	11,90	183,10	2,00	74,29	1013,90
04:00:00	5	2	2015	25,80	2,30	1,73	10,60	13,24	56,70	11,30	178,50	1,60	76,31	1015,10
05:00:00	5	2	2015	33,00	3,00	1,97	11,80	14,81	55,40	11,50	175,50	1,50	76,38	1015,30
06:00:00	5	2	2015	28,70	2,40	2,16	12,20	15,51	55,30	11,50	177,10	1,90	75,26	1015,50
07:00:00	5	2	2015	36,50	1,40	3,93	21,60	27,61	45,30	11,70	176,20	1,80	72,91	1015,80
08:00:00	5	2	2015	50,30	1,90	10,31	40,20	55,98	20,70	11,30	166,60	1,70	76,51	1016,20
09:00:00	5	2	2015	60,00	0,70	19,20	42,40	71,78	21,90	12,70	156,00	2,10	72,66	1016,80
10:00:00	5	2	2015	68,10	0,10	12,34	26,90	45,78	43,00	13,80	164,50	3,60	64,93	1017,10
11:00:00	5	2	2015	70,90	5,40	10,74	22,70	39,14	47,90	14,80	162,70	3,10	56,14	1015,70
12:00:00	5	2	2015	77,00	5,40	8,28	18,50	31,17	57,30	15,60	167,00	3,60	53,12	1017,00
13:00:00	5	2	2015	94,00	6,50	5,51	14,60	23,03	65,20	16,30	162,70	3,80	48,97	1016,60
14:00:00	5	2	2015	88,20	7,70	12,86	27,80	47,47	51,80	17,10	174,80	2,40	48,11	1016,30
15:00:00	5	2	2015	133,50	8,40	25,19	44,50	83,05	28,70	17,00	169,80	1,40	50,20	1014,80
16:00:00	5	2	2015	192,10	7,60	33,86	56,10	107,90	14,50	15,70	158,80	1,60	51,89	1016,00
17:00:00	5	2	2015	204,00	8,00	63,09	66,20	162,72	6,40	14,30	175,90	1,00	58,08	1015,60
18:00:00	5	2	2015	397,40	7,30	300,24	85,30	544,67	9,10	12,90	331,00	0,40	68,51	1015,40
20:00:00	5	2	2015	0,00	9,40	620,89	102,60	1052,56	20,70	12,40	347,60	1,00	73,65	1015,40
21:00:00	5	2	2015	0,00	11,60	617,96	99,00	1044,48	14,40	11,80	345,20	1,00	73,65	1015,40
22:00:00	5	2	2015	0,00	10,10	535,31	86,10	905,12	17,50	11,10	346,80	1,00	76,57	1015,50
23:00:00	5	2	2015	0,00	7,90	448,42	74,20	760,28	9,70	11,00	345,90	1,10	78,69	1015,40
00:00:00	6	2	2015	0,00	7,40	381,58	68,20	652,02	10,40	10,30	345,90	1,10	79,22	1015,20
01:00:00	6	2	2015	0,00	6,50	286,72	55,10	493,78	5,30	10,00	352,30	1,30	79,22	1015,20
02:00:00	6	2	2015	0,00	6,20	276,37	50,80	473,65	2,10	9,30	354,40	1,30	81,28	1014,80
03:00:00	6	2	2015	0,00	6,00	214,32	43,70	371,61	3,00	9,20	352,10	1,40	79,87	1014,20
04:00:00	6	2	2015	0,00	5,50	191,54	39,20	332,26	1,70	8,30	353,70	1,40	83,88	1013,30
05:00:00	6	2	2015	0,00	4,10	175,74	38,30	307,18	2,30	8,80	350,80	1,50	79,79	1012,70
06:00:00	6	2	2015	0,00	3,70	57,36	38,60	126,35	1,30	8,50	341,30	1,50	82,93	1012,70
07:00:00	6	2	2015	0,00	3,40	60,73	38,50	131,41	1,30	8,20	343,10	1,60	85,12	1012,70
08:00:00	6	2	2015	0,00	3,60	95,34	44,00	189,87	1,70	7,70	339,10	2,10	95,31	1012,50
10:00:00	6	2	2015	0,00	6,80	53,96	33,80	116,36	8,70	10,50	320,90	3,00	88,82	1012,50
16:00:00	17	2	2015	12,04	-44,11	18,78	26,70	55,44	22,10	-0,90	357,90	3,70	100,00	1027,40
17:00:00	17	2	2015	12,00	-45,88	14,34	24,30	46,23	38,50	-1,20	359,90	4,40	100,00	1027,70
01:00:00	18	2	2015	32,20	2,70	5,72	19,50	28,26	53,20	-2,20	336,50	3,20	100,00	1028,00
02:00:00	18	2	2015	21,10	1,70	4,07	17,40	23,63	54,30	-2,10	327,50	3,10	100,00	1027,80
03:00:00	18	2	2015	12,20	1,60	2,35	13,00	16,59	59,10	-1,80	336,00	2,80	100,00	1027,30
04:00:00	18	2	2015	15,90	2,00	1,76	13,20	15,89	59,80	-1,50	0,10	2,60	100,00	1027,00
07:00:00	18	2	2015	10,70	1,10	3,36	12,60	17,74	59,40	-1,80	337,00	4,80	100,00	1025,60
08:00:00	18	2	2015	15,20	1,70	7,95	18,30	30,46	53,20	-2,10	342,40	5,10	100,00	1027,40
10:00:00	18	2	2015	32,90	0,40	8,81	16,60	30,08	54,00	-2,20	343,10	5,90	100,00	1027,50
11:00:00	18	2	2015	46,70	1,70	10,00	15,80	31,09	57,50	-2,20	342,40	5,60	100,00	1027,60
12:00:00	18	2	2015	57,80	1,80	16,46	20,30	45,48	54,30	-2,20	341,10	5,20	100,00	1027,50
13:00:00	18	2	2015	58,70	1,60	8,73	16,60	29,96	55,70	-1,90	333,15	5,55	100,00	1027,20
14:00:00	18	2	2015	55,90	1,60	9,47	16,60	31,09	54,00	-2,10	341,42	5,87	100,00	1024,20
22:00:00	18	2	2015	48,40	1,00	6,71	18,90	29,17	49,70	-1,00	341,11	4,46	100,00	1026,80
23:00:00	18	2	2015	38,80	2,10	5,46	16,00	24,35	54,20	-0,80	341,11	4,46	100,00	1026,30
00:00:00	19	2	2015	30,70	1,60	3,35	17,40	22,52	54,50	-0,70	323,80	4,80	100,00	1026,00
01:00:00	19	2	2015	29,20	1,60	2,54	17,80	21,68	49,70	-0,70	334,20	4,20	100,00	1025,60
02:00:00	19	2	2015	16,70	2,10	3,51	14,30	19,68	54,30	-0,70	331,05	4,75	100,00	1023,70
03:00:00	19	2	2015	20,70	1,70	2,00	11,90	14,96	58,00	-0,90	341,60	5,60	100,00	1024,40
04:00:00	19	2	2015	16,90	0,40	0,70	8,40	9,47	62,00	-1,20	337,60	5,70	100,00	1023,80
05:00:00	19	2	2015	16,70	0,50	0,48	7,20	7,93	65,90	-2,00	341,40	6,00	100,00	1023,60
08:00:00	19	2	2015	27,60	0,60	3,02	14,10	18,72	63,20	-1,60	336,40	4,60	100,00	1023,00
10:00:00	19	2	2015	54,50	2,00	13,89	26,78	48,08	63,90	-0,70	359,00	5,40	100,00	1023,30
11:00:00	19	2	2015	54,70	2,50	13,89	26,80	48,05	56,30	-0,40	339,80	3,90	100,00	1023,20
12:00:00	19	2	2015	86,06	2,30	10,73	23,20	39,62	58,10	0,33	333,01	3,46	97,45	1023,20
13:00:00	19	2	2015	75,90	2,40	16,96	31,00	56,95	57,30	1,60	340,40	3,90	80,93	1022,90
14:00:00	19	2	2015	80,20	2,80	16,87	27,70	53,51	63,10	2,50	331,70	4,00	78,51	1022,50
15:00:00	19	2	2015	74,50	4,60	16,60	30,00	55,40	64,30	3,10	347,00	3,10	72,55	1022,60
17:00:00	19	2	2015	61,60	4,30	14,50	35,90	58,08	64,50	3,00	358,80	2,60	67,62	1022,80
18:00:00	19	2	2015	76,00	5,10	25,35	63,20	101,99	35,20	2,20	332,90	1,60	68,76	1019,90
19:00:00	19	2	2015	131,50	4,90	68,15	85,80	190,07	17,50	1,50	315,30	1,70	73,86	1023,20
20:00:00	19	2	2015	214,90	8,10	141,74	98,20	315,06	28,10	0,90	352,00	1,60	77,29	1023,10
21:00:00	19	2	2015	0,00	11,00	213,78	88,70	415,78	29,70	0,20	354,50	1,90	84,25	1022,90
22:00:00	19	2	2015	0,00	10,90	140,89	80,90	296,46	19,10	1,70	339,00	1,40	84,08	1022,70
23:00:00	19	2	2015	0,00	5,60	110,91	78,60	248,29	9,60	2,20	354,10	1,00	84,64	1022,60
00:00:00	20	2	2015	0,00	5,50	78,74	74,50	194,97	6,10	2,60	341,40	0,90	78,69	1022,50
01:00:00	20	2	2015	0,00	5,70	29,10	52,70	97,22	10,70	2,80	325,40	1,50	73,86	1022,20
02:00:00	20	2	2015	0,00	3,60	13,10	43,60	63,64	15,40	2,70	326,20	1,10	82,61	1021,90
03:00:00	20	2	2015	0,00	2,60	4,66	22,30	29,43	36,00	2,60	328,20	2,10	87,53	1021,60
04:00:00	20	2	2015	0,00	2,90	3,73	19,80	25,51	46,30	3,00	322,80	2,30	85,50	1021,10
05:00:00	20	2	2015	0,00	2,20	5,05	28,20	35,92	39,40	2,70	332,60	1,70	87,47	1020,80
06:00:00	20	2	2015	0,00	1,20	11,85	42,30	60,44	25,60	2,70	357,80	1,20	91,17	1020,60
09:00:00	20	2	2015	0,00	2,70	34,04	54,20	106,29	26,30	2,80	332,10	2,30	90,00	1020,80
11:00:00	20	2	2015	140,20	5,80	41,98	48,74	112,99	23,10	3,90	342,40	1,90	84,66	1020,70
12:00:00	20	2	2015	139,80	8,60	41,98	48,70	112,92	32,60	3,70	337,60	2,80	84,97	1020,70
13:00:00	20	2	2015	81,60	7,30	37,36	47,60	104,76	33,40	3,60	342,90	2,50	89,76	1020,40
14:00:00	20	2	2015	101,20	6,30	45,15	53,30	122,37	19,40	3,70	349,40	2,40	95,50	1020,10
15:00:00	20	2	2015	128,40	6,10	32,93	36,80	87,19	26,60	3,90	1,00	4,20	97,61	1019,80
16:00:00	20	2	2015	75,90	5,60	22,20	27,60	61,56	33,20	4,10	348,10	3,70	96,92	1019,90
17:00:00	20	2	2015	82,80	3,80	33,87	35,60	87,42	27,80	4,10	332,20	2,60	94,25	1019,90
18:00:00	20	2	2015	81,60	1,20	32,07	43,00	92,07	18,40	3,80	342,40	2,50	97,64	1020,00
19:00:00	20	2	2015	88,90	2,40	32,58	40,70	90,54	14,40	3,70	343,90	2,60	99,06	1020,10
20:00:00	20	2	2015	114,00	1,60	51,67	52,50	131,56	7,90	3,60	335,80	2,10	100,00	1020,20
21:00:00	20	2	2015	123,30	2,60	48,65	52,50	126,94	9,40	3,80	322,80	2,40	100,00	1020,30
22:00:00	20	2	2015	109,90	2,80	45,58	49,80	119,54	8,80	3,80	332,80	2,20	100,00	1020,40
23:00:00	20	2	2015	94,60	1,90	32,78	43,40	93,55	10,20	3,90	328,70	1,90	100,00	1019,10
00:00:00	21	2	2015	76,40	2,60	74,02	55,90	169,16	5,50	3,60	313,10	1,50	100,00	1020,30
01:00:00	21	2	2015	76,80	2,60	66,93	52,70	155,10	7,40	3,40	341,70	1,20	100,00	1020,50
02:00:00	21	2	2015	128,30	2,80	57,29	52,30	139,95	6,30	3,80	346,40	1,10	100,00	1020,70
03:00:00	21	2	2015	95,20	2,80	31,27	42,90	90,74	8,10	2,80	332,50	0,70	100,00	1020,60
04:00:00	21	2	2015	66,60	2,30	59,67	51,90	143,19	5,10	1,60	342,40	0,60	100,00	1020,50
05:00:00	21	2	2015	84,10	0,90	68,59	51,30	156,25	4,10	1,30	336,40	0,80	100,00	1020,20
10:00:00	21	2	2015	0,00	3,60	78,81	62,70	183,28	17,10	5,40	123,40	1,30	73,35	1020,80
13:00:00	21	2	2015	0,00	7,00	18,07	28,10	55,75	62,70	7,40	85,30	2,10	61,05	1020,10
14:00:00	21	2	2015	0,00	8,20	18,87	35,60	64,47	63,70	7,70	61,40	1,90	60,34	1019,60
15:00:00	21	2	2015	0,00	8,20	17,85	40,30	67,61	58,00	7,40	149,70	2,00	61,97	1019,20
16:00:00	21	2	2015	0,00	7,20	18,26	51,20	79,14	47,10	6,90	169,10	1,60	62,07	1018,90
17:00:00	21	2	2015	0,00	5,30	32,12	71,00	120,15	23,20	6,20	160,80	1,30	67,81	1018,70
18:00:00	21	2	2015	0,00	4,90	179,45	99,60	374,16	8,10	4,70	174,30	0,50	77,57	1018,70
19:00:00	21	2	2015	0,00	5,10	293,51	108,90	557,97	8,60	3,90	298,20	0,60	82,90	1019,00
20:00:00	21	2	2015	0,00	6,60	465,71	114,30	826,84	22,10	3,30	338,00	0,70	86,66	1018,50
21:00:00	21	2	2015	0,00	6,50	372,12	108,10	677,44	18,00	3,60	0,80	0,80	84,22	1017,90
22:00:00	21	2	2015	0,00	6,70	391,41	98,60	697,46	16,20	2,70	350,10	0,80	88,84	1017,30
23:00:00	21	2	2015	0,00	6,70	432,20	86,60	747,87	21,90	1,80	354,50	1,10	91,44	1016,90
00:00:00	22	2	2015	0,00	5,80	333,64	83,70	594,17	15,20	1,40	358,90	1,40	91,06	1016,90
01:00:00	22	2	2015	0,00	5,20	299,17	79,70	537,43	11,50	1,10	359,10	1,50	89,32	1017,00
02:00:00	22	2	2015	0,00	4,80	274,00	75,40	494,62	6,00	0,70	350,90	1,30	91,10	1017,00
03:00:00	22	2	2015	0,00	4,50	224,91	71,20	415,31	5,50	0,70	347,80	1,30	91,22	1016,90
04:00:00	22	2	2015	0,00	3,60	183,46	66,90	347,59	4,50	0,10	354,00	1,50	92,92	1016,50
05:00:00	22	2	2015	0,00	3,20	149,93	68,20	297,59	4,20	0,40	349,10	1,40	92,83	1016,30
06:00:00	22	2	2015	0,00	2,30	144,11	67,90	288,39	3,90	0,40	349,90	1,40	94,05	1016,70
07:00:00	22	2	2015	0,00	2,40	170,23	71,90	332,35	5,40	0,40	345,10	1,30	94,77	1017,10
08:00:00	22	2	2015	0,00	3,20	272,26	89,90	506,46	6,50	0,80	344,80	1,00	94,17	1017,30
11:00:00	22	2	2015	0,00	16,60	37,10	31,70	88,47	30,10	9,20	150,90	2,20	53,87	1017,10
14:00:00	22	2	2015	0,00	13,70	26,84	49,10	90,17	42,90	10,90	133,50	1,90	37,92	1016,20
15:00:00	22	2	2015	0,00	17,80	36,50	72,50	128,34	34,60	11,00	136,30	2,00	51,72	1016,00
16:00:00	22	2	2015	0,00	21,10	50,48	66,70	143,93	22,50	9,90	151,60	1,20	54,03	1015,80
17:00:00	22	2	2015	0,00	13,40	83,32	48,90	176,39	8,00	8,50	160,60	0,50	66,66	1015,80
18:00:00	22	2	2015	0,00	7,70	239,00	129,80	495,47	5,90	7,10	95,80	0,30	76,07	1015,50
19:00:00	22	2	2015	0,00	8,40	542,48	104,20	934,19	18,60	6,60	345,70	0,90	77,43	1015,60
20:00:00	22	2	2015	0,00	8,70	483,70	101,10	841,16	23,30	6,50	346,00	0,90	79,79	1016,20
21:00:00	22	2	2015	0,00	9,40	492,54	98,10	851,69	20,80	6,00	345,50	1,10	82,06	1016,50
22:00:00	22	2	2015	0,00	10,10	506,58	90,10	865,17	19,60	5,80	346,90	1,10	84,24	1016,50
23:00:00	22	2	2015	0,00	9,40	506,09	62,50	836,82	17,70	5,90	340,50	0,80	86,96	1016,30
00:00:00	23	2	2015	0,00	7,70	399,41	82,60	693,70	9,60	6,10	326,50	0,60	82,91	1016,20
01:00:00	23	2	2015	0,00	6,60	223,60	59,10	401,21	2,60	5,90	312,90	0,50	82,02	1016,00
02:00:00	23	2	2015	0,00	5,70	105,87	56,80	218,78	2,00	7,30	274,70	0,60	68,63	1015,80
03:00:00	23	2	2015	0,00	6,00	19,91	22,90	53,36	15,00	8,70	198,10	1,20	57,86	1014,10
04:00:00	23	2	2015	0,00	8,50	6,67	17,80	28,01	47,20	8,10	179,90	2,10	61,30	1015,20
05:00:00	23	2	2015	0,00	7,90	6,57	17,20	27,26	51,90	7,70	192,90	1,40	67,40	1015,10
06:00:00	23	2	2015	0,00	5,30	23,73	71,70	108,00	25,50	6,40	149,80	0,70	79,17	1015,20
07:00:00	23	2	2015	0,00	5,30	190,80	85,30	377,22	4,00	6,20	304,32	0,10	85,34	1015,00
08:00:00	23	2	2015	0,00	5,50	227,71	87,60	436,00	3,60	7,00	165,30	0,30	84,17	1014,90
09:00:00	23	2	2015	0,00	5,40	165,28	66,20	319,08	3,80	6,50	184,90	0,80	88,82	1015,00
11:00:00	23	2	2015	0,00	9,14	43,61	56,70	123,42	12,90	9,30	171,10	1,30	72,40	1014,70
12:00:00	23	2	2015	0,00	9,10	19,49	41,40	71,21	31,80	9,50	161,60	3,40	88,07	1014,30
13:00:00	23	2	2015	44,60	8,60	28,99	49,50	93,85	17,00	8,40	161,40	2,50	100,00	1014,10
14:00:00	23	2	2015	44,80	6,70	173,08	70,44	336,11	1,90	7,80	144,70	0,40	100,00	1013,50
15:00:00	23	2	2015	92,10	6,30	173,07	70,40	335,20	2,30	8,20	147,20	0,80	100,00	1013,50
16:00:00	23	2	2015	209,80	5,90	79,40	63,70	185,18	1,40	7,90	149,20	1,20	100,00	1013,30
17:00:00	23	2	2015	69,10	4,80	59,20	61,20	151,77	2,70	7,70	161,70	1,60	100,00	1013,20
18:00:00	23	2	2015	65,90	3,90	26,47	58,70	99,20	4,60	7,40	165,80	1,60	100,00	1012,80
19:00:00	23	2	2015	56,00	4,50	40,37	65,80	127,57	2,80	7,60	163,20	1,10	100,00	1012,60
20:00:00	23	2	2015	53,90	4,30	74,73	68,20	182,53	3,50	7,80	150,60	0,80	100,00	1012,20
21:00:00	23	2	2015	52,60	4,00	62,52	65,40	161,05	4,90	9,10	168,20	1,10	90,92	1011,80
22:00:00	23	2	2015	46,90	4,70	22,33	55,40	89,57	10,60	8,90	166,70	1,40	88,83	1011,80
23:00:00	23	2	2015	33,60	3,90	26,82	55,30	96,34	7,70	8,50	155,00	1,60	93,30	1011,60
00:00:00	24	2	2015	38,80	4,10	17,35	52,30	78,85	6,90	7,50	151,40	1,20	100,00	1011,30
01:00:00	24	2	2015	34,20	4,00	9,34	37,20	51,49	21,60	7,70	195,40	2,30	100,00	1011,10
02:00:00	24	2	2015	26,40	4,00	5,58	27,00	35,53	31,70	7,70	194,00	2,80	100,00	1010,70
03:00:00	24	2	2015	22,80	3,40	3,98	20,10	26,20	39,30	7,70	194,30	3,10	100,00	1010,00
04:00:00	24	2	2015	26,00	4,00	3,01	18,90	23,51	42,00	7,70	198,10	3,20	100,00	1009,40
05:00:00	24	2	2015	19,70	4,00	2,46	19,30	23,07	42,10	7,70	190,80	3,10	100,00	1009,00
06:00:00	24	2	2015	20,70	4,00	3,56	24,40	29,85	38,70	7,80	196,90	2,90	100,00	1008,70
07:00:00	24	2	2015	18,10	3,80	5,62	33,10	41,70	32,20	8,10	189,90	2,90	100,00	1008,10
08:00:00	24	2	2015	18,40	3,50	11,44	48,90	66,41	17,80	9,40	163,90	2,70	94,87	1008,10
09:00:00	24	2	2015	19,30	4,10	21,15	51,20	83,57	18,50	10,10	163,30	2,90	84,66	1008,20
10:00:00	24	2	2015	29,30	4,60	30,96	46,20	93,57	24,70	11,20	156,50	1,60	79,44	1008,00
13:00:00	24	2	2015	43,30	13,30	11,12	25,20	42,22	49,00	14,50	167,90	2,70	64,31	1007,40
14:00:00	24	2	2015	31,00	15,80	5,43	17,30	25,61	59,00	14,70	163,40	2,10	64,28	1006,70
16:00:00	24	2	2015	38,10	11,30	67,18	64,20	166,98	10,20	12,80	120,60	1,60	73,37	1006,80
17:00:00	24	2	2015	79,10	7,40	88,98	68,90	205,03	2,80	12,00	153,80	2,30	73,69	1006,80
18:00:00	24	2	2015	70,50	6,70	84,96	64,50	194,48	2,60	11,20	155,40	1,00	83,18	1006,60
19:00:00	24	2	2015	116,90	6,90	270,60	82,50	496,52	7,90	11,70	310,10	0,70	91,18	1006,70
20:00:00	24	2	2015	205,10	7,70	385,49	92,50	682,30	14,80	10,90	337,00	1,00	98,05	1007,00
00:00:00	25	2	2015	0,00	7,20	396,82	74,70	681,83	10,90	10,20	342,90	0,80	93,39	1007,00
01:00:00	25	2	2015	286,10	7,00	326,68	70,10	569,92	5,70	10,10	346,90	0,80	99,49	1007,20
02:00:00	25	2	2015	285,70	5,70	256,98	65,20	458,38	3,50	9,80	319,20	0,90	100,00	1007,20
03:00:00	25	2	2015	220,50	5,60	209,96	55,00	376,24	2,80	9,20	311,80	0,60	100,00	1007,20
04:00:00	25	2	2015	183,60	4,90	246,39	53,10	430,08	1,60	8,90	341,50	0,60	100,00	1007,30
05:00:00	25	2	2015	180,30	4,60	187,23	53,10	339,56	0,30	9,20	331,90	0,80	100,00	1007,50
06:00:00	25	2	2015	138,70	5,10	196,77	51,10	352,16	1,10	9,10	350,30	1,10	100,00	1007,80
07:00:00	25	2	2015	132,50	5,50	290,74	65,90	510,73	2,90	9,50	342,80	1,00	99,44	1007,90
08:00:00	25	2	2015	166,20	6,10	525,56	91,20	895,31	4,20	10,00	337,20	0,50	97,73	1008,30
09:00:00	25	2	2015	203,30	5,90	426,96	89,80	743,05	3,90	11,10	269,60	0,30	85,75	1008,80
10:00:00	25	2	2015	159,00	5,30	96,38	55,50	202,96	4,10	13,80	131,10	0,80	74,07	1009,00
11:00:00	25	2	2015	73,10	9,70	74,64	52,90	167,09	5,90	14,70	125,70	1,70	67,95	1009,30
14:00:00	25	2	2015	44,20	12,20	9,22	17,40	31,51	52,00	14,80	154,70	2,80	59,92	1010,00
15:00:00	25	2	2015	39,40	8,30	9,30	26,00	40,24	40,90	14,40	156,90	1,70	63,11	1010,30
17:00:00	25	2	2015	120,90	7,30	28,44	53,40	96,91	18,70	13,40	152,90	2,40	67,12	1011,00
18:00:00	25	2	2015	88,60	6,60	60,34	71,80	164,12	5,20	13,00	173,80	1,00	69,69	1011,30
19:00:00	25	2	2015	129,10	6,10	207,69	84,20	401,97	5,10	12,00	171,40	0,50	83,73	1011,80
20:00:00	25	2	2015	208,00	4,60	159,36	69,60	313,42	2,90	11,60	158,50	1,10	80,08	1012,50
21:00:00	25	2	2015	158,90	4,00	143,34	72,80	292,11	2,40	10,90	184,00	0,90	81,36	1013,00
22:00:00	25	2	2015	121,70	5,30	148,32	68,30	295,23	2,10	11,20	175,20	1,20	81,96	1014,00
23:00:00	25	2	2015	157,80	3,90	33,24	54,30	105,16	8,50	11,20	171,00	1,10	77,53	1014,70
00:00:00	26	2	2015	61,80	3,90	10,93	39,20	55,92	25,70	10,70	172,90	1,60	80,09	1015,10
01:00:00	26	2	2015	34,30	2,90	8,37	32,80	45,61	26,50	10,00	173,40	1,10	84,98	1014,10
02:00:00	26	2	2015	30,00	3,20	12,00	36,90	55,26	23,90	10,60	168,90	1,30	82,31	1016,00
03:00:00	26	2	2015	35,50	3,10	9,57	21,00	35,64	41,30	10,80	169,30	1,00	78,12	1016,20
04:00:00	26	2	2015	26,30	3,20	2,44	10,20	13,94	55,20	9,80	171,30	1,30	82,97	1016,40
05:00:00	26	2	2015	27,00	2,90	11,70	29,50	47,40	23,40	8,50	277,53	0,20	90,56	1017,00
06:00:00	26	2	2015	32,30	2,80	58,70	53,20	143,02	3,50	8,40	326,50	0,50	89,44	1017,40
07:00:00	26	2	2015	38,90	2,00	79,81	52,90	175,01	14,40	10,30	182,10	1,20	74,60	1017,70
08:00:00	26	2	2015	50,60	2,90	73,54	64,20	176,72	9,30	11,80	179,70	1,20	67,78	1018,40
09:00:00	26	2	2015	63,50	5,60	33,64	44,60	96,06	24,70	13,20	178,00	1,60	61,68	1019,00
10:00:00	26	2	2015	55,50	7,40	19,25	33,40	62,85	33,70	14,00	150,20	3,00	62,18	1019,40
11:00:00	26	2	2015	59,00	8,30	50,61	47,40	124,83	21,90	15,40	141,30	2,80	52,07	1019,60
12:00:00	26	2	2015	80,50	10,10	23,67	39,80	76,01	33,10	16,00	164,60	2,30	52,84	1019,80
15:00:00	26	2	2015	69,10	7,60	11,06	29,80	46,72	51,50	15,60	200,80	1,20	55,46	1019,00
16:00:00	26	2	2015	69,00	6,00	19,68	43,90	74,00	37,90	15,60	251,80	1,10	56,87	1019,10
18:00:00	26	2	2015	86,10	4,70	29,48	51,10	96,21	24,30	14,00	161,20	0,90	66,06	1019,50
19:00:00	26	2	2015	136,20	3,10	168,05	71,50	328,62	5,20	11,80	148,70	0,40	78,91	1019,60
20:00:00	26	2	2015	387,10	5,60	475,12	95,30	822,23	10,30	12,00	333,90	0,40	79,20	1019,60
22:00:00	26	2	2015	0,00	5,80	496,69	79,90	839,84	11,40	10,30	60,40	0,90	86,26	1019,60
01:00:00	27	2	2015	0,00	5,80	461,62	68,80	775,08	8,10	8,50	342,90	0,70	93,05	1018,70
02:00:00	27	2	2015	472,00	5,20	429,88	65,70	723,42	5,80	8,30	348,70	1,20	92,47	1018,30
03:00:00	27	2	2015	471,20	4,70	363,58	58,30	614,58	3,60	8,00	351,70	1,40	94,53	1017,30
04:00:00	27	2	2015	334,10	4,60	336,74	56,90	572,11	2,30	7,50	354,00	1,30	94,58	1016,80
05:00:00	27	2	2015	253,40	3,60	292,61	54,50	502,19	2,10	7,40	352,10	1,40	94,58	1015,10
06:00:00	27	2	2015	203,90	3,80	256,06	51,90	443,67	2,40	6,90	352,50	1,50	94,83	1016,30
07:00:00	27	2	2015	173,90	4,40	359,01	65,80	615,09	5,40	7,40	346,50	1,50	92,30	1015,80
08:00:00	27	2	2015	239,20	5,10	528,39	95,80	904,24	9,40	9,80	350,90	1,50	83,98	1015,50
09:00:00	27	2	2015	369,20	5,40	377,95	104,30	682,56	6,70	15,40	0,70	0,90	57,64	1015,30
10:00:00	27	2	2015	426,20	8,60	130,40	84,00	283,51	4,20	15,60	56,00	1,30	58,74	1014,80
11:00:00	27	2	2015	253,20	7,20	77,09	61,70	179,65	5,80	15,80	46,20	2,00	60,26	1014,00
12:00:00	27	2	2015	242,90	7,90	64,61	55,40	154,26	7,10	17,00	54,50	2,00	54,95	1013,20
13:00:00	27	2	2015	241,90	10,10	43,65	41,10	107,89	11,70	18,20	16,50	2,10	55,64	1012,10
16:00:00	27	2	2015	287,60	6,70	48,93	54,60	129,46	14,40	12,30	336,50	2,70	74,29	1010,40
17:00:00	27	2	2015	344,90	4,70	54,08	53,00	135,75	9,70	11,20	324,50	2,70	80,16	1010,10
19:00:00	27	2	2015	294,20	3,80	69,33	57,70	163,78	7,40	9,90	322,20	2,40	82,83	1008,50
20:00:00	27	2	2015	332,30	4,20	84,37	62,80	191,89	6,20	8,80	321,30	2,60	90,32	1008,20
21:00:00	27	2	2015	348,70	4,10	47,48	49,00	121,65	9,40	8,20	335,60	2,50	97,08	1007,80
22:00:00	27	2	2015	227,40	4,10	38,45	41,90	100,72	10,60	8,30	328,00	2,30	95,62	1007,70
23:00:00	27	2	2015	179,20	3,30	22,56	31,30	65,82	15,90	8,10	326,80	2,90	100,00	1007,30
00:00:00	28	2	2015	104,60	3,70	13,10	22,20	42,24	24,50	8,00	326,40	3,00	100,00	1007,30
00:00:00	1	3	2015	67,10	1,60	11,59	24,70	42,44	37,10	7,70	16,50	2,00	87,56	1016,70
01:00:00	1	3	2015	64,30	1,30	8,92	20,70	34,35	41,40	7,70	1,50	1,90	86,88	1016,90
02:00:00	1	3	2015	50,00	1,20	4,79	16,80	24,13	45,50	7,70	14,00	1,70	85,60	1017,10
03:00:00	1	3	2015	42,40	1,40	1,85	8,10	10,92	60,40	7,40	8,50	2,10	84,59	1017,30
04:00:00	1	3	2015	33,50	1,50	0,92	7,40	8,80	60,40	7,30	8,50	2,40	85,52	1017,10
05:00:00	1	3	2015	29,30	1,10	1,17	8,40	10,18	54,60	7,10	20,70	2,20	87,78	1017,20
06:00:00	1	3	2015	29,20	1,60	1,58	8,60	11,02	54,20	7,30	356,00	1,40	84,46	1017,50
07:00:00	1	3	2015	27,50	0,70	3,52	14,20	19,58	49,30	7,30	0,40	1,40	84,74	1017,80
08:00:00	1	3	2015	34,70	1,50	10,43	22,20	38,16	40,70	7,30	16,80	1,60	86,07	1018,30
09:00:00	1	3	2015	48,10	2,10	17,99	29,00	56,52	37,30	7,80	11,60	1,70	84,74	1018,70
10:00:00	1	3	2015	56,30	1,90	14,15	24,50	46,15	42,40	8,10	29,50	1,80	82,40	1018,70
11:00:00	1	3	2015	59,80	1,20	12,18	23,20	41,84	45,30	8,80	25,60	2,10	77,40	1018,80
12:00:00	1	3	2015	77,20	2,10	12,36	23,40	42,32	48,90	9,80	22,80	2,00	70,20	1018,80
13:00:00	1	3	2015	85,50	2,50	13,03	22,70	42,64	50,90	9,90	16,30	2,20	70,90	1018,50
14:00:00	1	3	2015	94,20	2,40	16,22	27,50	52,32	47,90	9,80	27,10	2,20	74,12	1018,20
15:00:00	1	3	2015	106,50	2,50	13,18	29,00	49,17	46,10	9,70	31,10	2,20	73,06	1017,60
16:00:00	1	3	2015	105,40	2,70	16,26	31,10	55,97	42,14	9,40	28,70	2,20	74,17	1017,30
17:00:00	1	3	2015	114,80	1,94	15,03	29,50	52,49	42,10	8,50	16,60	2,90	76,81	1017,20
18:00:00	1	3	2015	123,80	2,00	23,05	43,30	78,57	28,20	8,10	29,60	2,20	78,74	1016,90
19:00:00	1	3	2015	143,00	2,00	25,16	45,50	83,99	21,60	7,50	24,10	2,10	81,89	1017,10
20:00:00	1	3	2015	146,70	1,30	20,32	39,45	70,62	22,40	7,00	7,70	2,10	83,11	1017,10
21:00:00	1	3	2015	138,90	1,90	20,19	39,40	70,29	26,10	6,90	29,70	2,10	83,29	1017,10
22:00:00	1	3	2015	111,20	1,70	18,34	42,10	70,16	23,60	6,90	31,70	1,90	83,71	1017,10
23:00:00	1	3	2015	107,90	1,80	13,92	39,10	60,39	27,10	6,90	14,10	1,80	82,85	1017,10
00:00:00	2	3	2015	86,40	2,40	19,21	35,80	65,20	28,40	6,60	344,10	1,50	84,73	1017,20
01:00:00	2	3	2015	88,50	1,80	12,60	33,30	52,59	28,20	6,10	332,10	1,30	87,45	1017,00
02:00:00	2	3	2015	73,60	1,20	9,56	30,80	45,43	26,00	5,80	329,30	1,30	90,04	1016,90
03:00:00	2	3	2015	59,70	2,01	11,15	33,70	50,76	18,00	5,30	335,40	1,20	92,32	1016,80
04:00:00	2	3	2015	64,40	2,00	6,94	29,20	39,81	18,10	5,30	349,90	1,40	94,12	1016,70
05:00:00	2	3	2015	50,40	2,30	8,26	32,30	44,94	14,40	5,40	351,30	1,30	94,33	1016,60
06:00:00	2	3	2015	60,40	1,40	22,17	42,70	76,62	4,10	5,70	356,70	1,30	93,60	1016,50
07:00:00	2	3	2015	85,40	2,60	156,56	54,10	293,64	6,10	5,40	349,50	1,20	95,12	1016,60
08:00:00	2	3	2015	182,90	3,30	333,59	71,20	581,59	8,10	6,50	356,00	1,30	91,82	1016,90
09:00:00	2	3	2015	325,80	3,10	176,47	63,60	333,60	6,00	9,10	99,80	1,10	79,46	1017,20
10:00:00	2	3	2015	244,60	3,20	34,60	29,90	82,84	29,50	9,90	190,80	1,90	66,96	1017,50
11:00:00	2	3	2015	98,90	4,00	11,10	18,10	35,08	47,30	11,10	206,00	1,40	67,81	1017,50
12:00:00	2	3	2015	83,90	4,30	10,80	19,10	35,62	56,20	11,20	183,50	2,10	65,10	1017,20
13:00:00	2	3	2015	109,10	4,10	8,55	16,00	29,09	65,90	12,10	217,50	2,00	65,48	1016,60
14:00:00	2	3	2015	98,90	4,30	8,17	15,60	28,10	69,40	11,70	174,60	2,30	70,04	1016,00
15:00:00	2	3	2015	85,60	4,50	8,20	19,20	31,75	67,80	12,00	219,60	2,00	69,12	1015,70
16:00:00	2	3	2015	126,80	4,70	11,30	26,20	43,48	63,80	11,10	269,10	2,00	69,82	1015,50
17:00:00	2	3	2015	172,10	2,70	14,76	34,20	56,79	41,32	10,80	227,40	1,30	70,56	1015,20
18:00:00	2	3	2015	108,80	2,69	8,57	42,00	55,12	41,10	9,00	164,60	1,30	80,77	1015,20
19:00:00	2	3	2015	113,80	2,70	25,09	61,20	99,59	4,40	8,20	161,00	1,50	89,62	1015,10
20:00:00	2	3	2015	157,90	2,80	34,15	59,80	112,04	3,90	8,10	157,90	1,60	92,30	1015,10
21:00:00	2	3	2015	171,20	2,90	61,65	58,77	153,30	2,70	7,60	162,30	1,30	97,36	1015,00
22:00:00	2	3	2015	176,50	2,60	60,61	58,80	151,53	3,20	8,00	159,50	1,30	92,98	1015,10
23:00:00	2	3	2015	162,10	2,00	14,47	46,00	68,13	14,70	8,70	160,30	1,30	89,48	1014,90
00:00:00	3	3	2015	95,30	2,30	7,43	34,60	45,97	23,00	8,60	161,90	1,30	90,05	1014,70
01:00:00	3	3	2015	79,90	2,10	5,33	25,60	33,76	33,00	8,50	168,00	1,30	90,34	1014,50
02:00:00	3	3	2015	67,90	2,30	4,05	24,00	30,20	32,40	8,30	170,80	1,60	95,23	1014,10
03:00:00	3	3	2015	79,00	2,40	10,83	37,20	53,77	12,40	7,70	171,40	1,10	100,00	1013,50
04:00:00	3	3	2015	82,40	2,50	8,86	33,80	47,36	13,70	8,00	173,30	1,10	96,37	1013,30
05:00:00	3	3	2015	86,00	2,50	9,54	35,00	49,60	14,50	8,60	183,40	1,10	90,95	1013,20
06:00:00	3	3	2015	92,30	2,40	5,44	20,60	28,93	35,20	9,30	173,10	1,40	88,32	1013,30
07:00:00	3	3	2015	57,20	0,60	4,42	23,10	29,87	38,10	10,10	171,10	2,50	84,27	1013,20
08:00:00	3	3	2015	50,50	1,60	7,38	34,30	45,60	25,40	10,30	172,70	2,40	83,00	1013,10
09:00:00	3	3	2015	59,20	1,90	9,04	36,50	50,33	26,20	10,80	170,80	2,40	82,23	1013,50
10:00:00	3	3	2015	51,00	2,80	10,60	31,90	48,11	34,50	11,70	174,20	2,50	78,05	1013,60
11:00:00	3	3	2015	49,40	2,60	9,74	32,00	46,90	33,50	10,50	170,40	3,20	89,73	1013,70
12:00:00	3	3	2015	48,90	2,30	11,28	33,00	50,27	31,20	10,40	175,80	2,80	91,71	1014,20
13:00:00	3	3	2015	51,80	1,90	21,69	41,20	74,38	23,90	9,80	218,40	2,20	100,00	1013,90
14:00:00	3	3	2015	52,40	1,10	19,96	41,00	71,53	17,10	11,00	144,60	0,80	93,38	1014,20
15:00:00	3	3	2015	45,30	2,40	44,86	56,30	124,93	15,60	11,80	74,80	1,30	84,47	1014,30
16:00:00	3	3	2015	48,90	1,20	38,40	57,40	116,15	11,40	10,90	323,10	1,10	93,59	1014,90
17:00:00	3	3	2015	45,20	2,60	45,70	51,40	121,32	14,00	11,00	322,50	1,70	93,95	1015,80
18:00:00	3	3	2015	83,00	2,00	28,18	36,00	79,12	26,43	8,10	348,60	4,40	85,87	1017,10
19:00:00	3	3	2015	58,70	2,08	37,30	47,60	104,66	26,00	8,10	354,00	2,50	85,18	1018,20
20:00:00	3	3	2015	51,90	2,10	61,96	62,40	157,19	12,30	7,80	353,70	1,90	86,43	1019,00
21:00:00	3	3	2015	82,80	2,00	46,12	66,20	136,77	6,40	7,30	342,70	0,80	89,76	1019,90
22:00:00	3	3	2015	106,30	2,30	137,75	61,33	272,60	5,10	6,10	171,20	0,50	96,73	1020,30
23:00:00	3	3	2015	123,10	2,00	140,35	61,40	276,14	3,80	6,10	158,50	0,30	98,75	1020,90
00:00:00	4	3	2015	151,50	2,10	194,71	66,70	364,61	5,10	7,30	2,50	1,00	91,32	1021,40
01:00:00	4	3	2015	195,00	2,00	49,10	61,50	136,62	3,90	6,40	346,10	1,10	91,62	1022,30
02:00:00	4	3	2015	62,30	1,70	27,30	51,00	92,78	8,40	7,20	323,50	1,30	87,36	1022,70
03:00:00	4	3	2015	51,10	1,30	8,86	23,70	37,26	33,60	6,80	302,90	1,80	79,03	1023,00
04:00:00	4	3	2015	30,60	1,20	5,56	18,80	27,31	47,00	5,80	301,80	1,10	75,76	1023,30
05:00:00	4	3	2015	24,50	1,30	5,06	16,60	24,34	56,50	6,90	312,90	2,20	51,78	1023,70
06:00:00	4	3	2015	22,60	1,30	6,58	24,40	34,47	40,40	4,80	338,60	1,00	67,31	1024,30
07:00:00	4	3	2015	56,90	1,40	129,76	73,40	271,93	6,10	4,90	346,80	0,50	63,90	1024,80
08:00:00	4	3	2015	100,90	2,00	230,09	82,80	434,84	6,70	6,10	358,90	1,10	57,48	1025,70
09:00:00	4	3	2015	229,20	1,40	55,65	44,80	129,95	23,40	8,10	333,70	2,50	54,05	1026,40
10:00:00	4	3	2015	87,40	2,60	27,33	29,30	71,11	39,90	8,60	345,90	3,30	51,68	1027,10
11:00:00	4	3	2015	101,30	0,50	21,04	27,00	59,20	49,50	9,20	358,10	3,70	54,13	1027,20
12:00:00	4	3	2015	109,20	2,70	19,29	24,80	54,32	52,40	9,60	3,80	3,50	52,84	1027,20
13:00:00	4	3	2015	125,30	2,70	13,16	19,00	39,14	60,50	10,60	16,60	3,00	47,77	1027,00
14:00:00	4	3	2015	103,30	2,50	14,54	22,40	44,65	60,80	9,70	12,30	3,00	49,94	1026,70
15:00:00	4	3	2015	115,60	3,40	11,03	20,40	37,27	65,60	10,10	37,90	2,60	51,65	1026,30
16:00:00	4	3	2015	123,10	3,00	11,78	23,10	41,12	64,30	8,90	27,10	2,10	51,81	1025,90
17:00:00	4	3	2015	154,30	1,60	12,33	29,30	48,17	54,40	9,10	33,20	1,90	54,32	1025,40
18:00:00	4	3	2015	157,40	1,50	18,19	45,60	73,43	39,20	7,80	64,60	1,70	61,55	1025,30
19:00:00	4	3	2015	157,10	1,20	42,01	71,20	135,47	7,34	7,30	56,80	1,60	64,69	1025,50
20:00:00	4	3	2015	265,10	2,16	86,66	78,60	211,19	7,30	6,80	54,40	1,40	66,49	1025,80
21:00:00	4	3	2015	336,40	2,20	114,09	79,60	254,16	7,90	6,10	337,70	1,10	71,55	1025,50
22:00:00	4	3	2015	509,10	1,80	91,64	71,70	211,90	6,40	5,70	343,90	0,80	71,34	1025,30
23:00:00	4	3	2015	354,50	2,30	189,46	74,25	364,55	6,50	5,10	356,50	0,60	73,75	1025,10
00:00:00	5	3	2015	385,00	1,20	190,25	74,30	365,38	8,60	3,90	356,40	0,60	82,11	1024,60
01:00:00	5	3	2015	535,70	2,20	244,18	65,90	439,50	10,20	3,60	351,10	0,60	84,05	1024,60
02:00:00	5	3	2015	631,10	1,60	245,64	54,30	430,13	6,00	3,30	344,48	0,30	85,26	1024,40
03:00:00	5	3	2015	458,20	2,10	216,66	56,30	387,79	3,80	3,20	347,90	0,70	85,45	1024,20
04:00:00	5	3	2015	286,00	1,80	141,13	66,80	282,73	3,60	3,60	358,50	1,00	81,91	1023,70
05:00:00	5	3	2015	176,10	2,00	129,38	60,20	258,15	3,40	3,60	343,20	1,20	83,26	1023,50
06:00:00	5	3	2015	183,60	1,50	124,19	55,50	245,51	3,30	3,30	334,30	0,70	85,37	1023,20
07:00:00	5	3	2015	205,90	2,30	259,54	67,90	465,00	4,00	4,80	338,60	0,70	72,12	1022,90
08:00:00	5	3	2015	396,70	2,70	218,29	79,90	413,88	4,60	6,10	359,80	0,80	63,93	1022,80
09:00:00	5	3	2015	409,40	2,60	130,83	73,50	273,67	4,90	7,10	46,00	1,50	57,75	1022,70
10:00:00	5	3	2015	322,80	4,90	96,56	70,20	217,93	5,80	10,30	96,00	0,80	43,11	1022,50
11:00:00	5	3	2015	211,30	4,60	47,16	53,70	125,85	21,70	10,90	142,10	2,40	38,10	1022,20
12:00:00	5	3	2015	125,10	3,30	18,94	37,50	66,48	39,60	11,30	139,50	3,20	35,01	1021,90
13:00:00	5	3	2015	77,80	4,00	16,01	36,60	61,09	45,40	12,50	119,90	2,20	37,27	1021,30
14:00:00	5	3	2015	82,90	5,00	11,69	27,90	45,79	57,20	12,70	125,40	2,60	33,04	1020,50
15:00:00	5	3	2015	85,70	5,20	14,51	37,20	59,40	49,50	14,00	141,50	2,20	31,23	1015,50
16:00:00	5	3	2015	99,60	5,20	22,25	53,10	87,14	34,90	13,20	126,40	1,40	42,36	1019,20
17:00:00	5	3	2015	175,90	4,40	46,88	64,30	136,03	16,30	10,60	10,40	2,40	46,32	1019,00
18:00:00	5	3	2015	409,20	3,50	66,23	69,20	170,53	9,30	9,70	332,80	2,20	52,58	1019,10
19:00:00	5	3	2015	603,20	3,40	66,21	73,10	174,40	10,90	9,80	335,80	2,00	49,66	1019,10
20:00:00	5	3	2015	550,00	4,00	82,64	80,20	206,64	9,52	9,60	331,80	1,90	50,40	1019,20
21:00:00	5	3	2015	512,80	4,75	48,09	72,70	146,27	9,50	9,50	330,40	1,90	51,29	1019,10
22:00:00	5	3	2015	349,30	4,80	54,66	74,50	158,14	7,40	10,10	316,80	1,30	44,87	1018,50
23:00:00	5	3	2015	362,70	5,50	45,53	71,50	141,16	6,90	10,00	317,90	1,40	46,84	1018,80
00:00:00	6	3	2015	317,50	5,50	31,01	59,83	107,37	7,60	10,00	310,60	1,30	47,38	1018,70
01:00:00	6	3	2015	284,50	5,20	30,80	59,70	106,82	7,30	9,50	317,70	1,50	54,10	1018,60
02:00:00	6	3	2015	194,60	3,60	18,34	45,60	73,66	13,30	8,50	339,80	1,60	66,68	1018,80
03:00:00	6	3	2015	164,20	2,50	11,34	37,30	54,65	14,40	8,40	344,20	1,40	71,68	1018,40
04:00:00	6	3	2015	123,90	2,30	10,62	37,00	53,24	11,80	8,40	343,70	1,40	72,29	1018,00
05:00:00	6	3	2015	115,40	2,20	16,28	48,10	73,00	4,10	8,10	342,50	1,40	76,74	1017,70
06:00:00	6	3	2015	143,40	2,40	15,15	40,70	63,88	6,90	7,90	342,80	1,50	79,34	1017,60
07:00:00	6	3	2015	108,20	2,60	85,66	55,40	186,47	4,60	8,10	348,10	1,40	79,93	1017,50
08:00:00	6	3	2015	348,70	2,40	170,96	69,00	330,57	4,20	9,60	355,80	1,30	74,20	1017,80
09:00:00	6	3	2015	536,20	4,50	186,64	77,70	363,26	4,40	12,30	6,30	0,70	57,37	1018,10
10:00:00	6	3	2015	491,80	12,20	82,20	59,40	185,16	8,60	14,40	147,80	1,60	44,87	1018,00
11:00:00	6	3	2015	183,00	12,70	31,00	42,60	90,03	20,00	15,20	153,90	3,40	45,96	1017,50
12:00:00	6	3	2015	103,80	12,50	38,19	49,00	107,44	16,40	14,60	173,80	2,50	48,03	1017,40
13:00:00	6	3	2015	157,10	12,30	36,70	53,00	109,15	15,70	15,50	169,30	1,80	46,83	1017,00
14:00:00	6	3	2015	100,90	14,00	37,51	53,40	110,79	14,10	16,50	151,60	1,20	44,95	1016,70
15:00:00	6	3	2015	116,80	13,50	25,21	49,60	88,18	21,80	17,00	148,90	1,70	40,42	1016,40
16:00:00	6	3	2015	125,90	12,30	32,07	56,30	105,36	15,90	17,00	179,80	0,80	44,53	1016,20
17:00:00	6	3	2015	294,20	8,90	141,30	64,70	280,89	2,40	15,60	287,88	0,20	54,43	1016,20
18:00:00	6	3	2015	704,50	5,90	113,90	62,70	236,97	11,60	10,30	327,50	3,00	74,80	1016,60
19:00:00	6	3	2015	980,80	3,10	41,60	48,90	112,55	15,10	9,50	331,80	3,40	81,74	1017,70
20:00:00	6	3	2015	383,00	2,50	39,73	47,90	108,69	12,00	9,20	332,40	3,00	78,98	1017,70
21:00:00	6	3	2015	291,70	2,50	34,38	44,60	97,19	19,72	9,40	329,40	2,80	78,88	1016,30
22:00:00	6	3	2015	236,30	1,79	24,94	38,70	76,86	19,60	9,30	336,20	2,50	81,76	1018,10
23:00:00	6	3	2015	184,70	2,50	21,57	34,40	67,40	19,00	8,50	335,30	2,70	90,14	1017,90
00:00:00	7	3	2015	152,30	2,80	16,34	28,10	53,10	22,50	8,50	331,10	3,00	92,39	1018,20
01:00:00	7	3	2015	100,30	2,50	5,84	11,02	20,00	31,10	8,70	338,10	3,10	91,70	1018,50
02:00:00	7	3	2015	82,60	1,80	5,77	10,90	19,73	40,90	8,50	340,20	3,50	92,42	1018,60
03:00:00	7	3	2015	90,60	2,10	3,04	6,60	11,26	46,00	8,30	349,90	3,60	95,43	1018,30
04:00:00	7	3	2015	69,20	2,60	1,78	5,70	8,42	48,20	8,10	8,10	4,00	97,00	1018,30
05:00:00	7	3	2015	63,30	2,40	1,66	5,90	8,45	50,40	8,10	12,80	4,20	94,44	1018,70
06:00:00	7	3	2015	61,80	2,20	1,94	5,90	8,87	53,60	8,10	21,30	4,30	93,48	1019,00
07:00:00	7	3	2015	65,50	2,30	4,71	10,90	18,10	51,00	8,30	30,80	4,20	90,36	1017,90
08:00:00	7	3	2015	90,40	2,20	15,64	23,40	47,33	42,30	8,30	29,60	3,90	89,17	1019,90
09:00:00	7	3	2015	99,50	2,00	14,79	26,40	49,03	43,10	8,60	32,50	4,00	84,62	1020,50
10:00:00	7	3	2015	114,10	1,40	14,22	28,80	50,56	42,40	8,20	27,70	4,30	86,46	1021,00
11:00:00	7	3	2015	126,30	1,80	14,72	27,30	49,81	40,60	8,40	29,10	4,50	83,91	1021,40
12:00:00	7	3	2015	144,10	2,00	14,96	29,00	51,88	41,40	8,40	27,10	4,70	83,13	1022,20
13:00:00	7	3	2015	127,70	1,80	11,46	27,30	44,83	47,90	8,60	33,50	4,70	80,24	1020,80
14:00:00	7	3	2015	139,90	1,50	11,62	28,40	46,18	49,00	8,70	44,00	4,80	78,35	1022,10
15:00:00	7	3	2015	160,30	2,20	12,21	30,40	49,08	49,60	8,70	46,60	4,60	75,01	1022,00
16:00:00	7	3	2015	173,20	1,80	12,45	31,20	50,24	52,00	8,70	44,40	5,00	74,71	1021,90
17:00:00	7	3	2015	178,40	2,10	10,44	29,00	44,98	54,10	8,50	45,30	5,20	75,36	1021,60
18:00:00	7	3	2015	168,50	2,10	11,07	29,80	46,73	55,90	8,20	29,90	5,40	76,38	1021,90
19:00:00	7	3	2015	159,70	1,60	12,27	33,50	52,28	52,30	8,10	34,70	4,80	78,63	1022,30
20:00:00	7	3	2015	147,90	2,00	10,77	29,20	45,68	54,80	8,00	31,10	4,50	78,97	1022,60
21:00:00	7	3	2015	137,50	0,60	7,76	23,50	35,37	57,70	7,80	26,80	4,70	78,63	1022,60
22:00:00	7	3	2015	121,00	1,50	5,13	18,60	26,44	64,49	7,90	34,30	4,70	77,37	1022,70
23:00:00	7	3	2015	105,80	0,44	3,95	16,60	22,64	64,50	7,90	39,10	5,30	74,89	1022,60
00:00:00	8	3	2015	113,20	1,10	2,81	14,40	18,70	69,80	7,80	41,10	5,30	73,32	1022,50
01:00:00	8	3	2015	97,60	1,20	1,73	12,60	15,25	74,00	7,70	40,70	5,00	74,17	1022,50
02:00:00	8	3	2015	74,50	1,20	0,45	6,79	7,49	78,10	7,60	40,40	5,10	74,98	1022,40
03:00:00	8	3	2015	76,00	0,71	0,44	6,80	7,48	77,60	7,50	43,20	4,80	75,77	1022,40
04:00:00	8	3	2015	76,20	1,40	0,12	5,10	5,28	79,80	7,40	42,40	4,90	73,68	1022,00
05:00:00	8	3	2015	63,90	0,80	-0,03	5,19	5,15	79,50	7,40	40,60	5,00	74,76	1022,20
06:00:00	8	3	2015	51,20	1,00	0,82	7,19	8,46	77,60	7,40	42,30	4,60	75,44	1022,30
07:00:00	8	3	2015	42,90	1,80	0,85	7,30	8,59	74,50	7,50	34,60	4,10	74,66	1022,30
08:00:00	8	3	2015	43,00	1,10	2,63	11,00	15,02	70,20	7,50	32,70	4,10	75,68	1022,60
09:00:00	8	3	2015	54,60	1,60	2,84	13,30	17,65	67,30	7,70	35,70	4,20	75,36	1022,90
10:00:00	8	3	2015	67,90	1,90	3,63	15,00	20,56	65,30	7,70	33,00	4,00	73,22	1023,00
11:00:00	8	3	2015	76,30	0,80	5,36	18,80	27,00	60,30	7,70	38,70	4,00	74,72	1023,50
12:00:00	8	3	2015	84,40	1,50	6,37	21,10	30,85	57,50	7,80	38,50	4,50	74,43	1023,80
13:00:00	8	3	2015	101,40	1,20	9,77	23,60	38,55	57,00	7,70	35,40	4,20	73,51	1024,00
14:00:00	8	3	2015	109,80	1,40	8,86	22,20	35,75	58,50	7,90	29,60	4,50	70,62	1023,70
15:00:00	8	3	2015	125,30	1,10	8,19	20,50	33,03	63,90	7,80	30,50	5,30	72,18	1023,60
16:00:00	8	3	2015	141,50	1,60	8,37	22,40	35,21	63,10	7,60	29,90	4,60	72,94	1023,30
17:00:00	8	3	2015	125,20	1,90	8,36	25,80	38,60	60,50	7,50	34,60	4,00	71,38	1023,20
18:00:00	8	3	2015	118,60	1,80	9,02	28,00	41,81	57,60	7,30	33,00	3,70	74,52	1023,70
19:00:00	8	3	2015	117,80	1,90	9,79	27,90	42,88	57,20	7,30	35,20	4,10	72,72	1024,10
20:00:00	8	3	2015	111,80	1,20	8,90	26,50	40,12	58,40	7,20	29,30	3,40	73,19	1024,30
21:00:00	8	3	2015	106,30	0,03	5,17	21,00	28,91	67,20	7,10	34,00	3,50	72,59	1024,30
22:00:00	8	3	2015	90,30	0,80	7,10	24,20	35,07	62,80	7,10	32,50	3,10	72,32	1024,20
23:00:00	8	3	2015	91,70	0,70	6,70	22,30	32,55	69,50	7,00	27,50	3,30	74,73	1024,00
00:00:00	9	3	2015	82,10	-0,43	3,97	17,00	23,07	69,60	7,00	26,80	3,70	76,89	1023,50
01:00:00	9	3	2015	59,10	0,30	1,86	12,50	15,35	73,80	7,00	25,10	3,20	78,27	1023,70
02:00:00	9	3	2015	51,90	0,90	1,21	8,10	9,95	79,40	7,00	17,80	3,50	78,68	1023,60
03:00:00	9	3	2015	39,20	1,30	0,56	6,54	7,40	79,90	6,90	15,00	3,10	79,44	1023,30
04:00:00	9	3	2015	41,90	1,50	0,54	6,50	7,32	78,90	7,00	12,50	2,80	78,91	1023,00
05:00:00	9	3	2015	40,10	1,40	0,19	6,40	6,70	76,50	7,00	15,80	2,90	81,26	1023,10
06:00:00	9	3	2015	35,50	1,60	1,00	9,70	11,23	69,90	7,10	18,00	2,60	83,86	1023,10
07:00:00	9	3	2015	38,50	1,60	7,76	22,60	34,47	52,10	7,20	28,90	2,70	86,38	1023,00
08:00:00	9	3	2015	56,30	1,20	28,84	45,70	89,83	34,70	7,30	23,60	2,70	82,79	1023,10
09:00:00	9	3	2015	85,90	2,00	18,38	38,00	66,11	37,90	7,50	29,20	2,70	81,06	1023,30
10:00:00	9	3	2015	95,20	1,30	19,27	38,60	68,08	38,10	7,70	27,40	2,50	80,63	1023,20
11:00:00	9	3	2015	105,40	1,50	15,93	34,40	58,78	39,40	8,10	28,00	3,10	78,93	1023,20
12:00:00	9	3	2015	118,80	1,60	17,10	35,70	61,86	41,80	8,10	33,40	3,70	79,01	1022,90
13:00:00	9	3	2015	130,70	1,70	19,12	34,30	63,55	41,30	8,00	23,60	3,60	79,76	1022,80
14:00:00	9	3	2015	144,50	1,80	19,71	33,50	63,65	41,10	7,90	21,40	3,30	84,65	1022,20
15:00:00	9	3	2015	153,70	1,60	27,87	41,40	84,04	38,40	7,70	8,90	3,60	83,82	1022,00
16:00:00	9	3	2015	150,90	1,90	21,32	36,70	69,31	43,40	7,60	7,70	3,90	83,66	1021,90
17:00:00	9	3	2015	160,60	2,00	19,28	38,00	67,49	40,90	7,40	12,30	3,60	84,59	1021,80
18:00:00	9	3	2015	137,50	1,90	23,31	40,80	76,47	39,70	7,40	5,80	3,40	84,15	1021,60
19:00:00	9	3	2015	168,10	2,10	26,79	44,60	85,59	36,20	7,50	12,00	3,00	81,77	1022,10
20:00:00	9	3	2015	156,80	2,00	24,77	45,20	83,09	39,10	7,30	11,80	3,00	82,21	1022,10
21:00:00	9	3	2015	154,20	1,80	27,36	42,60	84,45	40,60	7,30	8,20	2,70	83,30	1022,00
22:00:00	9	3	2015	144,90	1,50	12,24	33,10	51,82	48,10	7,30	8,70	2,50	83,35	1021,80
23:00:00	9	3	2015	104,10	1,80	9,88	30,00	45,12	49,70	7,10	14,10	2,30	86,73	1022,00
00:00:00	10	3	2015	87,00	1,00	9,23	27,40	41,52	41,96	6,90	356,00	2,10	91,06	1021,50
01:00:00	10	3	2015	61,90	0,24	7,68	24,00	35,75	42,00	6,60	344,00	2,00	97,54	1021,80
02:00:00	10	3	2015	48,00	0,90	7,16	18,30	29,26	41,80	6,50	345,10	1,80	99,58	1021,80
03:00:00	10	3	2015	37,50	0,44	1,96	10,70	13,70	48,70	6,50	346,70	2,20	99,63	1021,70
04:00:00	10	3	2015	24,00	1,10	1,67	10,36	12,93	51,10	6,60	346,10	2,10	100,00	1021,40
05:00:00	10	3	2015	14,40	1,40	1,67	10,40	12,96	48,10	6,60	347,30	1,80	100,00	1021,30
06:00:00	10	3	2015	15,60	1,50	3,68	14,70	20,33	45,10	6,60	354,80	2,10	100,00	1021,60
07:00:00	10	3	2015	23,60	1,40	21,05	34,50	66,71	28,50	6,70	351,80	1,90	100,00	1022,00
08:00:00	10	3	2015	29,60	1,60	43,80	44,80	111,82	17,90	6,80	345,80	1,90	100,00	1022,50
09:00:00	10	3	2015	40,50	1,20	44,58	47,70	115,91	18,30	7,20	344,60	1,70	99,06	1022,70
10:00:00	10	3	2015	47,90	1,80	51,95	52,30	131,78	19,40	7,90	337,50	1,70	91,04	1022,80
11:00:00	10	3	2015	70,00	1,16	44,14	49,95	117,57	21,10	8,30	316,90	1,50	88,54	1023,00
12:00:00	10	3	2015	69,60	1,90	43,76	49,70	116,65	23,70	8,20	329,70	1,80	87,69	1022,90
13:00:00	10	3	2015	84,50	1,70	35,63	42,90	97,42	31,90	9,20	360,00	1,80	80,76	1022,70
14:00:00	10	3	2015	73,00	1,80	18,38	35,10	63,22	38,90	8,50	16,30	1,90	83,82	1020,80
15:00:00	10	3	2015	161,80	2,00	33,35	44,40	95,43	26,90	8,80	1,10	1,70	83,73	1021,90
16:00:00	10	3	2015	128,90	1,50	41,47	45,90	109,35	24,80	8,50	2,50	2,00	85,12	1021,70
17:00:00	10	3	2015	151,50	0,90	31,32	41,40	89,33	27,00	7,90	2,00	2,20	88,18	1021,60
18:00:00	10	3	2015	126,10	1,10	36,11	44,10	99,35	21,90	7,30	338,80	2,40	93,26	1021,90
19:00:00	10	3	2015	138,10	0,80	37,64	48,20	105,78	16,00	7,00	9,30	2,20	94,72	1022,40
20:00:00	10	3	2015	139,80	1,40	40,09	49,90	111,24	11,40	7,00	356,50	2,00	98,90	1022,40
21:00:00	10	3	2015	160,70	1,90	47,87	50,40	123,64	10,90	6,70	333,90	2,00	100,00	1022,10
22:00:00	10	3	2015	149,40	1,10	25,82	38,00	77,51	14,40	6,60	329,80	2,20	100,00	1021,90
23:00:00	10	3	2015	101,00	1,50	21,89	36,20	69,69	16,90	6,50	328,70	2,20	100,00	1021,40
00:00:00	11	3	2015	81,30	1,40	14,08	28,40	49,94	20,30	6,50	327,00	1,80	100,00	1021,00
01:00:00	11	3	2015	61,50	1,70	11,16	24,20	41,27	32,13	6,50	329,40	1,90	99,31	1020,80
02:00:00	11	3	2015	61,00	1,70	5,62	16,10	24,70	32,20	6,60	337,40	1,40	99,10	1020,50
03:00:00	11	3	2015	39,90	0,30	4,72	12,80	20,01	38,60	6,40	2,20	1,40	97,33	1020,00
04:00:00	11	3	2015	28,70	0,60	3,25	11,10	16,07	37,90	6,50	355,50	1,10	95,81	1019,50
05:00:00	11	3	2015	39,80	1,20	4,76	15,30	22,58	36,20	6,50	342,80	1,60	94,68	1019,50
06:00:00	11	3	2015	35,00	1,20	6,05	18,40	27,66	32,60	6,50	344,90	1,50	95,16	1019,20
07:00:00	11	3	2015	47,50	2,00	32,04	39,20	88,23	15,50	6,50	353,20	1,60	94,48	1017,60
08:00:00	11	3	2015	81,00	1,90	82,75	55,60	182,21	6,40	6,90	332,40	1,50	91,48	1018,90
09:00:00	11	3	2015	124,90	2,20	71,73	58,20	167,95	6,60	7,50	342,90	1,10	88,46	1019,00
10:00:00	11	3	2015	143,50	2,20	63,86	54,50	152,21	9,60	7,90	341,30	1,40	85,36	1018,90
11:00:00	11	3	2015	178,40	2,30	51,26	52,70	131,12	13,60	8,80	354,00	1,20	78,19	1018,80
12:00:00	11	3	2015	148,80	2,00	51,07	47,90	126,04	14,60	9,80	2,90	1,10	77,90	1018,50
13:00:00	11	3	2015	133,20	2,70	29,34	46,00	90,89	20,00	9,20	325,20	0,80	75,55	1017,90
14:00:00	11	3	2015	149,30	2,60	15,61	41,30	65,18	22,60	9,70	143,60	1,20	76,51	1017,30
15:00:00	11	3	2015	74,30	2,30	28,94	49,00	93,29	15,10	9,70	145,60	2,20	78,49	1016,70
16:00:00	11	3	2015	78,50	2,20	26,32	49,80	90,06	15,60	9,70	133,70	2,50	77,21	1016,50
17:00:00	11	3	2015	81,00	2,70	21,53	47,90	80,84	18,50	8,60	146,50	2,80	82,06	1016,40
18:00:00	11	3	2015	78,00	1,50	12,15	46,40	64,99	17,60	8,10	141,00	2,00	81,32	1016,30
19:00:00	11	3	2015	63,40	2,30	37,40	64,20	121,41	2,20	7,80	144,40	0,80	80,42	1016,20
20:00:00	11	3	2015	96,70	2,70	67,69	66,40	169,97	2,90	6,90	160,60	0,50	84,18	1016,10
21:00:00	11	3	2015	132,30	3,10	165,96	76,90	330,82	3,60	6,90	108,97	0,10	85,90	1016,00
22:00:00	11	3	2015	314,90	3,60	213,06	75,00	400,98	3,50	6,10	169,23	0,10	91,66	1015,90
23:00:00	11	3	2015	293,30	3,80	279,31	71,90	499,24	4,50	6,90	17,45	0,30	92,21	1015,50
00:00:00	12	3	2015	393,30	4,10	279,39	76,80	504,27	7,90	6,40	26,57	0,30	93,79	1015,20
01:00:00	12	3	2015	368,40	4,60	364,79	75,30	633,43	7,70	5,50	346,47	0,30	97,73	1014,60
02:00:00	12	3	2015	455,20	4,60	292,74	58,40	506,29	4,57	5,00	353,30	1,30	98,96	1014,10
03:00:00	12	3	2015	360,80	3,22	268,25	53,20	463,62	4,50	4,90	348,50	1,50	99,16	1013,30
04:00:00	12	3	2015	285,00	3,90	195,83	49,50	349,12	3,90	4,70	344,90	1,40	99,43	1013,00
05:00:00	12	3	2015	202,90	2,90	164,35	48,10	299,56	3,20	4,80	353,70	1,80	98,00	1012,90
06:00:00	12	3	2015	176,70	2,30	172,51	56,43	320,97	2,20	4,60	345,70	1,40	98,41	1012,80
07:00:00	12	3	2015	132,40	3,20	174,60	56,60	323,74	2,50	4,60	349,00	0,70	97,62	1012,70
08:00:00	12	3	2015	158,30	3,10	211,71	81,00	404,92	4,10	7,30	8,00	0,90	83,46	1012,70
09:00:00	12	3	2015	147,10	2,40	66,63	55,50	157,45	13,00	6,70	34,20	2,40	87,47	1013,10
10:00:00	12	3	2015	125,40	3,20	40,50	41,90	103,87	20,90	8,00	35,40	2,40	81,63	1013,20
11:00:00	12	3	2015	151,10	2,70	25,81	38,30	77,79	33,50	9,30	54,10	2,70	73,40	1013,20
12:00:00	12	3	2015	120,50	3,00	18,53	26,60	54,96	46,00	10,70	48,70	3,10	66,76	1013,00
13:00:00	12	3	2015	120,80	3,00	20,40	26,80	58,02	50,50	10,80	18,80	3,10	66,81	1013,00
14:00:00	12	3	2015	148,20	3,90	21,93	32,20	65,75	49,80	11,10	22,80	2,80	61,03	1012,50
15:00:00	12	3	2015	140,30	3,40	15,57	27,50	51,32	54,40	11,20	45,50	2,60	61,07	1012,00
16:00:00	12	3	2015	121,10	3,50	21,40	31,10	63,84	52,30	11,00	33,30	2,90	61,95	1012,00
17:00:00	12	3	2015	160,50	3,30	22,52	37,40	71,86	49,20	10,30	24,40	2,90	65,28	1012,10
18:00:00	12	3	2015	234,80	3,00	27,55	42,50	84,65	36,90	8,20	16,80	2,90	77,81	1012,30
19:00:00	12	3	2015	227,40	2,70	35,93	52,40	107,37	20,40	7,00	16,30	2,60	83,65	1012,50
20:00:00	12	3	2015	220,30	2,90	33,82	56,40	108,14	13,20	6,60	29,80	2,10	85,42	1012,90
21:00:00	12	3	2015	209,90	3,00	26,15	57,60	97,61	13,80	6,20	48,40	2,00	86,84	1013,10
22:00:00	12	3	2015	170,60	2,50	29,40	58,90	103,88	8,70	6,30	42,90	1,70	85,39	1013,00
23:00:00	12	3	2015	155,80	2,50	46,74	67,30	138,82	4,00	6,00	25,00	1,40	86,13	1013,40
00:00:00	13	3	2015	159,90	2,60	36,66	57,10	113,18	8,10	6,00	338,80	1,30	85,80	1013,40
01:00:00	13	3	2015	168,20	2,30	23,40	48,10	83,91	14,10	5,70	336,90	1,20	87,12	1013,50
02:00:00	13	3	2015	110,60	1,60	16,13	40,50	65,18	17,40	5,70	327,60	1,40	87,51	1013,90
03:00:00	13	3	2015	85,60	2,40	16,60	38,30	63,71	19,69	5,40	343,70	1,10	89,44	1014,40
04:00:00	13	3	2015	81,60	1,64	8,74	36,90	50,27	19,70	5,70	330,00	1,30	88,24	1014,70
05:00:00	13	3	2015	70,60	2,30	10,59	43,90	60,11	15,00	5,70	342,30	1,10	88,42	1014,80
06:00:00	13	3	2015	90,20	2,50	12,66	40,70	60,07	14,50	5,90	345,30	1,10	88,50	1015,00
07:00:00	13	3	2015	109,90	3,30	124,40	76,15	266,83	3,30	6,60	357,30	0,80	85,22	1015,10
08:00:00	13	3	2015	251,40	2,20	123,45	76,10	264,98	3,90	6,90	349,10	1,00	82,90	1015,40
09:00:00	13	3	2015	341,60	1,95	48,82	62,50	137,20	9,10	7,40	135,90	1,10	83,95	1015,80
10:00:00	13	3	2015	111,00	2,70	39,90	50,60	111,65	15,30	8,90	152,00	2,00	77,00	1016,20
11:00:00	13	3	2015	79,40	2,80	25,32	43,40	82,13	28,70	9,60	129,50	1,70	74,09	1016,20
12:00:00	13	3	2015	77,90	3,10	18,79	37,80	66,55	39,10	10,60	152,40	2,40	66,88	1016,40
13:00:00	13	3	2015	82,50	3,00	20,26	39,60	70,60	39,60	9,80	163,70	3,40	68,38	1016,40
14:00:00	13	3	2015	107,00	3,40	15,54	40,30	64,07	47,20	11,60	150,10	2,60	56,75	1016,00
15:00:00	13	3	2015	131,20	4,00	13,91	37,90	59,19	57,60	12,30	108,10	2,40	56,14	1015,90
16:00:00	13	3	2015	100,10	3,60	15,46	45,90	69,55	53,10	11,50	136,50	2,20	54,96	1015,70
17:00:00	13	3	2015	111,60	3,50	18,35	55,10	83,18	38,40	11,60	182,00	2,20	54,13	1015,70
18:00:00	13	3	2015	190,40	3,30	16,82	62,00	87,73	29,20	11,20	140,80	1,10	54,84	1015,80
19:00:00	13	3	2015	141,10	3,00	48,19	77,80	151,53	8,40	9,70	58,60	1,90	68,43	1016,00
20:00:00	13	3	2015	324,30	2,60	49,68	72,80	148,81	7,70	9,00	43,30	1,90	67,91	1015,90
21:00:00	13	3	2015	318,70	2,90	58,79	74,10	164,05	7,00	8,50	34,00	1,90	70,24	1015,90
22:00:00	13	3	2015	293,50	2,20	32,61	64,10	113,99	7,50	8,00	33,50	2,00	73,69	1015,80
23:00:00	13	3	2015	213,00	1,77	32,13	63,40	112,56	7,00	8,10	25,40	1,50	71,93	1015,60
00:00:00	14	3	2015	201,00	2,50	25,77	55,10	94,52	17,30	8,10	11,60	1,60	66,28	1015,20
01:00:00	14	3	2015	168,80	2,60	9,43	35,60	50,02	37,90	7,70	37,10	2,20	70,38	1015,30
02:00:00	14	3	2015	86,80	2,30	4,41	19,70	26,45	57,10	7,80	12,10	2,80	71,88	1015,00
03:00:00	14	3	2015	68,10	2,20	2,33	13,10	16,66	63,80	7,80	33,00	2,40	77,37	1014,70
04:00:00	14	3	2015	48,70	1,90	1,99	13,20	16,24	49,36	7,60	44,80	2,40	84,22	1014,80
05:00:00	14	3	2015	48,40	1,02	2,12	12,80	16,05	49,30	7,30	39,50	2,70	88,80	1014,80
06:00:00	14	3	2015	36,20	1,70	2,20	12,70	16,07	48,60	7,10	39,90	2,60	89,73	1014,30
07:00:00	14	3	2015	32,40	1,60	3,99	17,90	24,01	45,10	6,50	49,00	2,80	96,18	1014,50
08:00:00	14	3	2015	37,80	1,50	28,89	40,83	85,12	32,00	6,70	42,90	2,90	100,00	1014,50
09:00:00	14	3	2015	34,70	2,20	29,02	40,90	85,29	29,00	8,80	19,30	3,00	89,31	1014,80
10:00:00	14	3	2015	40,10	2,70	21,48	29,40	62,27	41,80	10,30	6,70	3,40	80,37	1014,80
11:00:00	14	3	2015	54,50	2,70	20,58	25,10	56,59	41,50	11,50	13,80	3,10	76,83	1014,80
12:00:00	14	3	2015	54,60	2,50	21,10	30,20	62,48	39,60	10,20	359,50	3,30	80,94	1014,90
13:00:00	14	3	2015	91,00	2,70	19,77	29,60	59,85	39,30	9,90	338,40	3,60	82,83	1014,90
14:00:00	14	3	2015	96,40	2,40	22,73	32,60	67,38	37,30	9,10	352,60	3,60	87,20	1014,80
15:00:00	14	3	2015	115,20	2,20	27,76	38,20	80,67	31,60	8,50	349,50	3,50	91,06	1015,00
16:00:00	14	3	2015	76,60	2,40	29,52	39,50	84,67	28,40	7,70	357,00	3,00	96,27	1015,60
17:00:00	14	3	2015	66,40	2,40	35,68	48,20	102,79	18,70	7,50	347,30	2,50	100,00	1016,00
18:00:00	14	3	2015	72,30	2,50	51,96	51,90	131,40	14,40	7,40	347,90	2,70	100,00	1016,30
19:00:00	14	3	2015	73,80	2,70	34,47	43,50	96,24	22,10	7,40	1,50	2,90	100,00	1017,10
20:00:00	14	3	2015	53,20	1,70	27,77	43,50	85,99	24,00	7,30	356,70	2,60	100,00	1017,50
21:00:00	14	3	2015	53,70	1,90	20,89	37,10	69,06	28,80	7,30	356,90	2,40	100,00	1018,20
22:00:00	14	3	2015	41,00	2,10	13,66	31,20	52,10	33,10	7,20	20,40	2,30	100,00	1017,20
23:00:00	14	3	2015	33,30	2,10	14,02	29,40	50,85	34,20	7,20	7,60	2,20	100,00	1018,80
00:00:00	15	3	2015	33,30	2,00	14,29	29,80	51,67	35,50	7,20	340,20	2,30	100,00	1018,90
01:00:00	15	3	2015	28,70	1,70	8,47	21,20	34,16	44,70	7,30	354,20	2,40	100,00	1019,10
02:00:00	15	3	2015	20,20	1,50	4,77	15,70	22,99	49,20	7,30	346,10	2,10	100,00	1019,50
03:00:00	15	3	2015	17,70	1,80	5,26	12,90	20,95	53,90	7,30	346,90	2,30	100,00	1019,60
04:00:00	15	3	2015	9,40	1,50	2,68	9,60	13,70	56,70	7,40	352,70	2,20	100,00	1019,90
05:00:00	15	3	2015	8,70	1,50	2,14	9,40	12,67	56,56	7,40	331,40	2,00	100,00	1020,20
06:00:00	15	3	2015	17,10	0,92	2,21	10,90	14,28	56,50	7,50	333,50	1,90	100,00	1020,70
07:00:00	15	3	2015	18,40	1,60	4,63	16,60	23,68	50,50	7,60	330,50	1,70	100,00	1021,20
08:00:00	15	3	2015	18,90	2,00	14,88	30,00	52,76	36,40	7,60	309,60	1,50	100,00	1022,10
09:00:00	15	3	2015	27,60	1,80	28,54	38,33	82,19	28,80	7,80	318,90	1,00	100,00	1022,60
10:00:00	15	3	2015	37,10	2,20	28,37	38,10	81,50	24,60	8,30	344,00	1,70	100,00	1022,80
11:00:00	15	3	2015	59,20	1,50	16,14	24,10	48,79	28,60	8,30	351,00	2,40	100,00	1023,20
12:00:00	15	3	2015	45,70	1,30	20,72	26,40	58,10	28,60	8,20	350,90	2,50	100,00	1023,60
13:00:00	15	3	2015	58,50	2,00	20,90	30,40	62,37	26,80	8,10	2,60	2,50	100,00	1024,00
14:00:00	15	3	2015	43,70	1,40	22,92	32,00	67,06	31,70	8,20	0,80	3,00	100,00	1024,30
15:00:00	15	3	2015	42,60	1,50	21,65	24,30	57,42	24,60	7,90	357,90	3,30	100,00	1024,90
16:00:00	15	3	2015	31,10	1,40	21,69	22,30	55,49	24,20	7,90	359,50	3,30	100,00	1025,50
17:00:00	15	3	2015	34,20	1,50	20,16	22,90	53,74	22,10	7,80	5,00	3,40	100,00	1026,10
18:00:00	15	3	2015	41,70	1,50	22,05	25,90	59,64	20,80	7,20	1,80	3,00	100,00	1026,80
19:00:00	15	3	2015	57,20	1,20	21,42	23,50	56,28	19,70	7,10	359,20	3,10	100,00	1027,20
20:00:00	15	3	2015	65,00	1,20	17,65	21,40	48,41	24,30	6,60	2,10	3,60	100,00	1027,70
21:00:00	15	3	2015	66,60	0,70	17,10	23,20	49,36	25,90	6,20	356,10	3,00	100,00	1027,90
22:00:00	15	3	2015	72,20	0,20	18,04	25,30	52,90	29,10	6,70	352,50	2,60	100,00	1028,40
23:00:00	15	3	2015	62,60	1,00	14,13	23,90	45,52	32,40	6,90	356,40	2,70	97,72	1028,80
00:00:00	16	3	2015	71,30	0,80	11,22	22,10	39,27	35,40	6,90	357,20	2,40	94,32	1029,10
01:00:00	16	3	2015	62,30	0,20	6,87	19,00	29,51	37,60	6,70	351,40	2,10	100,00	1029,20
02:00:00	16	3	2015	47,00	1,00	2,64	11,00	15,03	44,60	6,70	6,30	2,20	97,42	1029,50
03:00:00	16	3	2015	45,00	0,60	2,84	12,70	17,04	42,80	6,90	343,90	1,60	94,29	1029,40
04:00:00	16	3	2015	55,70	0,80	6,24	11,90	21,44	43,10	6,90	346,10	1,90	96,50	1029,30
05:00:00	16	3	2015	51,80	1,10	1,68	9,80	12,37	42,90	7,50	352,20	2,20	97,25	1029,50
07:00:00	16	3	2015	43,70	0,34	16,37	25,20	50,25	25,90	7,60	356,90	2,90	91,00	1029,90
08:00:00	16	3	2015	59,00	1,00	35,51	34,90	89,22	19,30	8,10	356,70	3,00	86,97	1030,30
09:00:00	16	3	2015	54,50	0,90	33,74	33,90	85,53	27,70	8,50	7,00	3,40	84,10	1030,70
10:00:00	16	3	2015	60,20	0,50	21,16	22,01	54,33	36,50	9,50	356,40	3,70	77,66	1029,50
11:00:00	16	3	2015	74,00	0,60	21,26	22,30	54,83	38,50	9,60	3,20	4,10	73,88	1030,80
12:00:00	16	3	2015	99,50	0,50	22,56	23,60	58,12	40,60	10,00	7,90	4,40	70,41	1030,80
13:00:00	16	3	2015	119,50	0,10	23,40	25,80	61,60	36,10	8,80	352,70	3,90	81,88	1030,80
14:00:00	16	3	2015	139,00	0,30	23,03	26,10	61,34	32,10	8,90	360,00	3,70	79,42	1030,60
15:00:00	16	3	2015	125,30	0,80	26,76	28,10	69,04	35,60	8,40	359,30	3,60	78,08	1030,50
16:00:00	16	3	2015	133,70	0,80	21,43	30,20	62,98	37,30	8,10	2,30	3,50	74,35	1030,40
17:00:00	16	3	2015	148,30	0,80	20,07	30,00	60,70	36,00	8,30	354,80	3,10	77,50	1030,00
18:00:00	16	3	2015	141,50	1,10	27,04	37,30	78,68	29,10	7,90	3,00	3,00	82,17	1029,80
19:00:00	16	3	2015	166,80	0,90	37,64	44,60	102,19	24,70	7,70	355,80	2,90	84,91	1029,80
20:00:00	16	3	2015	186,00	1,50	28,48	43,00	86,57	27,80	7,80	5,30	3,00	79,14	1029,80
21:00:00	16	3	2015	154,40	0,80	19,56	35,40	65,33	37,20	7,70	3,40	3,10	81,34	1029,80
22:00:00	16	3	2015	133,50	0,40	11,47	25,80	43,35	44,80	7,70	2,50	3,40	84,10	1029,50
23:00:00	16	3	2015	97,90	1,00	9,64	22,30	37,04	45,40	7,80	1,60	3,50	85,45	1029,30
00:00:00	17	3	2015	81,00	0,60	6,02	17,50	26,71	50,00	7,70	17,40	3,40	85,02	1029,30
01:00:00	17	3	2015	68,20	0,80	4,68	14,40	21,55	53,80	7,50	16,70	3,00	84,03	1029,10
02:00:00	17	3	2015	56,10	0,80	1,97	11,00	14,01	57,70	7,20	16,70	2,90	85,59	1028,90
03:00:00	17	3	2015	43,10	0,80	2,03	10,70	13,81	56,20	6,90	15,70	2,30	86,84	1028,60
04:00:00	17	3	2015	37,80	0,70	1,44	11,10	13,31	54,50	6,30	3,40	2,30	90,00	1028,40
05:00:00	17	3	2015	39,40	0,20	2,16	16,50	19,80	44,70	5,80	5,10	1,40	93,44	1026,70
06:00:00	17	3	2015	43,40	0,80	7,11	26,20	37,08	31,50	5,70	342,60	1,20	97,66	1028,00
07:00:00	17	3	2015	44,00	1,90	218,31	67,90	401,91	6,47	6,10	332,30	1,20	96,11	1027,70
08:00:00	17	3	2015	70,60	0,95	143,91	69,50	289,68	6,70	8,50	345,20	1,30	83,60	1027,60
09:00:00	17	3	2015	132,30	1,70	35,74	40,40	95,08	27,40	8,50	1,40	2,80	82,09	1027,70
10:00:00	17	3	2015	56,90	2,10	21,87	27,80	61,26	40,70	10,70	10,60	2,90	64,81	1027,80
11:00:00	17	3	2015	71,00	2,00	17,12	24,31	50,27	51,50	9,80	18,90	3,70	64,58	1027,50
12:00:00	17	3	2015	86,60	2,50	17,02	24,20	50,25	58,60	10,60	17,30	4,10	57,16	1027,50
13:00:00	17	3	2015	128,30	1,90	15,52	24,50	48,24	64,30	9,80	22,50	4,60	64,26	1027,40
14:00:00	17	3	2015	158,70	1,60	17,28	24,30	50,74	59,90	8,50	14,20	5,10	64,11	1027,50
15:00:00	17	3	2015	206,70	0,90	11,46	20,00	37,53	67,20	7,40	25,10	5,60	60,28	1027,40
16:00:00	17	3	2015	152,20	0,80	13,46	26,00	46,59	61,70	7,00	23,00	4,70	62,53	1027,50
17:00:00	17	3	2015	162,00	1,60	13,11	24,10	44,15	57,60	6,50	17,90	4,80	59,76	1027,50
18:00:00	17	3	2015	196,60	1,10	15,51	29,00	52,73	53,80	5,60	27,00	4,80	57,93	1027,80
19:00:00	17	3	2015	135,60	1,30	21,49	35,70	68,58	47,50	5,00	23,80	3,80	58,94	1028,30
20:00:00	17	3	2015	176,20	1,10	28,88	47,20	91,38	35,50	4,50	26,80	3,00	60,38	1028,70
21:00:00	17	3	2015	189,70	0,90	13,81	41,00	62,14	39,70	4,20	46,20	2,30	58,87	1028,90
22:00:00	17	3	2015	120,70	0,50	11,15	40,00	57,06	38,50	4,10	51,60	2,00	58,62	1028,70
23:00:00	17	3	2015	110,30	0,50	11,67	41,10	58,96	34,50	3,80	37,40	1,80	58,47	1028,30
00:00:00	18	3	2015	107,60	0,10	15,80	44,90	69,07	29,90	3,40	4,60	1,50	61,69	1027,50
01:00:00	18	3	2015	120,20	0,80	8,48	34,30	47,27	38,40	3,30	351,60	1,20	63,56	1027,10
02:00:00	18	3	2015	90,20	1,20	5,42	29,00	37,30	43,50	2,90	337,10	1,20	66,64	1026,70
03:00:00	18	3	2015	59,40	1,00	11,43	39,00	56,48	24,60	2,60	345,80	1,10	71,73	1026,10
04:00:00	18	3	2015	69,60	1,00	5,35	34,20	42,39	32,60	2,60	336,00	1,30	69,80	1025,60
05:00:00	18	3	2015	48,30	0,50	7,10	38,30	49,16	24,30	2,50	335,00	1,30	72,64	1025,50
06:00:00	18	3	2015	49,80	1,20	17,17	49,40	75,67	14,40	2,20	344,80	1,20	75,28	1025,30
07:00:00	18	3	2015	82,30	1,60	87,93	64,30	198,83	5,70	2,90	338,30	1,20	70,86	1025,20
08:00:00	18	3	2015	242,80	1,50	105,64	68,50	230,13	22,57	3,70	351,50	1,50	67,10	1025,30
09:00:00	18	3	2015	302,70	2,11	53,74	50,20	132,42	22,90	5,70	18,30	1,90	59,64	1024,00
10:00:00	18	3	2015	223,10	2,10	13,29	23,60	43,93	52,10	6,90	68,50	2,50	50,98	1025,20
11:00:00	18	3	2015	91,00	3,20	17,46	25,50	52,21	52,60	7,30	25,00	2,60	43,97	1023,30
12:00:00	18	3	2015	198,20	2,80	22,23	26,68	60,61	51,70	6,10	358,10	3,40	63,19	1024,40
13:00:00	18	3	2015	267,50	1,30	22,20	26,80	60,76	53,70	5,60	12,10	3,10	64,76	1024,10
14:00:00	18	3	2015	207,60	1,60	15,57	21,50	45,32	59,90	6,50	359,20	3,80	54,55	1023,60
15:00:00	18	3	2015	191,80	2,70	21,68	25,80	58,97	57,40	7,20	3,90	3,70	56,11	1023,50
16:00:00	18	3	2015	188,00	2,80	16,56	25,40	50,74	60,50	6,90	1,20	3,70	53,59	1023,40
17:00:00	18	3	2015	216,00	3,10	15,94	28,70	53,10	57,40	6,50	13,10	3,10	53,82	1023,10
18:00:00	18	3	2015	218,50	1,70	25,20	40,40	78,96	47,00	5,30	20,50	2,90	54,95	1023,20
19:00:00	18	3	2015	221,80	1,00	26,33	49,90	90,18	34,70	4,60	30,40	2,40	58,90	1022,10
20:00:00	18	3	2015	262,10	1,40	46,67	63,90	135,30	15,70	4,20	20,00	1,80	61,24	1023,90
21:00:00	18	3	2015	334,50	1,20	40,56	66,90	128,96	10,00	3,90	27,30	1,40	61,44	1023,90
22:00:00	18	3	2015	250,80	1,30	34,32	68,00	120,51	7,90	3,60	44,80	1,00	63,38	1023,70
23:00:00	18	3	2015	205,80	0,80	39,25	67,70	127,75	5,10	3,50	99,20	0,80	64,48	1023,40
00:00:00	19	3	2015	156,20	0,70	73,90	69,60	182,67	4,80	3,50	40,00	0,60	64,67	1023,00
01:00:00	19	3	2015	245,40	1,00	80,89	68,10	191,86	4,30	2,40	44,80	0,50	73,28	1022,60
02:00:00	19	3	2015	211,30	1,20	94,02	61,90	205,76	4,90	3,50	355,40	0,30	68,67	1022,40
03:00:00	19	3	2015	233,00	1,30	58,21	63,30	152,36	3,40	3,70	356,10	0,90	68,17	1021,90
04:00:00	19	3	2015	124,00	1,30	23,98	56,90	93,58	4,10	3,50	341,00	1,40	67,30	1021,40
05:00:00	19	3	2015	88,90	0,90	16,12	53,80	78,47	4,70	2,40	347,60	1,00	73,55	1021,40
06:00:00	19	3	2015	91,60	1,20	57,53	56,00	144,02	5,30	2,00	352,00	0,80	78,16	1021,60
07:00:00	19	3	2015	202,10	1,60	164,76	62,70	314,78	4,50	3,10	349,90	1,20	71,24	1021,70
08:00:00	19	3	2015	451,10	1,70	127,84	68,00	263,60	4,40	5,50	345,30	1,40	59,80	1021,80
09:00:00	19	3	2015	410,20	3,40	30,64	36,60	83,49	38,55	6,30	20,40	2,30	63,31	1022,00
10:00:00	19	3	2015	136,80	2,77	20,84	23,40	55,28	38,80	7,20	19,80	2,50	57,37	1022,00
11:00:00	19	3	2015	155,10	2,70	18,61	27,20	55,68	39,60	6,50	16,70	2,30	61,35	1021,70
12:00:00	19	3	2015	166,60	1,80	25,89	28,60	68,21	38,60	7,60	12,00	2,90	63,67	1021,50
13:00:00	19	3	2015	188,30	3,60	13,25	18,56	38,92	48,40	8,30	17,90	2,80	52,53	1021,20
14:00:00	19	3	2015	164,60	4,60	13,13	18,50	38,59	55,60	8,00	16,00	2,80	53,65	1020,90
15:00:00	19	3	2015	194,60	4,10	14,45	22,40	44,51	57,80	8,00	27,30	2,80	53,88	1020,60
16:00:00	19	3	2015	191,50	3,90	16,32	25,70	50,66	54,70	7,80	21,90	2,80	54,14	1020,30
17:00:00	19	3	2015	181,90	2,90	24,02	34,90	71,66	44,20	7,30	3,90	2,70	55,78	1019,90
18:00:00	19	3	2015	233,70	2,30	20,22	38,10	69,04	39,30	5,80	37,20	2,60	62,63	1016,00
19:00:00	19	3	2015	193,50	0,60	32,85	57,10	107,36	18,20	5,10	45,40	2,20	68,75	1019,80
20:00:00	19	3	2015	251,00	0,80	35,14	59,60	113,36	11,90	4,70	49,00	2,50	71,47	1019,90
21:00:00	19	3	2015	241,40	1,70	55,36	62,70	147,41	6,90	4,30	14,90	1,80	74,54	1019,90
22:00:00	19	3	2015	309,40	1,60	37,72	57,90	115,61	9,20	4,20	350,60	1,70	75,26	1018,40
23:00:00	19	3	2015	232,50	1,30	28,46	50,30	93,85	15,80	4,30	357,10	1,80	74,60	1019,50
00:00:00	20	3	2015	171,40	1,30	20,50	43,80	75,17	20,10	4,30	2,10	1,50	73,62	1019,10
01:00:00	20	3	2015	132,70	0,60	13,61	42,30	63,12	19,70	3,80	10,80	1,40	75,74	1018,70
02:00:00	20	3	2015	94,60	0,70	10,94	43,40	60,13	13,70	3,20	338,80	0,70	78,64	1018,40
03:00:00	20	3	2015	89,00	0,92	10,20	38,60	54,21	17,70	2,80	340,50	1,00	80,99	1017,80
04:00:00	20	3	2015	73,20	0,90	8,22	36,70	49,28	18,20	3,60	22,80	0,70	77,16	1017,40
05:00:00	20	3	2015	69,10	1,40	5,65	22,60	31,24	38,00	4,10	357,30	1,30	73,48	1017,20
06:00:00	20	3	2015	50,50	1,20	10,50	32,20	48,27	28,60	4,30	4,40	1,30	73,50	1017,30
07:00:00	20	3	2015	83,20	1,60	30,88	48,50	95,75	16,80	4,30	356,00	1,70	66,44	1017,40
08:00:00	20	3	2015	224,90	2,30	51,32	51,70	130,22	18,70	5,80	13,90	1,90	62,20	1017,70
09:00:00	20	3	2015	242,90	4,10	38,32	45,00	103,63	25,50	6,90	20,70	2,10	56,63	1018,20
10:00:00	20	3	2015	233,90	4,60	20,38	30,00	61,18	40,47	7,30	13,90	2,40	54,21	1018,40
11:00:00	20	3	2015	147,40	1,55	22,78	32,70	67,55	40,20	6,70	359,60	2,60	65,66	1018,10
12:00:00	20	3	2015	222,80	1,60	32,80	40,20	90,38	31,30	5,80	359,20	2,50	70,39	1017,70
13:00:00	20	3	2015	236,10	0,40	37,32	43,60	100,70	31,20	6,10	1,60	2,60	70,56	1013,60
14:00:00	20	3	2015	229,40	1,20	27,60	30,70	72,95	30,90	5,70	340,50	3,40	76,19	1017,20
15:00:00	20	3	2015	130,10	1,50	27,57	30,30	72,48	38,70	6,90	349,70	3,50	62,14	1017,20
16:00:00	20	3	2015	201,00	2,20	26,61	30,20	70,91	43,10	6,50	346,40	3,70	56,87	1017,20
17:00:00	20	3	2015	200,70	1,50	41,38	45,20	108,52	33,30	6,40	355,30	2,70	62,82	1017,20
18:00:00	20	3	2015	259,10	1,50	37,09	43,40	100,14	26,00	5,80	357,30	2,70	73,64	1017,20
19:00:00	20	3	2015	261,80	0,90	72,50	52,90	163,82	12,90	6,00	340,80	2,60	73,90	1017,20
20:00:00	20	3	2015	340,00	1,00	51,68	50,30	129,37	13,30	5,00	340,20	2,60	79,17	1017,40
21:00:00	20	3	2015	292,00	1,00	30,80	38,60	85,73	17,30	5,00	344,90	2,80	79,02	1017,60
22:00:00	20	3	2015	141,80	0,90	19,05	28,30	57,45	25,00	4,40	335,20	2,90	84,00	1017,50
23:00:00	20	3	2015	69,70	1,10	16,86	23,20	48,99	27,90	4,40	321,40	2,80	85,23	1017,40
00:00:00	21	3	2015	37,50	0,80	10,74	16,60	33,02	33,30	4,10	323,20	2,70	86,78	1017,10
01:00:00	21	3	2015	35,70	1,00	6,18	11,70	21,15	34,70	4,10	326,50	2,50	88,07	1016,60
02:00:00	21	3	2015	16,90	0,80	3,65	9,10	14,68	36,20	3,70	319,80	2,90	91,18	1016,50
03:00:00	21	3	2015	13,30	1,00	3,00	7,70	12,28	36,00	3,70	314,70	3,00	92,89	1016,30
04:00:00	21	3	2015	11,30	0,90	1,65	6,20	8,72	38,70	3,80	313,90	3,40	93,68	1015,90
05:00:00	21	3	2015	13,50	1,70	1,96	6,80	9,79	43,50	3,70	319,30	3,90	95,53	1015,80
06:00:00	21	3	2015	17,10	1,30	2,14	7,80	11,07	45,00	3,80	323,80	4,10	93,99	1014,50
07:00:00	21	3	2015	20,60	1,40	4,84	12,10	19,50	40,80	3,90	318,70	3,80	93,11	1016,10
08:00:00	21	3	2015	21,60	1,60	14,09	21,00	42,56	34,20	4,30	318,10	3,90	92,34	1016,40
09:00:00	21	3	2015	33,20	0,70	18,60	24,60	53,07	35,30	4,90	323,90	4,60	89,61	1016,70
10:00:00	21	3	2015	36,50	0,90	17,79	26,30	53,52	36,30	5,20	320,40	4,20	89,95	1017,10
11:00:00	21	3	2015	47,00	1,50	22,16	28,40	62,30	40,05	6,30	326,80	4,50	84,58	1017,40
12:00:00	21	3	2015	67,00	0,73	18,95	28,90	57,89	40,20	7,40	328,30	4,50	77,19	1017,60
13:00:00	21	3	2015	70,10	0,70	21,30	28,80	61,38	42,00	8,10	335,20	4,30	71,26	1017,90
14:00:00	21	3	2015	79,10	1,40	23,76	30,30	66,65	42,90	8,70	333,30	4,10	69,13	1018,20
15:00:00	21	3	2015	79,10	1,60	20,49	34,03	65,63	43,50	9,50	335,70	3,80	65,10	1018,30
16:00:00	21	3	2015	87,00	0,70	20,39	34,00	65,19	48,20	10,00	335,70	3,70	57,45	1018,50
17:00:00	21	3	2015	134,70	0,90	24,75	44,20	82,07	41,60	9,60	341,60	3,10	56,43	1018,70
18:00:00	21	3	2015	164,00	1,60	55,50	65,60	150,52	22,80	9,30	341,20	2,00	58,32	1018,90
19:00:00	21	3	2015	259,30	2,20	159,31	87,10	330,84	9,40	8,30	329,40	1,10	64,19	1019,30
20:00:00	21	3	2015	436,80	2,10	278,16	92,40	517,98	11,50	7,40	351,70	0,70	70,81	1019,60
21:00:00	21	3	2015	599,70	2,20	315,50	85,70	568,42	10,40	7,60	343,45	0,20	70,60	1019,80
22:00:00	21	3	2015	716,40	1,40	68,55	70,40	175,29	3,30	7,40	166,20	0,70	71,97	1018,60
23:00:00	21	3	2015	170,80	1,00	34,49	60,80	113,56	1,80	7,00	167,70	1,00	90,64	1020,30
00:00:00	22	3	2015	118,00	0,30	9,02	27,40	41,21	9,80	6,10	162,00	1,00	98,26	1020,40
01:00:00	22	3	2015	58,10	0,30	12,87	40,90	60,59	2,60	6,10	161,40	0,80	98,50	1020,10
02:00:00	22	3	2015	70,10	1,00	26,00	42,60	82,39	0,50	5,20	179,10	0,80	100,00	1020,10
03:00:00	22	3	2015	80,10	1,20	12,80	34,20	53,79	6,20	5,80	163,30	1,10	100,00	1020,10
04:00:00	22	3	2015	87,20	1,10	7,40	28,10	39,42	11,40	5,70	181,70	1,40	98,57	1020,00
05:00:00	22	3	2015	96,50	1,00	8,07	29,50	41,85	10,10	5,50	186,50	1,30	100,00	1020,00
06:00:00	22	3	2015	72,30	0,60	5,81	22,50	31,39	16,30	5,50	171,00	1,40	97,95	1020,10
07:00:00	22	3	2015	99,40	0,50	5,24	17,20	25,22	22,50	6,10	164,50	1,50	95,23	1020,20
08:00:00	22	3	2015	104,70	0,50	12,34	17,80	36,68	28,00	7,90	163,40	2,60	85,28	1020,50
09:00:00	22	3	2015	80,30	0,80	13,58	19,50	40,27	44,10	8,50	160,90	4,10	77,42	1021,00
10:00:00	22	3	2015	70,50	0,60	5,13	13,30	21,15	55,10	9,20	162,20	4,60	70,06	1021,20
11:00:00	22	3	2015	63,80	1,30	5,05	13,60	21,32	56,70	10,70	164,90	3,10	68,42	1021,10
12:00:00	22	3	2015	57,20	1,80	3,52	10,90	16,28	71,83	10,40	164,10	3,10	65,60	1020,80
13:00:00	22	3	2015	58,20	2,43	2,70	10,40	14,54	71,80	12,30	159,10	3,10	59,65	1020,10
14:00:00	22	3	2015	50,10	2,40	2,99	11,40	15,98	73,30	12,60	177,60	2,70	50,47	1019,50
15:00:00	22	3	2015	61,00	2,80	6,14	17,00	26,39	72,40	12,90	226,20	2,30	54,32	1019,20
16:00:00	22	3	2015	81,40	3,10	3,04	17,79	22,46	79,90	13,00	163,70	2,50	51,22	1018,70
17:00:00	22	3	2015	66,10	2,40	3,01	17,80	22,41	74,70	11,60	160,10	2,90	54,07	1016,60
18:00:00	22	3	2015	61,90	1,70	12,84	43,30	62,94	36,60	10,50	145,10	1,70	55,54	1017,50
19:00:00	22	3	2015	104,40	1,40	97,94	75,10	224,95	4,10	9,10	170,30	0,60	62,49	1017,50
20:00:00	22	3	2015	271,40	1,90	164,27	76,60	327,93	4,20	8,80	139,71	0,10	64,88	1017,40
21:00:00	22	3	2015	377,70	2,00	158,33	74,80	317,04	4,10	8,70	162,70	0,90	69,72	1017,40
22:00:00	22	3	2015	312,50	1,20	40,56	64,80	126,86	1,70	8,00	165,40	1,20	75,56	1017,20
23:00:00	22	3	2015	90,60	1,20	73,66	63,20	175,90	2,40	6,90	155,60	0,80	83,87	1016,90
00:00:00	23	3	2015	151,40	1,80	115,42	60,10	236,69	2,20	7,90	166,10	0,90	80,73	1016,80
01:00:00	23	3	2015	164,60	2,10	150,71	69,00	299,59	1,70	8,10	161,10	1,00	77,44	1016,40
02:00:00	23	3	2015	157,70	1,60	104,50	69,20	229,08	1,60	8,30	166,60	0,90	76,78	1016,50
03:00:00	23	3	2015	161,50	1,50	67,84	60,00	163,80	1,20	8,90	118,40	0,50	75,32	1016,80
04:00:00	23	3	2015	115,40	1,40	23,38	47,10	82,86	3,50	8,50	155,40	0,90	83,51	1016,60
05:00:00	23	3	2015	63,20	1,30	8,61	33,10	46,27	8,60	8,30	161,40	0,80	89,03	1016,10
06:00:00	23	3	2015	50,70	1,40	8,38	30,90	43,72	15,30	9,00	168,40	1,30	86,26	1016,30
07:00:00	23	3	2015	58,50	1,20	32,41	48,20	97,79	4,00	9,20	163,10	1,50	87,83	1016,20
08:00:00	23	3	2015	97,40	1,00	53,76	56,50	138,75	3,30	10,70	156,00	0,60	77,96	1016,50
09:00:00	23	3	2015	152,90	1,70	75,38	61,70	177,03	8,30	12,60	349,90	1,20	66,05	1016,80
10:00:00	23	3	2015	218,20	2,60	36,52	46,10	101,98	25,00	12,10	343,40	2,30	68,80	1017,00
11:00:00	23	3	2015	250,60	2,60	49,27	54,00	129,38	17,60	11,70	0,20	2,10	71,30	1017,10
12:00:00	23	3	2015	269,70	1,80	43,13	50,30	116,29	19,70	10,50	349,30	2,50	78,42	1016,10
13:00:00	23	3	2015	309,50	0,90	38,70	47,40	106,61	31,56	10,50	333,90	2,50	81,03	1017,70
14:00:00	23	3	2015	292,60	1,47	32,74	44,90	95,00	31,60	10,70	329,20	2,20	80,54	1018,10
15:00:00	23	3	2015	252,00	1,50	40,56	47,60	109,66	19,50	9,50	308,10	1,70	93,82	1018,40
16:00:00	23	3	2015	90,40	1,30	65,68	56,50	157,00	11,30	9,50	326,00	1,80	92,74	1018,50
17:00:00	23	3	2015	124,50	1,50	30,03	46,45	92,50	16,90	9,10	355,50	2,30	94,06	1018,60
18:00:00	23	3	2015	93,90	0,90	29,81	46,40	92,01	22,30	8,50	9,60	2,80	92,44	1018,90
19:00:00	23	3	2015	119,60	1,10	35,37	44,50	98,61	17,90	8,00	14,80	3,20	95,10	1019,30
20:00:00	23	3	2015	108,90	1,30	26,77	38,20	79,15	16,40	7,60	22,40	2,90	95,65	1019,60
21:00:00	23	3	2015	81,30	1,00	21,96	32,90	66,49	19,00	7,00	7,10	3,20	97,58	1020,00
22:00:00	23	3	2015	68,80	0,60	16,58	26,60	51,96	27,20	7,00	17,20	3,00	93,70	1020,30
23:00:00	23	3	2015	51,50	0,90	11,20	22,20	39,33	30,10	6,90	16,50	2,90	95,08	1020,60
00:00:00	24	3	2015	50,70	0,40	9,58	19,50	34,16	32,60	6,70	12,00	3,00	91,94	1020,80
01:00:00	24	3	2015	34,80	0,10	11,24	16,60	33,79	37,10	6,60	357,30	2,60	91,25	1020,70
02:00:00	24	3	2015	40,10	0,60	3,65	11,20	16,79	43,90	6,50	1,00	2,90	88,57	1020,80
03:00:00	24	3	2015	37,90	0,70	2,56	10,70	14,62	47,40	6,50	10,20	2,50	87,02	1020,80
04:00:00	24	3	2015	33,20	0,30	2,33	11,20	14,77	46,40	6,50	8,50	2,40	86,90	1020,80
05:00:00	24	3	2015	31,70	1,00	2,76	11,50	15,73	48,90	6,60	356,50	2,10	83,90	1021,00
06:00:00	24	3	2015	36,80	0,90	4,74	16,80	24,05	45,30	6,60	359,70	1,90	83,73	1021,00
07:00:00	24	3	2015	38,30	0,80	20,73	33,20	64,91	28,60	6,70	6,00	1,80	83,24	1021,50
08:00:00	24	3	2015	54,80	0,60	51,70	49,90	129,01	16,80	7,20	2,60	1,80	81,34	1021,80
09:00:00	24	3	2015	85,90	0,10	36,86	46,00	102,39	21,70	7,80	23,30	1,90	77,32	1022,40
10:00:00	24	3	2015	103,80	1,10	23,50	41,10	77,06	31,30	8,90	46,50	2,10	72,49	1022,80
11:00:00	24	3	2015	109,60	1,10	17,00	35,30	61,30	42,20	9,00	41,90	2,10	69,22	1023,10
12:00:00	24	3	2015	102,10	0,80	18,45	33,20	61,43	44,10	10,60	18,80	1,90	68,21	1021,80
13:00:00	24	3	2015	130,70	1,80	25,97	35,40	75,14	42,90	11,20	353,30	2,40	61,87	1023,00
14:00:00	24	3	2015	150,70	3,50	13,03	25,30	45,24	49,98	11,70	34,20	1,90	61,84	1022,40
15:00:00	24	3	2015	112,80	3,42	15,10	29,70	52,80	50,00	12,20	37,20	2,10	62,08	1021,90
16:00:00	24	3	2015	122,80	3,40	13,74	31,00	52,02	47,70	11,70	18,40	1,80	63,07	1021,80
17:00:00	24	3	2015	133,60	2,70	20,70	35,30	66,96	43,60	10,60	19,70	2,70	65,70	1021,50
18:00:00	24	3	2015	164,30	1,80	32,18	56,06	105,33	36,70	8,90	47,20	2,50	70,17	1021,50
19:00:00	24	3	2015	152,40	0,80	33,50	56,30	107,56	20,40	7,70	29,20	2,30	73,86	1021,40
20:00:00	24	3	2015	228,40	1,30	43,80	63,60	130,61	12,30	6,90	352,30	2,20	77,34	1021,30
21:00:00	24	3	2015	222,70	0,90	45,50	62,00	131,62	10,00	6,60	334,40	1,70	78,33	1021,60
22:00:00	24	3	2015	202,70	0,50	38,08	60,50	118,76	10,20	6,10	357,60	1,60	77,61	1021,50
23:00:00	24	3	2015	184,00	1,30	48,23	60,40	134,20	9,70	6,10	337,50	1,40	78,96	1021,60
00:00:00	25	3	2015	188,40	0,30	50,26	63,70	140,59	5,40	5,40	340,10	1,40	81,84	1022,50
01:00:00	25	3	2015	166,90	0,87	32,35	57,60	107,10	6,30	5,60	324,40	1,30	79,48	1022,10
02:00:00	25	3	2015	137,90	0,90	13,78	43,40	64,48	17,80	5,40	330,60	1,00	79,77	1021,40
03:00:00	25	3	2015	91,10	0,70	7,92	34,30	46,41	28,40	5,00	330,00	1,00	80,74	1021,50
04:00:00	25	3	2015	77,70	1,00	12,98	40,70	60,56	17,60	4,50	339,90	0,70	83,64	1020,80
05:00:00	25	3	2015	85,00	1,20	9,74	39,00	53,90	15,20	4,10	342,40	1,00	84,02	1020,50
06:00:00	25	3	2015	89,20	0,90	22,03	40,20	73,91	17,80	4,10	339,50	0,90	85,31	1020,40
07:00:00	25	3	2015	98,80	1,60	97,93	61,20	211,03	3,60	4,50	344,80	1,50	84,27	1020,20
08:00:00	25	3	2015	224,90	1,40	151,76	71,40	303,59	5,00	7,80	338,50	1,30	73,35	1020,30
09:00:00	25	3	2015	286,70	3,30	56,93	57,50	144,60	12,00	10,30	102,20	0,90	67,62	1020,00
10:00:00	25	3	2015	134,80	6,20	53,62	63,80	145,84	15,10	12,30	104,00	0,80	56,73	1019,80
11:00:00	25	3	2015	156,90	7,00	46,34	65,90	136,79	25,20	13,90	93,30	1,50	50,87	1019,60
12:00:00	25	3	2015	157,50	6,70	27,53	60,20	102,32	39,50	15,90	83,50	2,10	40,18	1019,10
13:00:00	25	3	2015	148,90	5,10	20,89	63,90	95,86	50,50	17,30	87,30	1,90	33,58	1018,50
14:00:00	25	3	2015	125,60	7,00	25,02	49,50	87,78	39,50	15,20	357,90	2,40	54,67	1018,30
15:00:00	25	3	2015	287,50	5,70	26,91	40,70	81,87	44,70	15,70	350,70	2,90	54,68	1017,80
16:00:00	25	3	2015	271,50	2,43	25,00	46,00	84,26	44,80	13,90	345,80	2,70	59,69	1017,60
17:00:00	25	3	2015	312,90	2,40	28,20	55,90	99,04	35,60	12,70	354,60	2,50	55,33	1017,50
18:00:00	25	3	2015	305,00	2,20	40,44	65,20	127,07	25,50	11,60	343,80	2,20	60,55	1017,70
19:00:00	25	3	2015	396,70	1,80	60,57	79,66	172,56	10,90	10,80	333,90	2,10	63,12	1018,00
20:00:00	25	3	2015	483,90	1,90	60,35	79,50	171,84	8,20	10,00	330,10	2,20	67,88	1018,40
21:00:00	25	3	2015	438,50	2,20	59,66	71,40	162,68	8,10	9,60	332,50	2,20	71,77	1018,50
22:00:00	25	3	2015	337,80	1,80	45,17	62,30	131,41	7,00	9,20	351,10	1,80	77,06	1018,80
23:00:00	25	3	2015	256,40	1,30	40,87	61,00	123,53	6,60	9,30	350,70	1,30	76,46	1019,00
00:00:00	26	3	2015	258,10	1,60	45,92	62,60	132,86	4,00	9,40	336,70	1,20	77,09	1018,90
01:00:00	26	3	2015	246,60	1,60	60,43	61,50	153,96	2,90	9,60	339,10	1,00	76,10	1018,80
02:00:00	26	3	2015	247,90	1,30	61,80	57,80	152,36	2,40	9,80	342,90	0,50	77,73	1018,70
03:00:00	26	3	2015	203,00	1,50	53,98	53,20	135,79	2,70	9,80	31,60	0,50	74,44	1018,40
04:00:00	26	3	2015	137,80	1,60	62,16	55,30	150,40	2,70	10,40	336,70	0,70	71,69	1017,80
05:00:00	26	3	2015	154,40	1,80	84,34	66,00	195,04	2,80	10,70	162,50	1,40	71,32	1017,60
06:00:00	26	3	2015	161,10	1,20	51,31	59,90	138,40	2,20	10,40	171,90	0,60	73,45	1018,30
07:00:00	26	3	2015	123,90	2,30	191,52	68,50	361,53	3,20	11,20	329,00	0,60	72,96	1018,40
08:00:00	26	3	2015	496,10	2,50	230,11	86,10	438,17	4,10	12,40	349,90	0,90	69,59	1018,00
09:00:00	26	3	2015	606,00	4,60	221,59	94,00	433,03	3,40	13,80	131,90	1,70	64,76	1018,10
10:00:00	26	3	2015	406,30	6,70	91,54	75,20	215,25	6,60	15,80	141,30	2,70	55,16	1018,60
11:00:00	26	3	2015	168,50	13,40	48,45	63,00	137,13	13,80	18,50	123,70	1,30	42,54	1018,20
12:00:00	26	3	2015	126,70	11,40	25,13	48,10	86,55	33,60	19,10	130,80	2,60	43,19	1017,80
13:00:00	26	3	2015	95,70	12,00	18,49	43,80	72,09	43,60	19,80	137,40	3,00	42,51	1017,10
14:00:00	26	3	2015	76,80	12,90	15,77	42,60	66,73	51,20	20,70	146,50	2,70	40,62	1016,40
15:00:00	26	3	2015	101,30	11,60	24,31	48,40	85,60	46,10	20,30	44,10	1,80	43,06	1015,90
16:00:00	26	3	2015	177,30	10,70	34,96	72,80	126,29	3,98	19,80	107,30	1,30	43,59	1015,50
17:00:00	26	3	2015	196,60	7,08	81,80	85,90	211,05	3,90	18,20	146,70	1,70	49,08	1015,10
18:00:00	26	3	2015	243,60	7,00	129,75	86,60	285,12	2,70	16,80	149,20	0,80	62,06	1014,60
19:00:00	26	3	2015	464,70	5,50	229,71	88,60	440,06	3,20	16,10	111,30	0,40	60,90	1014,40
21:00:00	26	3	2015	0,00	5,20	209,79	89,30	410,28	7,50	16,30	321,10	0,80	66,61	1013,80
22:00:00	26	3	2015	983,60	4,00	226,88	79,50	426,63	5,50	15,70	327,90	0,50	75,06	1013,20
23:00:00	26	3	2015	983,60	4,70	246,70	70,60	448,05	6,00	14,80	321,60	0,30	87,55	1012,70
00:00:00	27	3	2015	815,80	3,70	227,08	63,40	410,83	2,90	13,30	255,90	0,40	100,00	1012,30
01:00:00	27	3	2015	343,80	2,20	126,02	67,30	260,11	-0,23	10,70	160,10	1,30	100,00	1012,00
02:00:00	27	3	2015	157,20	2,60	88,80	67,00	202,87	-1,15	10,80	157,60	1,10	100,00	1010,50
03:00:00	27	3	2015	107,50	2,40	63,37	58,00	154,95	-1,17	10,40	162,90	1,30	100,00	1011,30
04:00:00	27	3	2015	101,40	0,90	52,70	51,80	132,44	-0,63	10,20	150,70	1,10	100,00	1010,20
05:00:00	27	3	2015	103,50	2,22	51,44	49,70	128,40	0,75	10,40	107,90	0,40	100,00	1008,70
06:00:00	27	3	2015	94,70	2,20	21,54	44,20	77,16	0,80	10,80	153,47	0,30	100,00	1008,50
07:00:00	27	3	2015	88,00	1,80	39,88	46,40	107,42	0,60	11,20	25,11	0,20	100,00	1008,50
08:00:00	27	3	2015	87,60	2,90	144,78	71,20	292,71	0,90	11,80	358,40	0,40	100,00	1008,10
09:00:00	27	3	2015	99,10	2,80	103,12	80,40	238,17	2,90	15,10	22,80	0,40	86,86	1008,30
10:00:00	27	3	2015	99,52	2,80	115,57	64,80	241,62	1,90	18,50	156,50	0,70	63,30	1008,10
11:00:00	27	3	2015	99,50	3,30	62,44	50,00	145,53	2,60	19,30	140,00	1,50	65,36	1008,10
12:00:00	27	3	2015	107,07	3,40	45,09	46,30	115,29	4,30	18,90	131,70	1,30	63,01	1007,50
13:00:00	27	3	2015	107,10	3,60	42,05	47,00	111,33	2,80	19,30	139,60	1,30	56,76	1007,30
14:00:00	27	3	2015	115,70	4,00	67,61	49,30	152,74	4,20	20,60	149,60	0,70	53,33	1006,80
15:00:00	27	3	2015	127,40	5,10	37,27	47,50	104,52	6,30	22,10	137,60	0,50	53,33	1006,70
16:00:00	27	3	2015	128,10	6,40	64,23	60,50	158,77	6,30	21,40	34,30	1,40	60,66	1006,00
18:00:00	27	3	2015	147,66	3,64	92,35	56,00	197,29	2,00	17,80	357,50	1,60	100,00	1005,80
19:00:00	27	3	2015	147,70	3,60	76,77	54,50	171,96	0,60	14,40	14,10	1,20	100,00	1006,30
20:00:00	27	3	2015	108,20	4,00	107,90	56,90	221,99	1,70	14,30	326,20	1,60	100,00	1006,50
21:00:00	27	3	2015	119,30	3,40	93,80	58,85	202,52	1,90	14,00	329,30	1,10	100,00	1006,50
22:00:00	27	3	2015	115,90	3,20	93,29	58,60	201,34	1,30	14,90	357,20	0,70	97,55	1006,20
23:00:00	27	3	2015	93,40	3,00	48,95	48,10	123,00	2,60	16,20	166,90	1,40	75,92	1006,20
00:00:00	28	3	2015	69,50	2,80	12,84	40,30	59,95	8,40	15,00	173,70	1,70	78,90	1006,10
01:00:00	28	3	2015	46,40	2,80	15,07	38,50	61,55	8,10	14,80	158,90	1,40	78,15	1005,40
02:00:00	28	3	2015	46,00	2,60	17,88	42,30	69,65	3,10	14,80	189,70	0,80	79,40	1004,50
03:00:00	28	3	2015	39,50	2,20	8,94	19,20	32,88	24,10	14,70	214,00	1,30	81,53	1004,30
04:00:00	28	3	2015	23,90	1,30	3,51	7,90	13,27	31,80	13,70	267,50	1,70	89,72	1004,50
05:00:00	28	3	2015	24,20	1,80	3,88	12,90	18,84	26,20	12,80	293,40	1,70	89,84	1004,30
06:00:00	28	3	2015	38,80	1,60	4,72	12,80	20,02	39,80	13,20	202,80	0,80	86,12	1004,10
07:00:00	28	3	2015	25,90	2,00	9,26	35,90	50,07	22,60	13,20	159,90	1,00	84,23	1003,80
08:00:00	28	3	2015	30,70	2,00	7,39	27,60	38,91	47,70	12,70	163,90	1,90	84,20	1004,40
09:00:00	28	3	2015	27,20	2,70	8,06	28,60	40,93	46,60	13,30	164,70	2,10	80,91	1004,70
10:00:00	28	3	2015	39,80	2,10	15,60	37,60	61,46	34,70	13,80	155,20	1,30	80,29	1004,50
11:00:00	28	3	2015	47,80	2,60	18,74	36,30	64,97	37,40	13,80	153,50	1,70	77,70	1004,10
12:00:00	28	3	2015	65,00	2,90	9,70	24,40	39,24	51,70	14,70	286,40	1,10	68,02	1003,70
13:00:00	28	3	2015	64,50	3,10	4,83	16,90	24,29	64,90	16,90	164,10	1,90	62,17	1002,60
14:00:00	28	3	2015	45,80	3,20	8,95	19,30	32,99	60,80	16,50	258,40	2,20	58,18	1003,40
15:00:00	28	3	2015	79,10	3,80	5,25	16,40	24,43	70,40	16,60	197,70	2,10	61,30	1003,10
16:00:00	28	3	2015	53,10	4,00	3,92	15,30	21,29	73,80	17,00	197,40	1,90	56,77	1003,20
17:00:00	28	3	2015	61,90	4,50	11,94	31,70	49,96	63,50	16,90	302,20	1,80	56,26	1003,20
18:00:00	28	3	2015	140,10	4,60	31,28	66,30	114,15	27,01	15,60	302,70	1,20	59,97	1002,30
19:00:00	28	3	2015	209,30	2,94	15,42	54,30	77,89	27,50	13,10	170,50	2,00	78,02	1004,60
20:00:00	28	3	2015	83,50	2,90	9,86	41,90	56,98	33,00	12,20	153,80	0,90	92,37	1005,00
21:00:00	28	3	2015	52,50	2,90	26,50	60,00	100,54	19,10	13,00	270,60	0,90	79,10	1005,60
22:00:00	28	3	2015	54,80	2,60	7,59	35,94	47,64	46,50	12,80	193,00	1,20	84,30	1006,30
23:00:00	28	3	2015	35,90	2,50	7,73	36,30	48,12	30,00	11,80	162,90	1,40	91,21	1006,80
00:00:00	29	3	2015	45,50	2,20	9,79	48,30	63,28	12,20	11,70	138,90	1,50	92,50	1006,70
01:00:00	29	3	2015	52,50	2,20	7,52	38,60	50,11	22,10	12,20	153,20	0,70	90,41	1006,50
02:00:00	29	3	2015	40,60	2,30	7,39	26,30	37,60	29,60	10,90	355,70	1,20	100,00	1006,60
03:00:00	29	3	2015	42,90	2,30	6,66	26,60	36,79	22,70	10,90	356,20	0,80	100,00	1006,60
04:00:00	29	3	2015	53,94	2,23	4,22	24,31	30,67	16,94	11,04	317,18	0,70	100,00	1002,20
05:00:00	29	3	2015	53,90	2,20	4,22	24,60	31,06	16,90	11,00	317,20	0,70	100,00	1006,50
06:00:00	29	3	2015	58,20	2,30	4,60	22,10	29,14	16,30	10,90	358,40	1,00	100,00	1006,70
07:00:00	29	3	2015	55,40	1,90	7,27	19,50	30,63	17,70	10,70	16,80	0,80	100,00	1006,90
08:00:00	29	3	2015	45,70	2,30	10,70	23,70	40,07	14,60	10,60	36,60	1,10	100,00	1007,40
09:00:00	29	3	2015	31,30	1,80	16,38	24,90	49,96	16,80	11,00	49,20	1,10	100,00	1007,60
10:00:00	29	3	2015	18,90	2,20	17,97	28,60	56,09	18,10	11,70	46,10	1,50	100,00	1007,90
11:00:00	29	3	2015	32,50	1,80	14,88	23,60	46,37	22,00	12,70	26,00	1,90	90,02	1008,10
12:00:00	29	3	2015	36,50	1,90	14,77	21,80	44,40	21,70	12,20	23,40	2,10	95,08	1008,40
13:00:00	29	3	2015	40,10	2,10	20,27	22,90	53,92	19,70	12,50	10,20	2,00	88,86	1008,40
14:00:00	29	3	2015	43,30	1,60	18,27	18,50	46,45	26,70	14,00	12,60	2,60	81,31	1008,20
15:00:00	29	3	2015	37,90	2,10	14,12	18,00	39,60	34,40	14,30	25,10	2,50	80,38	1008,00
16:00:00	29	3	2015	63,00	2,20	15,63	20,40	44,31	37,40	14,60	352,90	2,60	77,60	1007,70
17:00:00	29	3	2015	93,00	2,00	13,34	20,90	41,31	43,30	12,80	354,10	3,00	82,38	1007,70
18:00:00	29	3	2015	108,80	1,40	14,33	25,50	47,42	36,80	12,80	1,20	2,50	79,99	1007,90
19:00:00	29	3	2015	110,50	2,00	15,71	27,40	51,44	26,25	12,00	6,70	2,90	81,31	1008,20
20:00:00	29	3	2015	105,50	1,74	20,27	32,80	63,81	26,20	11,40	1,60	2,20	82,90	1008,40
21:00:00	29	3	2015	123,90	1,70	20,59	32,50	64,01	21,70	10,90	344,00	2,10	87,34	1009,20
22:00:00	29	3	2015	104,20	0,60	20,36	31,10	62,25	18,60	10,60	336,30	2,00	89,41	1009,80
23:00:00	29	3	2015	44,60	1,50	34,69	37,27	90,07	12,50	10,70	336,90	1,80	89,75	1010,00
00:00:00	30	3	2015	71,60	2,40	33,16	37,10	87,83	12,30	10,60	331,60	1,60	89,84	1010,00
01:00:00	30	3	2015	67,30	2,00	14,17	32,70	54,38	14,10	10,40	337,40	1,60	90,92	1009,90
02:00:00	30	3	2015	56,80	1,70	7,58	19,00	30,59	23,90	10,10	325,20	2,00	94,62	1009,70
03:00:00	30	3	2015	43,70	2,00	3,25	11,60	16,57	28,60	9,70	346,60	2,00	96,86	1009,90
04:00:00	30	3	2015	30,40	1,30	2,32	9,10	12,66	30,50	9,50	1,60	1,60	97,81	1009,90
05:00:00	30	3	2015	27,10	1,10	2,34	9,30	12,89	28,90	9,80	2,70	1,40	96,25	1009,90
06:00:00	30	3	2015	37,60	1,50	7,34	13,60	24,82	24,50	9,90	350,70	1,40	95,58	1010,00
07:00:00	30	3	2015	46,70	2,10	40,98	31,80	94,49	11,10	10,00	351,50	1,20	93,71	1009,90
08:00:00	30	3	2015	78,60	1,60	68,24	45,10	149,51	3,20	10,30	25,70	0,70	92,09	1010,00
09:00:00	30	3	2015	94,20	1,90	38,99	40,60	100,26	4,30	11,00	133,80	0,90	91,03	1009,90
10:00:00	30	3	2015	68,90	2,20	36,54	37,40	93,30	9,50	11,80	146,60	2,20	86,56	1009,90
11:00:00	30	3	2015	78,70	1,90	19,29	24,20	53,71	24,40	13,80	164,60	1,90	77,58	1010,30
12:00:00	30	3	2015	72,50	2,50	29,22	31,30	76,01	22,00	13,20	253,10	2,20	79,30	1010,60
13:00:00	30	3	2015	129,60	2,00	22,88	23,60	58,60	27,60	15,10	179,80	2,00	75,63	1010,00
14:00:00	30	3	2015	88,70	2,10	18,96	23,80	52,80	42,20	15,40	244,90	2,20	75,12	1009,30
15:00:00	30	3	2015	139,10	2,00	22,17	28,00	61,92	44,20	16,10	260,20	2,90	67,67	1008,80
16:00:00	30	3	2015	143,40	2,10	14,70	20,50	42,98	58,30	15,50	196,80	2,40	68,81	1008,30
17:00:00	30	3	2015	78,70	2,50	5,24	17,50	25,51	61,40	14,60	168,30	2,90	76,02	1007,80
18:00:00	30	3	2015	69,80	2,60	32,89	47,30	97,62	13,90	13,70	140,80	3,40	81,99	1007,40
19:00:00	30	3	2015	117,50	2,50	27,02	52,90	94,25	15,10	12,80	145,50	2,40	85,88	1007,40
20:00:00	30	3	2015	116,30	2,70	46,49	60,20	131,33	1,57	12,50	150,70	1,50	86,32	1007,10
21:00:00	30	3	2015	137,60	1,96	45,38	58,80	128,22	1,60	11,90	158,80	1,80	91,34	1007,10
22:00:00	30	3	2015	120,20	1,90	42,80	53,60	119,09	1,20	11,80	162,80	1,80	93,30	1007,40
23:00:00	30	3	2015	113,20	1,20	60,72	52,20	145,10	1,00	11,70	162,90	1,70	93,02	1007,50
00:00:00	31	3	2015	122,60	1,60	86,91	53,73	186,98	1,30	11,20	170,70	1,30	94,63	1007,40
01:00:00	31	3	2015	149,10	2,40	74,52	53,80	165,51	1,20	10,70	170,10	0,80	95,55	1007,30
02:00:00	31	3	2015	130,90	2,50	30,55	51,30	92,87	1,20	11,20	170,20	0,70	92,33	1007,30
03:00:00	31	3	2015	119,80	2,10	31,83	45,90	90,15	1,70	11,00	161,00	0,40	93,98	1007,20
04:00:00	31	3	2015	73,80	2,20	8,68	40,90	28,59	7,70	12,60	176,30	1,00	85,78	1007,10
05:00:00	31	3	2015	54,80	2,00	4,72	15,30	22,48	38,00	12,50	172,20	1,30	85,33	1007,10
06:00:00	31	3	2015	29,90	2,00	4,12	15,10	25,31	44,00	12,80	180,50	1,40	83,65	1006,90
07:00:00	31	3	2015	28,10	1,80	22,28	19,40	77,56	38,40	12,50	172,20	1,20	85,24	1007,10
08:00:00	31	3	2015	27,80	2,70	29,72	43,80	89,44	13,50	12,40	166,00	1,50	86,24	1007,40
09:00:00	31	3	2015	59,60	1,60	9,44	43,50	43,83	19,20	13,60	165,20	1,50	78,90	1007,70
10:00:00	31	3	2015	65,00	1,90	26,45	29,20	78,34	32,60	11,80	191,00	1,90	94,69	1008,20
11:00:00	31	3	2015	37,90	2,20	59,40	37,80	146,41	20,00	11,40	267,90	1,80	100,00	1009,10
12:00:00	31	3	2015	25,30	3,40	46,28	55,40	118,61	10,20	11,70	279,80	2,40	100,00	1010,30
13:00:00	31	3	2015	29,90	4,30	20,01	47,20	62,02	19,80	12,20	258,10	1,40	100,00	1005,20
17:00:00	31	3	2015	0,00	2,67	24,86	39,36	77,33	31,31	13,26	5,74	1,40	75,04	1004,60
18:00:00	31	3	2015	0,00	2,70	39,62	39,40	118,65	31,30	13,30	5,70	1,40	76,14	1005,00
19:00:00	31	3	2015	194,50	1,20	36,99	57,70	121,92	13,60	13,00	349,20	1,10	79,08	1005,40
20:00:00	31	3	2015	193,60	1,50	64,53	65,20	163,17	4,00	12,30	72,80	0,80	87,23	1005,30
21:00:00	31	3	2015	151,80	2,50	77,76	64,30	178,80	0,86	11,40	156,70	1,20	97,88	1005,10
22:00:00	31	3	2015	125,90	2,49	24,30	59,50	78,58	0,90	10,70	154,50	1,50	99,94	1005,30
23:00:00	31	3	2015	133,50	2,50	7,47	40,90	48,19	12,00	10,30	161,40	1,90	99,94	1005,30
00:00:00	1	4	2015	72,90	1,80	7,50	36,99	48,46	9,70	9,92	153,50	0,80	100,00	1005,40
01:00:00	1	4	2015	55,80	2,30	4,15	13,08	19,45	17,20	10,65	166,30	1,20	97,10	1005,10
02:00:00	1	4	2015	51,90	2,40	4,11	12,94	19,23	39,20	11,32	165,40	1,80	85,43	1004,50
03:00:00	1	4	2015	31,90	2,20	5,97	13,10	22,23	40,70	10,83	170,30	1,50	90,50	1003,60
04:00:00	1	4	2015	33,30	2,10	3,63	12,60	18,15	33,60	10,26	171,00	1,80	100,00	1003,40
05:00:00	1	4	2015	44,90	2,00	1,87	10,15	13,01	34,70	10,34	167,00	1,80	99,62	1003,00
06:00:00	1	4	2015	39,20	0,90	1,95	12,61	15,60	32,00	10,42	173,30	1,50	100,00	1003,30
07:00:00	1	4	2015	31,10	1,80	4,24	21,02	27,51	24,70	10,89	171,60	1,50	93,38	1003,10
08:00:00	1	4	2015	26,10	1,70	5,89	18,82	27,83	33,10	11,50	183,00	2,00	88,60	1003,30
09:00:00	1	4	2015	27,20	1,80	11,16	21,42	38,50	38,20	12,98	175,30	2,80	80,98	1003,40
10:00:00	1	4	2015	39,40	2,30	11,54	21,03	38,68	44,50	14,04	178,00	3,00	73,65	1003,90
11:00:00	1	4	2015	42,40	1,60	14,91	21,00	43,81	44,20	15,09	174,00	3,00	71,31	1004,00
12:00:00	1	4	2015	51,10	1,30	12,28	17,22	36,00	49,90	16,15	171,90	3,50	65,67	1004,00
13:00:00	1	4	2015	47,30	1,40	4,30	11,82	18,39	62,20	17,09	175,80	3,10	63,06	1003,70
14:00:00	1	4	2015	51,00	0,70	6,90	16,91	27,47	62,60	18,55	222,60	2,40	59,78	1003,50
15:00:00	1	4	2015	75,40	2,30	6,00	17,47	26,65	62,60	18,61	183,60	2,40	52,63	1002,70
16:00:00	1	4	2015	62,30	2,50	4,74	16,32	23,57	66,30	19,18	188,10	2,20	51,59	1002,00
17:00:00	1	4	2015	60,20	2,40	9,72	21,73	36,60	64,70	19,09	219,60	1,90	52,20	1001,80
18:00:00	1	4	2015	83,70	2,70	13,14	35,22	55,32	54,80	18,71	271,00	1,80	51,21	1001,30
19:00:00	1	4	2015	137,30	2,40	34,74	64,86	118,01	15,10	16,51	154,30	1,60	67,28	1001,20
20:00:00	1	4	2015	172,30	2,80	81,92	79,79	205,13	3,40	17,51	358,70	0,60	58,67	1001,60
21:00:00	1	4	2015	260,10	2,50	61,71	73,90	168,31	2,90	15,71	92,30	1,20	69,25	1002,20
22:00:00	1	4	2015	236,40	2,20	13,96	31,57	52,93	52,07	9,92	343,00	3,80	90,43	1004,10
23:00:00	1	4	2015	59,40	1,95	8,48	21,04	34,01	52,00	8,90	4,50	3,90	100,00	1005,00
00:00:00	2	4	2015	22,30	1,90	6,15	14,69	24,10	52,00	7,82	353,60	4,00	100,00	1004,80
01:00:00	2	4	2015	14,60	2,20	3,96	12,32	18,38	60,20	7,44	357,30	3,80	100,00	1005,30
02:00:00	2	4	2015	14,90	1,80	0,92	6,31	7,72	65,00	6,65	341,60	3,80	100,00	1005,80
03:00:00	2	4	2015	10,20	1,30	0,94	6,32	7,75	67,30	6,22	334,50	4,00	100,00	1005,80
04:00:00	2	4	2015	8,60	1,70	0,76	5,87	7,04	67,20	5,91	332,30	3,30	100,00	1005,80
05:00:00	2	4	2015	9,50	1,70	1,55	7,90	10,27	65,20	5,98	334,00	2,80	100,00	1006,30
06:00:00	2	4	2015	10,40	0,70	2,49	12,29	16,10	57,90	6,06	329,30	1,80	100,00	1006,30
07:00:00	2	4	2015	12,10	0,80	10,78	24,04	40,53	37,50	6,62	122,70	0,50	100,00	1007,60
08:00:00	2	4	2015	11,50	1,00	33,25	46,13	97,00	25,30	5,91	322,10	2,40	100,00	1008,90
09:00:00	2	4	2015	18,90	1,10	30,92	41,94	89,25	29,70	5,91	323,70	2,20	100,00	1009,00
10:00:00	2	4	2015	25,60	1,90	19,02	37,29	66,39	38,00	7,66	301,30	1,50	100,00	1009,90
11:00:00	2	4	2015	32,00	0,90	18,91	37,60	66,53	37,10	10,50	299,80	1,50	80,13	1010,30
12:00:00	2	4	2015	34,40	1,20	18,44	27,64	55,85	41,40	10,99	292,40	2,00	66,61	1010,60
13:00:00	2	4	2015	52,40	1,60	7,81	15,28	27,23	59,90	13,10	250,80	2,50	63,73	1010,10
14:00:00	2	4	2015	63,60	2,00	8,76	16,21	29,62	63,90	13,18	291,30	2,40	42,39	1009,90
15:00:00	2	4	2015	87,50	1,00	6,96	16,89	27,54	69,70	13,08	305,10	2,70	39,28	1009,90
16:00:00	2	4	2015	96,70	2,60	9,98	22,69	37,96	67,00	12,42	328,30	3,00	45,53	1010,10
17:00:00	2	4	2015	116,00	2,30	11,71	30,04	47,95	58,20	12,25	298,70	2,10	47,98	1010,00
18:00:00	2	4	2015	118,40	2,10	5,83	20,51	29,43	68,40	12,25	203,20	2,10	46,58	1009,80
19:00:00	2	4	2015	54,60	1,30	4,29	24,29	30,86	63,00	10,59	179,80	2,00	61,63	1010,30
20:00:00	2	4	2015	47,80	0,90	8,04	37,77	50,07	48,00	9,92	172,40	1,70	59,56	1010,10
21:00:00	2	4	2015	56,80	1,20	8,63	43,53	56,73	39,60	9,68	174,50	1,20	62,47	1010,90
22:00:00	2	4	2015	58,70	0,90	5,39	45,47	53,71	33,40	9,39	174,80	1,10	64,19	1011,10
23:00:00	2	4	2015	69,30	0,90	6,55	45,69	55,72	33,10	9,60	172,80	0,90	62,37	1011,10
00:00:00	3	4	2015	61,30	0,50	4,25	35,50	42,00	42,10	9,11	173,30	1,20	74,70	1011,10
01:00:00	3	4	2015	47,90	1,40	3,98	33,24	39,34	38,60	8,96	173,90	1,60	69,44	1010,60
02:00:00	3	4	2015	40,60	0,80	2,75	23,08	27,28	53,20	8,74	170,00	1,40	70,09	1010,30
03:00:00	3	4	2015	28,00	0,90	1,39	16,35	18,47	55,30	8,55	166,60	2,00	70,43	1009,60
04:00:00	3	4	2015	29,30	1,30	1,67	16,09	18,65	56,00	8,30	166,00	2,10	62,52	1008,80
05:00:00	3	4	2015	29,70	1,30	2,26	25,03	28,49	42,80	7,42	176,60	1,30	70,84	1008,00
06:00:00	3	4	2015	32,70	1,10	8,66	42,47	55,72	12,70	6,62	171,80	0,60	81,74	1007,70
07:00:00	3	4	2015	56,10	1,00	33,75	55,89	107,53	2,50	6,39	158,60	0,30	84,05	1007,40
08:00:00	3	4	2015	82,60	1,30	89,55	59,02	196,04	3,30	7,98	159,60	0,60	75,86	1007,40
09:00:00	3	4	2015	116,90	0,70	28,85	42,23	86,38	30,10	10,50	166,70	2,70	56,72	1007,00
10:00:00	3	4	2015	66,80	1,60	11,56	27,28	44,96	46,60	11,50	169,50	2,90	49,46	1006,50
11:00:00	3	4	2015	55,00	3,30	10,24	22,90	38,56	51,70	12,59	182,80	2,40	50,17	1006,70
12:00:00	3	4	2015	60,70	4,10	11,33	24,20	41,54	53,80	12,41	242,90	2,40	49,31	1006,20
13:00:00	3	4	2015	142,60	2,60	7,92	16,26	28,45	60,00	12,34	199,00	2,40	45,73	1005,80
14:00:00	3	4	2015	83,20	2,90	8,04	16,40	28,70	68,98	14,13	190,10	2,50	31,09	1005,40
15:00:00	3	4	2015	70,10	2,60	10,03	24,67	40,01	68,80	13,10	288,90	2,20	49,04	1005,80
16:00:00	3	4	2015	124,30	2,60	12,66	23,03	42,39	64,10	11,50	0,80	4,30	53,10	1006,10
17:00:00	3	4	2015	210,50	1,50	16,26	27,12	51,99	55,40	9,84	359,00	3,70	65,48	1006,40
18:00:00	3	4	2015	221,00	1,80	21,05	33,90	66,10	47,00	9,52	339,60	3,30	64,93	1006,70
19:00:00	3	4	2015	217,40	1,90	25,72	41,19	80,55	37,00	6,14	341,40	3,50	86,42	1007,90
20:00:00	3	4	2015	81,50	1,40	30,22	46,13	92,36	28,10	5,83	344,60	2,20	78,85	1007,60
21:00:00	3	4	2015	42,90	1,10	8,53	42,83	55,88	22,70	5,98	152,60	2,10	83,97	1007,90
22:00:00	3	4	2015	31,80	1,20	6,84	44,30	54,77	23,40	6,54	150,90	2,20	83,24	1008,40
23:00:00	3	4	2015	23,70	1,10	5,78	38,97	47,81	31,30	6,40	142,30	2,20	79,77	1009,20
00:00:00	4	4	2015	30,00	0,50	3,80	29,13	34,94	43,50	5,75	150,50	2,30	86,37	1009,50
01:00:00	4	4	2015	30,20	1,00	3,19	27,63	32,51	41,00	5,50	159,30	1,60	88,49	1009,70
02:00:00	4	4	2015	29,30	0,70	2,21	16,97	20,35	51,60	6,06	169,30	1,20	85,60	1009,90
03:00:00	4	4	2015	17,20	0,90	1,80	13,90	16,65	53,30	6,30	170,90	1,10	86,05	1009,80
04:00:00	4	4	2015	12,60	0,70	2,96	14,84	19,37	54,60	6,49	309,60	1,00	53,35	1010,20
05:00:00	4	4	2015	17,40	0,80	1,98	9,86	12,89	61,80	5,12	325,70	2,30	59,47	1010,60
06:00:00	4	4	2015	19,70	1,00	2,89	12,07	16,49	50,70	4,34	341,40	1,80	64,34	1010,80
07:00:00	4	4	2015	25,50	0,20	17,16	30,15	56,41	26,00	3,47	353,70	1,70	70,95	1011,40
08:00:00	4	4	2015	64,20	0,90	42,97	44,87	110,61	15,20	5,12	263,80	1,20	59,95	1012,30
09:00:00	4	4	2015	119,30	1,60	34,36	38,79	91,36	20,10	7,61	231,80	1,30	51,07	1012,40
10:00:00	4	4	2015	66,30	2,00	19,86	27,07	57,45	41,60	9,58	336,60	1,30	46,28	1012,70
11:00:00	4	4	2015	57,00	2,70	13,19	22,76	42,94	47,20	9,52	252,50	1,70	47,30	1012,70
12:00:00	4	4	2015	80,30	2,20	12,21	19,78	38,46	51,60	9,84	222,20	2,00	42,83	1013,00
13:00:00	4	4	2015	69,50	1,90	4,52	11,74	18,66	69,20	10,59	174,80	2,20	45,22	1013,00
14:00:00	4	4	2015	41,90	1,40	1,79	8,70	11,43	78,30	10,42	161,50	3,70	45,22	1013,10
15:00:00	4	4	2015	29,80	1,20	2,71	12,84	16,99	76,80	10,56	159,70	4,00	50,97	1013,00
16:00:00	4	4	2015	39,10	2,20	2,68	12,83	16,93	72,77	10,17	165,70	3,60	49,38	1012,60
17:00:00	4	4	2015	51,00	2,43	6,78	21,10	31,47	72,70	10,34	171,50	2,90	47,61	1012,60
18:00:00	4	4	2015	85,10	2,40	2,47	15,68	19,45	77,60	10,16	165,60	2,60	42,44	1012,70
19:00:00	4	4	2015	47,50	1,40	3,45	20,61	25,89	71,00	9,19	166,40	2,10	47,63	1012,80
20:00:00	4	4	2015	53,50	1,40	6,96	39,55	50,19	42,70	8,55	164,60	0,80	50,19	1012,50
21:00:00	4	4	2015	85,20	1,50	36,34	66,95	122,55	5,70	7,58	147,20	0,30	59,20	1012,50
22:00:00	4	4	2015	151,50	1,50	33,57	63,35	114,72	9,70	8,14	167,00	1,50	65,16	1012,70
23:00:00	4	4	2015	105,00	1,30	9,44	53,67	68,12	18,10	7,10	167,50	1,10	74,53	1012,30
00:00:00	5	4	2015	59,00	1,20	17,91	61,71	89,11	5,20	7,90	165,42	1,04	63,34	1012,20
01:00:00	5	4	2015	70,80	0,60	9,18	58,59	72,63	11,60	7,82	161,20	1,00	64,34	1011,90
02:00:00	5	4	2015	44,50	0,30	12,59	54,29	73,55	14,00	7,58	79,40	0,50	66,89	1011,20
03:00:00	5	4	2015	71,70	1,20	17,22	56,41	82,76	7,80	7,86	171,10	0,40	60,23	1010,80
04:00:00	5	4	2015	59,80	1,00	39,13	66,50	126,37	2,90	8,22	191,90	0,40	56,51	1010,30
05:00:00	5	4	2015	75,40	1,20	34,58	61,76	114,66	2,90	8,14	165,60	0,50	57,21	1009,70
06:00:00	5	4	2015	71,50	1,70	28,51	61,90	105,51	2,50	8,22	299,12	0,20	58,79	1009,90
07:00:00	5	4	2015	81,70	1,20	35,72	58,98	113,64	2,50	8,14	344,02	0,20	60,56	1009,70
08:00:00	5	4	2015	131,50	2,00	95,21	66,27	211,94	5,10	8,48	352,80	0,60	57,99	1009,80
09:00:00	5	4	2015	243,50	3,00	90,22	63,74	201,77	8,50	10,03	2,60	1,00	49,36	1010,00
10:00:00	5	4	2015	234,80	4,10	26,96	47,91	89,15	25,40	11,39	129,50	1,40	41,92	1010,00
11:00:00	5	4	2015	76,90	4,20	14,71	36,28	58,79	45,60	11,66	152,10	2,60	39,91	1010,20
12:00:00	5	4	2015	49,60	4,20	13,45	35,06	55,64	45,80	11,66	148,50	2,60	44,01	1010,40
13:00:00	5	4	2015	44,00	5,30	24,30	46,12	83,29	33,50	12,93	147,60	2,40	47,11	1010,30
14:00:00	5	4	2015	48,30	5,40	27,31	47,56	89,34	34,80	13,07	139,70	2,90	39,37	1010,20
15:00:00	5	4	2015	52,30	4,40	10,27	33,50	49,21	62,50	12,93	161,70	2,50	35,76	1010,20
16:00:00	5	4	2015	44,40	5,40	4,38	21,35	28,06	77,70	13,10	154,70	2,70	29,45	1009,70
17:00:00	5	4	2015	55,40	7,30	9,24	37,28	51,45	81,80	13,61	150,40	2,20	32,44	1009,80
18:00:00	5	4	2015	44,60	5,80	9,35	37,72	52,03	23,82	12,18	140,20	3,00	46,09	1009,90
19:00:00	5	4	2015	62,60	1,38	14,88	54,36	77,13	23,40	10,42	150,30	2,30	59,94	1010,00
20:00:00	5	4	2015	68,80	1,40	6,87	46,72	57,23	34,50	9,27	148,10	2,00	68,90	1010,10
21:00:00	5	4	2015	72,60	0,80	34,51	67,63	120,43	11,60	9,83	47,90	0,70	64,77	1010,10
22:00:00	5	4	2015	241,70	1,30	65,89	66,67	167,48	5,10	8,71	156,00	0,70	73,23	1010,20
23:00:00	5	4	2015	247,80	2,10	157,38	76,27	317,06	2,10	8,79	177,00	0,50	72,94	1009,90
00:00:00	6	4	2015	164,80	1,90	199,44	80,84	385,98	3,50	8,56	172,90	0,30	71,16	1009,70
01:00:00	6	4	2015	345,70	1,90	207,06	81,01	397,81	3,10	8,30	69,02	0,20	69,40	1009,40
02:00:00	6	4	2015	301,30	1,80	150,23	74,54	304,39	2,60	8,63	163,50	0,30	63,10	1008,70
03:00:00	6	4	2015	170,20	1,70	85,40	64,51	195,17	1,90	8,39	30,82	0,20	69,67	1008,10
04:00:00	6	4	2015	136,10	1,80	73,23	59,72	171,76	1,90	9,11	137,47	0,10	73,50	1007,50
05:00:00	6	4	2015	126,20	1,50	40,22	54,07	115,61	1,40	8,14	197,69	0,20	80,12	1007,00
06:00:00	6	4	2015	88,30	1,20	55,38	52,67	137,39	1,60	8,14	201,13	0,10	78,57	1006,50
07:00:00	6	4	2015	138,30	1,40	116,79	57,08	235,77	1,90	8,63	201,88	0,10	77,16	1006,20
08:00:00	6	4	2015	381,20	2,10	225,81	74,60	420,09	2,20	11,16	182,34	0,20	70,06	1005,90
09:00:00	6	4	2015	637,70	2,70	88,67	55,73	191,39	4,40	14,22	147,60	1,70	64,60	1005,20
10:00:00	6	4	2015	113,80	5,00	41,25	47,22	110,34	11,60	14,60	145,40	3,40	62,26	1004,50
11:00:00	6	4	2015	71,70	3,50	34,40	46,67	99,29	16,30	14,80	144,70	3,40	62,73	1004,10
12:00:00	6	4	2015	68,30	2,70	35,64	53,47	108,00	11,40	14,39	157,70	2,40	64,20	1003,90
13:00:00	6	4	2015	68,60	2,30	51,31	58,42	136,93	6,70	14,25	159,40	1,50	70,32	1004,20
14:00:00	6	4	2015	103,60	2,40	42,89	51,08	116,71	10,10	14,13	145,90	0,70	82,38	1003,30
15:00:00	6	4	2015	61,00	2,70	108,49	50,43	216,42	1,10	12,51	150,60	0,60	100,00	1002,70
16:00:00	6	4	2015	94,10	3,00	129,02	60,63	258,03	4,40	12,75	342,00	1,00	100,00	1002,00
17:00:00	6	4	2015	103,00	2,40	37,41	51,85	109,09	6,10	13,01	156,00	2,00	100,00	1001,00
18:00:00	6	4	2015	52,80	1,20	40,86	57,00	119,52	4,50	12,59	160,50	2,80	93,21	1001,10
19:00:00	6	4	2015	50,10	1,40	52,32	54,69	134,75	3,90	12,84	154,30	2,60	88,08	1000,80
20:00:00	6	4	2015	43,80	2,20	52,02	54,32	133,92	20,28	10,17	346,60	2,50	100,00	1002,20
21:00:00	6	4	2015	55,60	1,71	29,88	40,04	85,75	20,30	9,68	349,80	2,70	100,00	1002,10
22:00:00	6	4	2015	36,90	2,70	24,37	36,15	73,43	23,20	9,27	346,50	2,80	100,00	1002,20
23:00:00	6	4	2015	29,20	2,40	18,95	35,88	64,87	24,20	9,19	343,00	2,00	100,00	1002,50
00:00:00	7	4	2015	25,40	2,40	9,36	29,62	43,94	30,10	8,87	58,70	1,10	100,00	1002,80
01:00:00	7	4	2015	15,40	2,60	4,26	23,48	29,99	34,70	8,85	142,50	1,90	100,00	1002,00
02:00:00	7	4	2015	20,70	3,10	3,90	23,10	29,06	32,70	8,87	147,20	2,10	100,00	1002,40
03:00:00	7	4	2015	17,00	2,90	2,86	12,63	17,00	39,80	6,62	339,20	2,00	100,00	1002,40
04:00:00	7	4	2015	15,10	2,90	2,45	9,10	12,85	46,10	6,03	340,30	2,30	100,00	1003,00
05:00:00	7	4	2015	14,30	2,70	2,14	7,14	10,41	49,80	5,75	341,80	2,40	100,00	1002,90
06:00:00	7	4	2015	12,50	2,40	3,82	10,72	16,57	44,40	5,75	343,30	2,30	100,00	1003,20
07:00:00	7	4	2015	12,90	2,50	13,72	25,35	46,34	32,50	5,44	341,60	2,20	100,00	1004,40
08:00:00	7	4	2015	16,50	2,60	39,86	45,36	106,34	23,10	5,83	346,40	2,20	100,00	1005,60
09:00:00	7	4	2015	16,80	2,50	31,66	41,76	90,20	32,30	6,94	336,50	2,50	86,34	1006,30
10:00:00	7	4	2015	28,10	1,00	22,74	31,65	66,43	40,60	7,26	326,90	2,70	78,48	1007,30
11:00:00	7	4	2015	35,90	1,60	19,10	31,95	61,18	43,10	7,94	331,00	2,60	73,44	1007,70
12:00:00	7	4	2015	54,00	1,50	19,39	28,00	57,66	45,50	8,56	347,20	2,40	71,08	1008,30
13:00:00	7	4	2015	74,10	1,40	29,22	35,99	80,70	42,00	8,95	348,50	2,00	69,52	1008,50
14:00:00	7	4	2015	84,70	0,90	42,12	34,01	98,45	39,60	8,71	341,20	1,50	69,35	1008,80
15:00:00	7	4	2015	105,90	2,10	12,93	27,96	47,75	44,60	8,95	303,80	1,50	71,81	1008,60
16:00:00	7	4	2015	65,10	2,20	20,89	34,93	66,89	38,20	8,55	312,40	1,70	76,14	1008,80
17:00:00	7	4	2015	93,60	2,20	25,96	39,22	78,95	33,70	8,30	340,80	2,20	71,41	1009,00
18:00:00	7	4	2015	102,60	1,50	28,28	40,70	83,97	36,60	8,30	341,60	2,80	70,99	1009,30
19:00:00	7	4	2015	109,80	1,80	28,58	40,39	84,11	32,90	7,94	344,90	3,00	71,99	1009,70
20:00:00	7	4	2015	121,20	1,70	35,90	47,11	102,04	23,90	7,50	343,30	2,90	74,05	1009,90
21:00:00	7	4	2015	123,10	1,30	15,56	27,98	51,91	27,70	7,34	345,00	3,10	77,03	1010,60
22:00:00	7	4	2015	110,40	1,00	15,47	27,92	51,59	37,23	6,80	346,50	3,30	82,59	1011,10
23:00:00	7	4	2015	52,30	0,66	13,10	26,05	46,09	37,00	6,86	356,00	2,50	84,21	1011,50
00:00:00	8	4	2015	27,90	1,70	9,58	22,10	36,76	42,50	5,59	354,20	3,20	89,40	1012,10
01:00:00	8	4	2015	26,80	1,70	8,47	22,89	35,84	35,00	5,59	356,00	1,80	93,71	1011,90
02:00:00	8	4	2015	27,10	1,00	4,21	15,51	21,96	41,30	5,92	333,80	2,20	86,19	1012,10
03:00:00	8	4	2015	19,90	1,30	4,99	15,55	23,18	43,70	5,93	4,40	1,90	87,39	1012,20
04:00:00	8	4	2015	20,50	-0,10	2,24	11,71	15,13	45,90	6,13	355,20	1,70	84,54	1012,10
05:00:00	8	4	2015	18,40	0,90	1,56	9,67	12,05	50,20	5,67	329,10	2,30	84,43	1012,00
06:00:00	8	4	2015	20,10	1,60	9,82	16,11	31,14	42,90	5,91	336,00	2,00	78,92	1012,00
07:00:00	8	4	2015	23,80	1,70	13,66	21,57	42,47	43,30	6,06	339,00	3,30	78,41	1012,50
08:00:00	8	4	2015	21,10	1,90	33,01	34,50	85,01	32,60	6,39	339,80	3,50	77,39	1012,80
09:00:00	8	4	2015	30,30	1,50	23,36	33,87	69,61	37,50	7,18	348,10	3,60	72,97	1013,10
10:00:00	8	4	2015	49,10	1,80	26,54	26,88	67,49	45,00	8,06	1,60	3,90	68,09	1013,70
11:00:00	8	4	2015	71,50	1,90	17,08	25,92	52,05	49,90	9,60	4,10	3,50	58,46	1013,70
12:00:00	8	4	2015	82,30	2,80	16,85	22,10	47,87	57,50	10,26	355,30	4,30	52,32	1013,40
13:00:00	8	4	2015	104,10	3,00	9,13	17,51	31,48	66,80	10,34	16,70	4,50	48,05	1012,90
14:00:00	8	4	2015	84,20	3,10	8,52	17,56	30,59	70,80	10,34	359,50	4,40	44,88	1012,90
15:00:00	8	4	2015	85,00	2,70	7,64	16,76	28,46	73,60	10,17	18,60	4,30	46,13	1012,60
16:00:00	8	4	2015	78,60	2,60	9,93	20,62	35,81	70,90	10,09	10,10	4,20	42,99	1012,50
17:00:00	8	4	2015	106,30	2,80	13,83	26,39	47,55	69,60	9,68	9,60	4,40	50,21	1012,40
18:00:00	8	4	2015	147,00	2,60	17,17	27,32	53,59	63,60	9,03	10,00	3,80	48,87	1012,70
19:00:00	8	4	2015	158,30	2,40	18,10	33,21	60,90	57,20	7,94	20,80	4,10	53,76	1012,40
20:00:00	8	4	2015	138,80	1,70	22,32	43,59	77,73	43,50	7,18	17,80	3,10	60,06	1012,20
21:00:00	8	4	2015	151,70	1,60	25,95	48,47	88,17	35,10	6,78	1,90	2,50	61,84	1012,70
22:00:00	8	4	2015	156,90	1,90	21,18	45,71	78,12	31,70	6,34	353,40	2,10	62,95	1012,10
23:00:00	8	4	2015	149,40	1,80	12,59	38,03	57,34	32,40	6,17	350,50	2,00	64,31	1012,10
00:00:00	9	4	2015	117,10	1,90	12,51	37,85	56,98	53,71	6,25	344,50	2,10	66,65	1012,00
01:00:00	9	4	2015	92,20	0,52	5,97	25,83	34,97	53,90	6,30	343,00	1,90	67,16	1011,40
02:00:00	9	4	2015	61,60	1,50	3,20	17,73	22,62	63,00	6,62	343,60	1,90	68,26	1010,60
03:00:00	9	4	2015	49,10	1,10	2,02	13,38	16,47	66,90	7,03	350,50	1,90	71,36	1009,80
04:00:00	9	4	2015	35,00	1,70	0,74	9,10	10,23	74,70	7,42	1,30	3,10	72,59	1009,00
05:00:00	9	4	2015	32,10	2,10	2,89	11,40	15,83	74,20	7,58	1,70	3,00	69,62	1008,40
06:00:00	9	4	2015	30,90	1,40	1,86	10,98	13,83	75,10	7,98	8,00	3,10	72,78	1007,60
07:00:00	9	4	2015	41,60	1,60	10,65	23,98	40,27	48,80	8,70	358,60	3,60	78,99	1007,60
08:00:00	9	4	2015	102,10	1,40	20,87	31,29	63,22	38,70	9,03	357,90	4,30	76,26	1007,40
09:00:00	9	4	2015	119,50	1,90	18,18	28,69	56,50	47,20	9,39	359,90	4,90	71,08	1007,20
10:00:00	9	4	2015	93,30	1,60	14,55	23,13	45,39	49,20	8,87	0,70	5,20	80,34	1007,30
11:00:00	9	4	2015	81,30	2,20	13,61	21,69	42,51	42,90	7,02	1,80	5,40	94,06	1007,70
12:00:00	9	4	2015	59,20	2,20	10,66	22,24	38,56	46,90	6,47	14,00	5,20	100,00	1008,30
13:00:00	9	4	2015	50,70	2,00	10,92	21,11	37,81	59,60	5,67	5,20	6,30	100,00	1008,40
14:00:00	9	4	2015	54,70	1,60	11,71	23,61	41,53	59,80	6,70	5,00	5,70	100,00	1009,10
15:00:00	9	4	2015	45,30	2,80	13,14	25,29	45,39	52,80	7,58	2,40	4,90	100,00	1009,00
16:00:00	9	4	2015	42,20	2,10	15,37	24,79	48,31	47,10	8,55	4,20	5,00	82,96	1009,20
17:00:00	9	4	2015	43,80	1,80	13,06	24,04	44,02	53,10	8,63	3,10	5,70	79,05	1009,90
18:00:00	9	4	2015	51,50	1,40	11,93	20,70	38,95	51,00	8,62	3,70	5,70	81,39	1010,50
19:00:00	9	4	2015	51,40	1,50	15,28	23,81	47,19	43,40	6,14	358,90	5,50	100,00	1011,30
20:00:00	9	4	2015	43,60	1,00	14,86	23,35	46,09	48,10	5,85	0,90	6,30	100,00	1012,10
21:00:00	9	4	2015	43,10	1,90	11,28	19,41	36,67	61,90	8,22	2,50	6,70	78,42	1012,90
22:00:00	9	4	2015	40,10	1,80	6,28	14,96	24,58	69,40	8,63	2,20	6,60	65,24	1013,60
23:00:00	9	4	2015	40,80	1,50	4,61	13,56	20,61	70,60	8,79	6,10	5,70	61,52	1014,20
00:00:00	10	4	2015	38,60	1,40	3,79	11,40	17,20	71,80	8,87	5,40	5,80	58,84	1014,80
01:00:00	10	4	2015	51,20	1,20	1,48	8,36	10,63	72,50	8,95	10,20	5,60	52,55	1015,50
02:00:00	10	4	2015	82,80	1,80	0,35	5,53	6,07	73,40	8,79	13,50	5,20	57,62	1016,00
03:00:00	10	4	2015	72,50	1,10	-0,11	5,22	5,05	73,70	8,47	16,10	4,70	58,38	1016,60
04:00:00	10	4	2015	39,30	1,00	-0,08	5,78	5,68	71,60	8,05	11,40	4,20	63,34	1017,20
05:00:00	10	4	2015	32,70	1,40	0,81	8,58	9,82	70,10	7,92	6,20	3,80	65,34	1017,50
06:00:00	10	4	2015	30,60	1,00	0,83	8,64	9,91	63,50	7,98	5,90	3,70	67,65	1018,00
07:00:00	10	4	2015	27,20	1,00	16,90	29,41	55,26	45,70	7,82	356,80	3,40	72,60	1018,80
08:00:00	10	4	2015	49,80	1,30	31,23	38,89	86,67	32,00	9,19	0,30	3,10	69,69	1019,40
09:00:00	10	4	2015	64,60	1,80	18,24	27,38	55,28	40,10	10,42	17,10	4,00	61,88	1019,80
10:00:00	10	4	2015	74,60	1,80	9,65	15,47	30,23	51,70	11,05	33,70	4,90	50,85	1020,50
11:00:00	10	4	2015	76,70	2,40	10,86	14,61	31,23	56,20	11,42	22,00	5,20	45,88	1021,50
12:00:00	10	4	2015	97,40	2,50	10,07	16,38	31,79	58,70	11,99	17,80	5,50	34,60	1021,90
13:00:00	10	4	2015	95,40	1,80	8,16	13,82	26,31	64,40	12,14	25,30	5,50	36,77	1021,80
14:00:00	10	4	2015	85,50	1,60	5,55	11,01	19,50	69,00	11,91	25,10	5,70	36,55	1021,80
15:00:00	10	4	2015	76,60	2,00	7,88	14,03	26,09	66,50	11,83	23,00	5,60	35,35	1021,80
16:00:00	10	4	2015	102,20	1,30	6,89	14,88	25,42	67,30	11,75	42,90	5,20	34,78	1021,80
17:00:00	10	4	2015	75,70	1,90	8,05	17,06	29,37	65,70	11,75	31,90	4,40	32,16	1021,90
18:00:00	10	4	2015	93,60	2,00	8,10	18,99	31,39	65,20	11,50	30,40	4,40	35,24	1021,70
19:00:00	10	4	2015	90,80	2,60	16,39	31,15	56,23	49,00	10,33	21,90	3,30	40,54	1021,90
20:00:00	10	4	2015	143,10	1,80	32,14	49,66	98,83	26,20	9,27	15,30	1,80	45,08	1021,80
21:00:00	10	4	2015	174,70	1,40	35,68	61,84	116,42	8,50	8,71	56,90	1,10	50,13	1021,90
22:00:00	10	4	2015	179,40	1,90	60,70	65,32	158,20	6,10	8,47	11,80	0,80	50,93	1022,00
23:00:00	10	4	2015	240,90	1,90	106,87	67,46	230,97	8,00	7,42	340,90	1,20	67,50	1022,30
00:00:00	11	4	2015	352,50	1,50	91,07	61,06	200,40	3,80	7,18	339,80	1,10	81,89	1022,20
01:00:00	11	4	2015	235,40	1,30	64,12	57,26	155,37	1,80	6,18	336,50	0,80	90,27	1022,00
02:00:00	11	4	2015	162,30	1,50	44,94	52,35	121,11	3,40	6,06	345,00	1,20	85,87	1021,70
03:00:00	11	4	2015	155,00	1,10	16,74	45,03	70,64	5,50	5,83	342,00	1,10	81,03	1021,50
04:00:00	11	4	2015	85,90	0,70	23,46	49,93	85,82	3,00	5,28	346,50	1,10	79,31	1021,00
05:00:00	11	4	2015	89,00	0,38	45,20	47,43	116,59	2,90	4,80	340,60	0,90	79,57	1020,80
06:00:00	11	4	2015	113,50	1,40	76,64	48,56	165,83	2,60	4,57	345,70	1,10	76,49	1021,00
07:00:00	11	4	2015	132,50	1,70	109,03	54,59	221,41	4,80	4,25	351,30	0,80	74,35	1021,30
08:00:00	11	4	2015	239,80	1,80	189,30	61,70	351,33	4,10	7,50	2,60	0,60	62,27	1021,40
[truncated: 35,648 more rows]

## Sheet: Gases
Time	Day	Month	Year	PM10	SO2	NO	NO2	NOX
				µg/m³	µg/m³	µg/m³	µg/m³	µg/m³
00:00:00	1	1	2015	25,50	1,10	5,87	12,60	21,58
01:00:00	1	1	2015	20,70	1,60	2,79	9,50	13,77
02:00:00	1	1	2015	17,50	1,60	1,53	7,20	9,54
03:00:00	1	1	2015	15,60	1,70	1,15	6,50	8,26
04:00:00	1	1	2015	14,60	1,30	1,37	6,10	8,19
05:00:00	1	1	2015	18,70	0,60	0,07	4,20	4,30
06:00:00	1	1	2015	9,30	0,40	0,51	4,40	5,18
07:00:00	1	1	2015	7,70	0,90
08:00:00	1	1	2015	13,30		2,10	9,10	12,31
09:00:00	1	1	2015	13,40	0,90	3,26	10,70	15,70
10:00:00	1	1	2015	14,10	0,50	7,66	13,50	25,23
11:00:00	1	1	2015	22,10	1,50
12:00:00	1	1	2015	24,30	1,90	8,40	16,20	29,05
13:00:00	1	1	2015	32,40	2,70	14,26	20,70	42,52
14:00:00	1	1	2015	34,10	3,10	14,39	21,50	43,51
15:00:00	1	1	2015	35,60	3,00	15,67	25,10	49,07
16:00:00	1	1	2015	36,70	3,10	16,76	25,50	51,14
17:00:00	1	1	2015	40,30	3,70	15,48	24,30	47,98
18:00:00	1	1	2015	37,40	2,50	13,64	22,80	43,68
19:00:00	1	1	2015	37,70	2,70	16,28	25,30	50,21
20:00:00	1	1	2015	41,20	2,80	14,91	23,30	46,12
21:00:00	1	1	2015	41,90	2,10	12,03	22,30	40,71
22:00:00	1	1	2015	34,00	2,30	10,08	19,60	35,03
23:00:00	1	1	2015	39,30	3,70	9,48	18,50	33,00
00:00:00	2	1	2015	36,00	2,70	7,53	16,20	27,72
01:00:00	2	1	2015	25,50	2,90	5,14	13,60	21,47
02:00:00	2	1	2015	18,70	2,50	3,56	10,60	16,04
03:00:00	2	1	2015	18,90	2,50	1,80	8,30	11,05
04:00:00	2	1	2015	19,10	2,20	1,51	6,10	8,41
05:00:00	2	1	2015	14,80	2,10
06:00:00	2	1	2015	14,00	1,50	2,96	10,00	14,53
07:00:00	2	1	2015	17,10	2,50	8,86	18,60	32,16
08:00:00	2	1	2015	27,60	4,00	31,66	41,10	89,55
09:00:00	2	1	2015	66,00		29,30	44,60	89,43
10:00:00	2	1	2015	70,30	3,50	21,92	34,60	68,14
11:00:00	2	1	2015	69,30	5,50	20,13	31,80	62,59
12:00:00	2	1	2015	68,80	8,40
13:00:00	2	1	2015	75,90	10,00	19,36	31,50	61,12
14:00:00	2	1	2015	75,50	11,10	25,64	37,70	76,94
15:00:00	2	1	2015	88,30	10,20	26,53	36,70	77,29
16:00:00	2	1	2015	99,70	9,30	26,92	43,30	84,48
17:00:00	2	1	2015	115,70	7,20	44,55	54,90	123,07
18:00:00	2	1	2015	136,40	6,80	79,61	73,40	195,20
19:00:00	2	1	2015	204,80	7,50	136,08	79,30	287,50
20:00:00	2	1	2015	281,70	8,50	186,73	86,50	372,20
21:00:00	2	1	2015	343,70	9,00	144,87	79,60	301,25
22:00:00	2	1	2015	268,00	6,20	132,69	73,90	276,92
23:00:00	2	1	2015	323,50	3,90	137,82	68,30	279,16
00:00:00	3	1	2015	310,50	4,80	187,49	65,40	352,26
01:00:00	3	1	2015	396,20	3,90	119,29	63,20	245,71
02:00:00	3	1	2015	182,20	4,30	83,39	59,40	186,98
03:00:00	3	1	2015	101,90	4,00	67,78	52,40	156,10
04:00:00	3	1	2015	93,60	3,40	74,85	56,10	170,62
05:00:00	3	1	2015	82,00	4,10	31,99	47,20	96,15
06:00:00	3	1	2015	56,00	3,80	38,37	48,70	107,40
07:00:00	3	1	2015	69,70	1,80	112,74	57,70	230,19
08:00:00	3	1	2015	127,80	4,40	380,16	94,00	675,64
09:00:00	3	1	2015	343,30	6,50	80,10	66,70	189,25
10:00:00	3	1	2015	147,60		49,94	52,70	129,10
11:00:00	3	1	2015	88,30	8,30	21,22	37,60	70,07
12:00:00	3	1	2015	62,50	9,70	29,55	41,90	87,11
13:00:00	3	1	2015	66,40	11,30
14:00:00	3	1	2015	63,00	15,10	57,76	53,90	142,27
15:00:00	3	1	2015	74,40	18,60	63,58	59,70	156,97
16:00:00	3	1	2015	72,00	14,80	74,22	59,10	172,66
17:00:00	3	1	2015	89,40	12,90	65,37	63,90	163,92
18:00:00	3	1	2015	125,10	16,50	122,86	72,00	259,98
19:00:00	3	1	2015	225,10	21,30	212,48	78,30	403,39
20:00:00	3	1	2015	354,00	20,40	167,90	69,60	326,49
21:00:00	3	1	2015	233,10	18,80	210,51	66,10	388,18
22:00:00	3	1	2015	224,80	18,00	216,90	65,00	396,86
23:00:00	3	1	2015	218,80	18,70	202,48	59,60	369,39
00:00:00	4	1	2015	243,30	17,10	186,46	61,70	346,98
01:00:00	4	1	2015	203,10	14,10	25,12	50,60	89,03
02:00:00	4	1	2015	54,70	8,40	39,03	47,50	107,22
03:00:00	4	1	2015	73,20	7,70	49,26	46,30	121,66
04:00:00	4	1	2015	64,50	8,20	21,98	38,30	71,92
05:00:00	4	1	2015	46,30	7,20	6,36	26,40	36,13
06:00:00	4	1	2015	33,80	7,00	13,30	34,20	54,55
07:00:00	4	1	2015	35,80	5,30	9,02	30,50	44,30
08:00:00	4	1	2015	36,90	6,40	3,34	17,30	22,42
09:00:00	4	1	2015	28,90	9,90	3,63	17,80	23,36
10:00:00	4	1	2015	33,80	10,70	5,70	18,50	27,22
11:00:00	4	1	2015	41,40		6,70	17,10	27,36
12:00:00	4	1	2015	55,80	15,10	7,25	17,40	28,49
13:00:00	4	1	2015	61,40	13,40	5,54	18,60	27,08
14:00:00	4	1	2015	68,00	11,70
15:00:00	4	1	2015	40,05	10,60	7,13	30,50	41,40
16:00:00	4	1	2015	40,00	8,40	9,60	35,80	50,50
17:00:00	4	1	2015	32,40	7,50	8,82	35,80	49,29
18:00:00	4	1	2015	34,40	5,10	9,60	34,70	49,39
19:00:00	4	1	2015	41,20	5,30	25,05	38,60	76,93
20:00:00	4	1	2015	46,80	5,40	18,90	29,30	58,22
21:00:00	4	1	2015	48,70	5,30	14,47	27,00	49,13
22:00:00	4	1	2015	42,30	6,70	19,00	32,80	61,86
23:00:00	4	1	2015	57,80	6,40	13,51	26,40	47,07
00:00:00	5	1	2015	41,50	5,50	11,86	23,30	41,45
01:00:00	5	1	2015	30,90	5,60	7,03	19,10	29,85
02:00:00	5	1	2015	32,70	5,10	4,83	18,30	25,68
03:00:00	5	1	2015	23,90	4,90	4,62	16,30	23,37
04:00:00	5	1	2015	21,90	5,10	3,47	14,50	19,81
05:00:00	5	1	2015	14,10	4,60	3,58	15,80	21,28
06:00:00	5	1	2015	16,30	4,20	5,30	17,00	25,11
07:00:00	5	1	2015	14,50	3,30	27,82	34,60	77,17
08:00:00	5	1	2015	20,70	3,80	105,88	59,70	221,70
09:00:00	5	1	2015	37,60	4,90	100,38	63,30	216,88
10:00:00	5	1	2015	78,60	6,70	56,30	54,30	140,44
11:00:00	5	1	2015	65,70	10,50	89,89	59,50	197,03
12:00:00	5	1	2015	59,00		51,70	46,10	125,20
13:00:00	5	1	2015	64,40	16,70	24,58	25,10	62,72
14:00:00	5	1	2015	58,40	16,10	24,06	27,00	63,81
15:00:00	5	1	2015	79,70	11,10
16:00:00	5	1	2015	88,80	10,20	31,25	37,30	85,11
17:00:00	5	1	2015	100,00	10,60	33,94	47,00	98,93
18:00:00	5	1	2015	114,40	11,70	41,08	53,00	115,85
19:00:00	5	1	2015	132,50	10,10	49,68	58,90	134,91
20:00:00	5	1	2015	156,10	7,00	47,77	57,60	130,69
21:00:00	5	1	2015	107,30	9,80	43,34	55,60	121,90
22:00:00	5	1	2015	121,10	10,70	18,64	36,20	64,72
23:00:00	5	1	2015	80,30	12,30	17,18	29,90	56,18
00:00:00	6	1	2015	69,50	13,50	10,24	21,80	37,47
01:00:00	6	1	2015	52,90	11,80	4,76	12,50	19,79
02:00:00	6	1	2015	31,00	3,80	3,99	9,80	15,91
03:00:00	6	1	2015	17,30	9,90	2,71	10,00	14,14
04:00:00	6	1	2015	14,80	9,10	1,93	6,80	9,75
05:00:00	6	1	2015	11,70	7,40	1,75	6,90	9,58
06:00:00	6	1	2015	11,40	6,90	2,78	8,50	12,75
07:00:00	6	1	2015	14,00	6,20	13,19	20,30	40,48
08:00:00	6	1	2015	21,30	3,80	25,16	34,30	72,80
09:00:00	6	1	2015	29,40	4,00	26,12	33,20	73,17
10:00:00	6	1	2015	39,30	4,60	18,54	28,90	57,27
11:00:00	6	1	2015	32,10	6,60	18,01	23,60	51,15
12:00:00	6	1	2015	33,10	7,70	19,39	26,80	56,46
13:00:00	6	1	2015	37,10		18,34	23,10	51,17
14:00:00	6	1	2015	42,90	7,80	19,51	25,20	55,05
15:00:00	6	1	2015	48,50	7,00	19,94	27,60	58,12
16:00:00	6	1	2015	52,40	5,80
17:00:00	6	1	2015	51,40	5,70	19,84	29,80	60,16
18:00:00	6	1	2015	60,20	6,30	23,37	34,50	70,25
19:00:00	6	1	2015	65,50	5,20	21,54	32,40	65,36
20:00:00	6	1	2015	53,10	8,40	24,28	34,60	71,75
21:00:00	6	1	2015	38,90	7,50	18,59	29,00	57,44
22:00:00	6	1	2015	45,20	6,20	13,99	24,90	46,31
23:00:00	6	1	2015	34,80	6,20	12,49	22,20	41,31
00:00:00	7	1	2015	36,90	5,30	7,83	16,10	28,07
01:00:00	7	1	2015	33,90	4,40	4,97	13,70	21,31
02:00:00	7	1	2015	32,10	4,50	3,80	9,20	15,02
03:00:00	7	1	2015	26,60	4,30	2,53	8,70	12,57
04:00:00	7	1	2015	19,80	4,50	1,85	7,80	10,64
05:00:00	7	1	2015	18,70	3,70	1,64	6,10	8,60
06:00:00	7	1	2015	26,00	2,90	2,74	8,90	13,09
07:00:00	7	1	2015	19,90	4,30	7,26	11,20	22,31
08:00:00	7	1	2015	20,40	3,50	19,87	23,70	54,10
09:00:00	7	1	2015	26,61
10:00:00	7	1	2015	27,40	4,70	11,55	17,30	34,97
11:00:00	7	1	2015	38,30	3,80	14,60	18,10	40,43
12:00:00	7	1	2015	57,80	4,80	15,97	20,70	45,13
13:00:00	7	1	2015	58,50	7,20	15,28	20,30	43,67
14:00:00	7	1	2015	40,80		19,68	19,40	49,51
15:00:00	7	1	2015	51,90	4,60	16,11	23,20	47,84
16:00:00	7	1	2015	45,50	4,00	12,84	23,20	42,84
17:00:00	7	1	2015	36,10	5,20
18:00:00	7	1	2015	39,80	9,80	16,71	32,10	57,66
19:00:00	7	1	2015	40,00	13,50	25,70	35,90	75,22
20:00:00	7	1	2015	49,10	13,70	22,90	34,50	69,53
21:00:00	7	1	2015	38,80	8,10	18,61	35,10	63,57
22:00:00	7	1	2015	38,50	4,90	12,69	29,80	49,22
23:00:00	7	1	2015	46,80	5,50	9,57	23,80	38,44
00:00:00	8	1	2015	44,50	4,50	8,74	22,70	36,07
01:00:00	8	1	2015	32,00	5,10	4,60	15,20	22,24
02:00:00	8	1	2015	25,70	6,20	3,71	12,60	18,28
03:00:00	8	1	2015	20,10	5,40	2,27	9,20	12,67
04:00:00	8	1	2015	19,20	2,50	1,68	9,30	11,86
05:00:00	8	1	2015	14,00	2,60	1,75	10,60	13,27
06:00:00	8	1	2015	12,60	3,20	7,35	18,60	29,85
07:00:00	8	1	2015	17,80	3,00	12,89	29,40	49,12
08:00:00	8	1	2015	22,60	1,30	35,19	43,20	97,04
09:00:00	8	1	2015	28,20	0,40	23,75	38,90	75,24
10:00:00	8	1	2015	30,00	1,50	23,81	33,10	69,53
11:00:00	8	1	2015	45,50	4,50	22,88	27,40	62,41
12:00:00	8	1	2015	46,10	5,70	23,06	28,90	64,17
13:00:00	8	1	2015	52,30	7,20	22,34	27,30	61,48
14:00:00	8	1	2015	52,20	8,60	23,56	31,00	67,05
15:00:00	8	1	2015	40,80		22,51	31,80	66,24
16:00:00	8	1	2015	42,60	5,20	21,26	31,60	64,12
17:00:00	8	1	2015	49,30	4,60	27,26	38,00	79,71
18:00:00	8	1	2015	60,60	4,30
19:00:00	8	1	2015	84,60	4,80	57,89	64,60	153,17
20:00:00	8	1	2015	108,70	6,10	74,60	74,00	188,14
21:00:00	8	1	2015	87,50	7,30	53,36	66,10	147,75
22:00:00	8	1	2015	96,90	5,40	30,18	47,10	93,28
23:00:00	8	1	2015	72,10	4,00	14,80	35,10	57,75
00:00:00	9	1	2015	41,60	2,90	15,47	34,70	58,38
01:00:00	9	1	2015	45,80	1,70	19,26	40,80	70,27
02:00:00	9	1	2015	66,40	1,40	12,17	36,30	54,93
03:00:00	9	1	2015	62,00	1,00	10,21	44,60	60,22
04:00:00	9	1	2015	50,90	0,80	8,10	38,40	50,80
05:00:00	9	1	2015	46,30	1,00	5,93	25,40	34,48
06:00:00	9	1	2015	33,50	0,20	10,28	37,50	53,22
07:00:00	9	1	2015	37,50	1,00	65,30	67,70	167,61
08:00:00	9	1	2015	62,00	2,40	230,62	89,90	442,75
09:00:00	9	1	2015	126,80	4,40	223,64	89,70	431,87
10:00:00	9	1	2015	153,00	6,70	130,23	74,20	273,45
11:00:00	9	1	2015	59,03	5,35	30,52	34,64	81,46
12:00:00	9	1	2015	59,00	5,40	32,02	34,60	83,59
13:00:00	9	1	2015	44,30	4,90	20,66	25,70	57,31
14:00:00	9	1	2015	38,10	4,30	11,66	21,50	39,35
15:00:00	9	1	2015	45,10	3,30	15,98	28,70	53,15
16:00:00	9	1	2015	36,40		10,58	32,40	48,58
17:00:00	9	1	2015	37,90	2,70	11,89	43,00	61,19
18:00:00	9	1	2015	44,00	3,10	13,17	48,30	68,45
19:00:00	9	1	2015	38,20	3,40
20:00:00	9	1	2015	33,10	6,60	7,77	35,50	47,39
21:00:00	9	1	2015	29,70	13,50	6,13	32,00	41,37
22:00:00	9	1	2015	32,90	19,20	4,91	28,10	35,62
23:00:00	9	1	2015	24,70	14,80	4,42	25,10	31,87
00:00:00	10	1	2015	23,60	11,80	3,26	18,90	23,88
01:00:00	10	1	2015	19,90	11,70	2,26	13,90	17,36
02:00:00	10	1	2015	22,00	10,70	1,79	12,80	15,54
03:00:00	10	1	2015	25,20	9,70	1,06	10,10	11,72
04:00:00	10	1	2015	18,80	7,60	1,69	9,90	12,48
05:00:00	10	1	2015	22,40	7,60	1,30	9,80	11,78
06:00:00	10	1	2015	23,20	7,70	1,44	8,40	10,60
07:00:00	10	1	2015	25,20	8,30	1,84	13,00	15,81
08:00:00	10	1	2015	23,20	7,20	2,64	20,80	24,84
09:00:00	10	1	2015	25,40	7,10	5,32	29,70	37,84
10:00:00	10	1	2015	28,40	7,70	9,38	35,00	49,35
11:00:00	10	1	2015	32,40	9,60	9,38	29,00	43,35
12:00:00	10	1	2015	33,60	6,10	18,31	36,40	64,41
13:00:00	10	1	2015	39,90	6,00	16,32	42,50	67,47
14:00:00	10	1	2015	48,70	6,50	14,24	38,80	60,59
15:00:00	10	1	2015	42,70	5,30	28,79	56,40	100,45
16:00:00	10	1	2015	48,60	6,90	87,74	66,80	201,03
17:00:00	10	1	2015	80,60		176,43	73,30	343,24
18:00:00	10	1	2015	106,10	7,90	243,83	83,00	456,06
19:00:00	10	1	2015	236,50	8,10	218,18	68,90	402,72
20:00:00	10	1	2015	182,90	8,10
21:00:00	10	1	2015	151,30	6,10	172,03	67,20	330,41
22:00:00	10	1	2015	105,30	5,00	23,68	45,20	81,43
23:00:00	10	1	2015	42,80	4,80	16,31	49,90	74,85
00:00:00	11	1	2015	38,80	4,40	22,27	52,90	86,98
01:00:00	11	1	2015	44,10	4,00	12,68	44,20	63,60
02:00:00	11	1	2015	39,20	5,10	6,07	30,10	39,39
03:00:00	11	1	2015	39,90	5,20	3,81	22,00	27,83
04:00:00	11	1	2015	37,70	6,50	3,54	20,20	25,62
05:00:00	11	1	2015	36,70	6,90	2,86	19,70	24,08
06:00:00	11	1	2015	39,00	5,80	2,66	18,80	22,87
07:00:00	11	1	2015	33,80	5,90	2,92	18,90	23,37
08:00:00	11	1	2015	36,40	6,00	2,88	18,70	23,11
09:00:00	11	1	2015	33,20	7,90	4,96	20,80	28,39
10:00:00	11	1	2015	31,30	12,70	6,14	18,20	27,59
11:00:00	11	1	2015	34,20	14,60	5,85	15,60	24,56
12:00:00	11	1	2015	31,80	14,70	6,42	17,00	26,83
13:00:00	11	1	2015	33,80	15,80	6,64	18,10	28,27
14:00:00	11	1	2015	29,50	20,10	6,63	19,70	29,84
15:00:00	11	1	2015	33,70	17,80	8,35	27,50	40,28
16:00:00	11	1	2015	37,70	13,70	8,68	32,80	46,07
17:00:00	11	1	2015	35,00	12,40	6,49	32,90	42,82
18:00:00	11	1	2015	29,80		5,02	31,70	39,38
19:00:00	11	1	2015	31,60	11,60	6,64	35,70	45,86
20:00:00	11	1	2015	34,10	11,60	6,09	34,80	44,12
21:00:00	11	1	2015	33,20	13,20
22:00:00	11	1	2015	31,30	12,00	4,86	31,20	38,63
23:00:00	11	1	2015	30,40	11,20	6,00	31,00	40,18
00:00:00	12	1	2015	29,10	11,30	4,35	21,80	28,46
01:00:00	12	1	2015	24,10	12,00	4,69	21,70	28,88
02:00:00	12	1	2015	30,80	11,30	1,92	11,90	14,85
03:00:00	12	1	2015	31,10	12,50	1,59	8,70	11,13
04:00:00	12	1	2015	27,80	12,40	1,36	8,80	10,88
05:00:00	12	1	2015	29,80	12,70	1,04	6,40	7,99
06:00:00	12	1	2015	23,30	12,20	1,04	6,80	8,39
07:00:00	12	1	2015	23,80	11,90	2,05	11,10	14,23
08:00:00	12	1	2015	25,00	10,40	7,94	22,60	34,75
09:00:00	12	1	2015	23,30	7,70	18,28	29,50	57,47
10:00:00	12	1	2015	19,40	5,90	19,70	28,50	58,64
11:00:00	12	1	2015	23,00	5,50	20,00	29,40	60,00
12:00:00	12	1	2015	26,90	4,50	22,14	31,40	65,27
13:00:00	12	1	2015	34,40	3,30	25,23	36,90	75,51
14:00:00	12	1	2015	39,90	2,40	25,97	36,40	76,13
15:00:00	12	1	2015	30,80	3,70	32,74	47,80	97,88
16:00:00	12	1	2015	48,50	2,90	31,94	50,90	99,77
17:00:00	12	1	2015	52,00	4,00	30,36	46,40	92,85
18:00:00	12	1	2015	46,60	4,20	30,19	46,50	92,69
19:00:00	12	1	2015	42,60		34,00	49,70	101,73
20:00:00	12	1	2015	45,80	5,20	29,49	48,20	93,32
21:00:00	12	1	2015	47,60	5,20	21,92	39,00	72,53
22:00:00	12	1	2015	35,00	2,70
23:00:00	12	1	2015	32,80	11,60	15,84	33,60	57,84
00:00:00	13	1	2015	38,80	14,50	9,96	22,70	37,94
01:00:00	13	1	2015	31,30	18,80	6,19	17,30	26,77
02:00:00	13	1	2015	27,70	24,20	3,51	14,10	19,46
03:00:00	13	1	2015	22,80	28,20	2,64	11,40	15,43
04:00:00	13	1	2015	21,00	32,90	2,50	12,80	16,63
05:00:00	13	1	2015	21,30	30,20	2,80	11,50	15,78
06:00:00	13	1	2015	19,00	28,40	4,25	14,00	20,50
07:00:00	13	1	2015	17,00	16,20	16,30	30,20	55,13
08:00:00	13	1	2015	17,60	12,30	65,44	54,90	155,02
09:00:00	13	1	2015	22,80	13,30	67,07	60,00	162,61
10:00:00	13	1	2015	38,40	16,60	25,70	42,20	81,52
11:00:00	13	1	2015	38,90	14,20	21,42	37,20	69,98
12:00:00	13	1	2015	37,60	14,20	19,09	27,00	56,21
13:00:00	13	1	2015	43,10	13,10	16,13	26,50	51,17
14:00:00	13	1	2015	44,80	13,40	14,78	25,20	47,82
15:00:00	13	1	2015	54,10	9,80	15,48	29,60	53,28
16:00:00	13	1	2015	56,60	8,40	17,67	35,00	62,04
17:00:00	13	1	2015	63,00	8,80	27,31	49,40	91,18
18:00:00	13	1	2015	72,60	10,00	38,60	60,40	119,46
19:00:00	13	1	2015	84,80	12,20	61,45	70,10	164,12
20:00:00	13	1	2015	101,00		83,57	74,00	201,86
21:00:00	13	1	2015	128,00	12,40	92,44	74,30	215,74
22:00:00	13	1	2015	135,70	12,30	95,06	74,30	219,74
23:00:00	13	1	2015	131,40	14,20
00:00:00	14	1	2015	102,00	12,10	66,30	66,10	167,54
01:00:00	14	1	2015	69,90	10,30	32,56	54,70	104,52
02:00:00	14	1	2015	66,90	9,80	9,08	31,10	44,99
03:00:00	14	1	2015	29,50	7,20	6,16	22,30	31,73
04:00:00	14	1	2015	23,90	7,90	4,81	19,30	26,65
05:00:00	14	1	2015	19,10	13,60	3,88	18,70	24,64
06:00:00	14	1	2015	18,80	16,40	9,30	28,00	42,23
07:00:00	14	1	2015	19,50	19,10	46,49	53,10	124,23
08:00:00	14	1	2015	28,00	16,60	120,56	75,00	259,46
09:00:00	14	1	2015	38,30	30,10	80,41	62,60	185,62
10:00:00	14	1	2015	51,95
11:00:00	14	1	2015	52,00	27,00	27,50	40,30	82,38
12:00:00	14	1	2015	45,90	25,10	26,36	43,00	83,34
13:00:00	14	1	2015	50,70	22,90	32,08	51,50	100,58
14:00:00	14	1	2015	69,70	21,10	36,69	54,50	110,63
15:00:00	14	1	2015	85,50	19,70
16:00:00	14	1	2015	72,10	17,90	37,41	51,80	109,04
17:00:00	14	1	2015	95,70	14,50	75,42	59,20	174,60
18:00:00	14	1	2015	116,40	16,50	97,37	68,30	217,28
19:00:00	14	1	2015	111,40	18,40	109,41	63,70	231,10
20:00:00	14	1	2015	115,90	13,90	68,27	65,50	169,96
21:00:00	14	1	2015	108,20	13,60	60,73	62,50	155,41
22:00:00	14	1	2015	97,00	8,90	80,29	64,50	187,35
23:00:00	14	1	2015	99,80	6,90	87,14	61,40	194,72
00:00:00	15	1	2015	82,90	9,90	125,51	60,20	252,23
01:00:00	15	1	2015	92,90	8,40	59,03	54,30	144,61
02:00:00	15	1	2015	72,10	7,80	53,42	50,40	132,14
03:00:00	15	1	2015	67,40	6,60	26,00	45,60	85,38
04:00:00	15	1	2015	66,00	6,50	5,59	23,30	31,85
05:00:00	15	1	2015	57,00	6,90	3,15	17,60	22,42
06:00:00	15	1	2015	57,30	7,80	2,96	17,90	22,44
07:00:00	15	1	2015	55,60	7,10	8,13	29,00	41,43
08:00:00	15	1	2015	60,20	8,80	47,64	49,00	121,89
09:00:00	15	1	2015	48,00	8,70	30,60	45,70	92,52
10:00:00	15	1	2015	49,20	12,90	36,52	39,40	95,28
11:00:00	15	1	2015	50,50	19,90	37,24	38,10	95,07
12:00:00	15	1	2015	62,70	23,80	26,44	29,40	69,85
13:00:00	15	1	2015	71,60	21,80	40,00	39,00	100,20
14:00:00	15	1	2015	79,40	26,50	26,38	33,00	73,36
15:00:00	15	1	2015	83,90	19,60	17,42	33,30	59,95
16:00:00	15	1	2015	62,00	11,90	14,92	37,20	60,03
17:00:00	15	1	2015	53,70	9,70	12,50	42,80	61,92
18:00:00	15	1	2015	68,40	8,60	19,85	56,90	87,27
19:00:00	15	1	2015	70,70	7,90	41,12	60,50	123,42
20:00:00	15	1	2015	93,70	8,00	57,23	63,20	150,76
21:00:00	15	1	2015	86,80	7,70	73,86	64,80	177,80
22:00:00	15	1	2015	105,80	7,80	109,49	64,80	232,32
23:00:00	15	1	2015	203,40	9,00	86,42	62,00	194,23
00:00:00	16	1	2015	146,90	10,00	33,54	53,90	105,22
01:00:00	16	1	2015	80,80	9,10	13,28	32,20	52,52
02:00:00	16	1	2015	58,10	11,80	4,96	20,70	28,30
03:00:00	16	1	2015	46,50	8,70	4,73	20,40	27,64
04:00:00	16	1	2015	51,80	6,80	4,72	23,80	31,03
05:00:00	16	1	2015	42,40	11,20	4,46	22,70	29,53
06:00:00	16	1	2015	41,70	13,70	4,92	17,40	24,93
07:00:00	16	1	2015	48,70	13,90	17,89	29,30	56,67
08:00:00	16	1	2015	56,70	13,40	51,24	50,20	128,60
09:00:00	16	1	2015	74,30	15,00	46,24	48,90	119,65
10:00:00	16	1	2015	92,60	12,60	43,22	50,60	116,72
11:00:00	16	1	2015	121,50	14,10	41,46	46,80	110,24
12:00:00	16	1	2015	132,40	14,20	40,94	46,80	109,45
13:00:00	16	1	2015	140,20	14,60	27,24	44,30	85,97
14:00:00	16	1	2015	126,40	13,00	31,60	42,20	90,55
15:00:00	16	1	2015	137,60	13,50	42,27	42,30	106,97
16:00:00	16	1	2015	107,90	12,80	44,74	48,20	116,65
17:00:00	16	1	2015	101,10	10,10	43,45	46,50	112,98
18:00:00	16	1	2015	109,70	13,80	64,55	57,80	156,56
19:00:00	16	1	2015	121,70	13,40	72,33	60,50	171,16
20:00:00	16	1	2015	137,90	16,40	59,14	58,90	149,38
21:00:00	16	1	2015	135,00	13,90	49,44	59,20	134,85
22:00:00	16	1	2015	136,10	13,50	48,76	57,00	131,61
23:00:00	16	1	2015	125,90	10,90	31,10	58,60	106,18
00:00:00	17	1	2015	96,00	10,70	58,54	63,30	152,87
01:00:00	17	1	2015	122,40	10,50	61,62	64,10	158,38
02:00:00	17	1	2015	112,60	7,20	105,59	60,80	222,35
03:00:00	17	1	2015	130,50	5,80	113,82	59,00	233,14
04:00:00	17	1	2015	136,50	4,80	101,55	53,80	209,17
05:00:00	17	1	2015	123,50	5,20	101,94	52,60	208,57
06:00:00	17	1	2015	110,10	4,90	139,82	54,80	268,72
07:00:00	17	1	2015	120,80	3,80	202,62	59,00	369,01
08:00:00	17	1	2015	125,00	4,90	398,95	83,70	694,09
09:00:00	17	1	2015	175,50	6,70	464,65	97,10	808,01
10:00:00	17	1	2015	237,80	11,30	141,14	67,50	283,44
11:00:00	17	1	2015	135,20	21,40	83,22	61,30	188,62
12:00:00	17	1	2015	143,10	24,30	63,50	61,10	158,26
13:00:00	17	1	2015	139,70	23,30	34,05	47,70	99,80
14:00:00	17	1	2015	105,60	25,40	24,55	46,00	83,56
15:00:00	17	1	2015	99,30	18,60	12,62	39,20	58,52
16:00:00	17	1	2015	91,00	13,20	11,48	45,70	63,27
17:00:00	17	1	2015	100,30	14,20	42,32	71,00	135,75
18:00:00	17	1	2015	140,20	13,60	139,80	80,20	294,09
19:00:00	17	1	2015	262,40	14,60	379,54	102,80	683,50
20:00:00	17	1	2015		15,60	575,61	115,80	996,48
21:00:00	17	1	2015	0,00	14,70	555,06	99,50	948,74
22:00:00	17	1	2015	0,00	15,10	491,79	104,20	856,64
23:00:00	17	1	2015		12,90	565,47	101,60	966,77
00:00:00	18	1	2015		12,10	583,05	99,60	991,67
01:00:00	18	1	2015	0,00	9,40	375,01	73,90	647,67
02:00:00	18	1	2015	81,00	5,60	44,92	52,00	120,72
03:00:00	18	1	2015	81,00	7,30	10,29	37,40	53,15
04:00:00	18	1	2015	66,10	8,10	7,24	31,00	42,08
05:00:00	18	1	2015	50,00	7,60	6,32	28,60	38,27
06:00:00	18	1	2015	43,40	6,40	10,95	39,80	56,56
07:00:00	18	1	2015	49,80	7,50	6,26	29,00	38,59
08:00:00	18	1	2015	36,20	8,90	7,65	32,10	43,81
09:00:00	18	1	2015	38,00	19,00	8,54	30,40	43,46
10:00:00	18	1	2015	43,00	30,60	11,78	27,70	45,72
11:00:00	18	1	2015	45,00	37,60	14,86	28,70	51,43
12:00:00	18	1	2015	44,20	34,50	11,59	26,70	44,44
13:00:00	18	1	2015	53,40	29,40	11,53	30,50	48,14
14:00:00	18	1	2015	56,30	34,80	8,74	27,10	40,47
15:00:00	18	1	2015	57,00	31,90	8,48	30,20	43,18
16:00:00	18	1	2015	61,80	23,50	11,26	41,70	58,93
17:00:00	18	1	2015	69,70	19,60	17,17	58,30	84,58
18:00:00	18	1	2015	84,40	20,20	11,28	58,70	75,95
19:00:00	18	1	2015	81,40	19,30	10,30	56,50	72,26
20:00:00	18	1	2015	72,40	17,00	9,01	47,70	61,49
21:00:00	18	1	2015	67,20	18,00	29,90	61,20	106,94
22:00:00	18	1	2015	84,40	15,20	106,87	75,50	239,01
23:00:00	18	1	2015	159,80	13,00	59,31	61,30	152,05
00:00:00	19	1	2015	80,00	14,50	8,48	41,70	54,68
01:00:00	19	1	2015	54,00	16,30	3,91	26,20	32,18
02:00:00	19	1	2015	40,30	14,30	2,49	18,30	22,11
03:00:00	19	1	2015	38,00	16,20	2,54	17,80	21,68
04:00:00	19	1	2015	27,10	14,90	2,96	18,10	22,62
05:00:00	19	1	2015	28,40	12,70	2,77	20,20	24,44
06:00:00	19	1	2015	31,70	14,00	2,36	18,10	21,71
07:00:00	19	1	2015	33,00	15,00	4,23	25,50	31,97
08:00:00	19	1	2015	32,70	15,90	8,57	40,30	53,42
09:00:00	19	1	2015	41,80	19,80	12,59	42,30	61,57
10:00:00	19	1	2015	58,10	25,60	21,78	42,30	75,62
11:00:00	19	1	2015	83,70	23,00	14,01	29,70	51,14
12:00:00	19	1	2015	73,60	21,20	11,34	25,80	43,16
13:00:00	19	1	2015	114,70	21,30	9,71	23,90	38,75
14:00:00	19	1	2015	73,30	26,10	12,72	29,00	48,46
15:00:00	19	1	2015	77,10	26,80	19,00	40,30	69,36
16:00:00	19	1	2015	138,80	19,80	12,26	40,20	58,95
17:00:00	19	1	2015	122,40	19,00	24,46	58,30	95,72
18:00:00	19	1	2015	159,40	20,70	31,65	68,60	117,03
19:00:00	19	1	2015	168,30	19,30	25,94	67,60	107,29
20:00:00	19	1	2015	110,90	18,40	12,30	54,10	72,91
21:00:00	19	1	2015	87,00	18,10	13,36	53,20	73,65
22:00:00	19	1	2015	96,50	17,90	7,73	41,80	53,63
23:00:00	19	1	2015	70,80	18,10	7,18	41,70	52,68
00:00:00	20	1	2015	59,90	15,60	5,06	33,60	41,35
01:00:00	20	1	2015	50,40	15,50	4,84	31,80	39,21
02:00:00	20	1	2015	48,00	14,50	3,40	24,10	29,31
03:00:00	20	1	2015	43,00	12,50	3,38	23,30	28,46
04:00:00	20	1	2015	35,90	12,40	3,31	20,60	25,66
05:00:00	20	1	2015	34,10	12,80	3,08	19,40	24,11
06:00:00	20	1	2015	32,00	12,90	3,20	21,60	26,50
07:00:00	20	1	2015	32,30	14,50	6,11	35,20	44,55
08:00:00	20	1	2015	42,10	14,60	11,26	44,50	61,73
09:00:00	20	1	2015	57,30	17,00	51,98	63,80	143,34
10:00:00	20	1	2015	121,40	19,60	43,38	54,90	121,27
11:00:00	20	1	2015	165,20	27,80	25,40	44,20	83,07
12:00:00	20	1	2015	97,10	27,80	20,51	40,30	71,68
13:00:00	20	1	2015	113,70	28,50	14,09	32,70	54,26
14:00:00	20	1	2015	57,60	29,90	19,27	39,40	68,88
15:00:00	20	1	2015	63,80	31,80	23,92	49,10	85,69
16:00:00	20	1	2015	93,10	28,00	35,11	58,00	111,72
17:00:00	20	1	2015	153,50	25,60	76,04	70,60	186,95
18:00:00	20	1	2015	291,80	22,80	202,30	84,10	393,62
19:00:00	20	1	2015	679,60	18,90	252,90	84,50	471,44
20:00:00	20	1	2015		20,90	482,34	108,80	846,78
21:00:00	20	1	2015	0,00	20,10	430,32	100,60	758,99
22:00:00	20	1	2015	546,72	19,00	339,93	89,90	609,99
23:00:00	20	1	2015	546,70	15,70	262,83	79,90	482,03
00:00:00	21	1	2015	374,40	14,20	325,52	80,00	578,05
01:00:00	21	1	2015	365,90	13,80	249,99	69,70	452,18
02:00:00	21	1	2015	283,70	13,60	246,88	58,60	436,33
03:00:00	21	1	2015	282,30	10,80	172,81	51,00	315,40
04:00:00	21	1	2015	196,80	12,10	112,66	48,00	220,37
05:00:00	21	1	2015	155,60	11,40	100,03	41,40	194,45
06:00:00	21	1	2015	125,40	10,30	123,14	45,20	233,60
07:00:00	21	1	2015	124,50	10,80	205,72	58,00	372,75
08:00:00	21	1	2015	195,80	13,10	497,86	90,30	852,03
09:00:00	21	1	2015		14,60	581,55	106,70	996,47
10:00:00	21	1	2015	314,15	13,40	342,61	79,40	603,59
11:00:00	21	1	2015	314,10	28,40	89,84	54,30	191,76
12:00:00	21	1	2015	107,30	36,70	39,17	41,20	101,13
13:00:00	21	1	2015	95,00	38,70	20,94	36,20	68,23
14:00:00	21	1	2015	106,30	32,70	13,62	35,50	56,34
15:00:00	21	1	2015	102,60	37,10	30,97	46,10	93,48
16:00:00	21	1	2015	94,80	37,10	87,92	62,30	196,81
17:00:00	21	1	2015	189,00	37,00	97,54	66,50	215,73
18:00:00	21	1	2015	268,80	30,00	253,64	76,50	464,57
19:00:00	21	1	2015	423,00	28,80	388,98	94,50	689,64
20:00:00	21	1	2015	0,00	23,20	721,75	120,10	1224,38
21:00:00	21	1	2015	0,00	22,50	728,97	114,40	1229,72
22:00:00	21	1	2015	0,00	21,70	631,07	91,60	1057,14
23:00:00	21	1	2015	0,00	18,80	652,29	84,60	1082,60
00:00:00	22	1	2015	0,00	17,60	702,76	88,50	1163,72
01:00:00	22	1	2015	0,00	16,10	636,29	79,60	1053,12
02:00:00	22	1	2015	0,00	13,60	407,61	59,40	683,04
03:00:00	22	1	2015	0,00	11,60	332,50	50,50	559,22
04:00:00	22	1	2015	278,97	10,50	304,26	44,20	509,72
05:00:00	22	1	2015	279,00	10,70	290,02	42,10	485,83
06:00:00	22	1	2015	308,80	10,00	268,53	39,30	450,15
07:00:00	22	1	2015	222,30	10,80	461,61	59,70	765,96
08:00:00	22	1	2015	259,80	12,50	690,03	93,50	1149,25
09:00:00	22	1	2015		14,90	823,26	119,30	1378,89
10:00:00	22	1	2015	263,50	19,50	374,25	89,90	662,50
11:00:00	22	1	2015	263,50	31,30	58,38	50,00	139,31
12:00:00	22	1	2015	86,60	33,70	40,50	45,90	107,87
13:00:00	22	1	2015	69,90	35,00	20,42	36,00	67,24
14:00:00	22	1	2015	60,50	38,30	19,96	39,60	70,14
15:00:00	22	1	2015		38,40	26,41	51,90	92,30
16:00:00	22	1	2015	0,00	23,40	34,37	67,90	120,49
17:00:00	22	1	2015		18,40	95,34	77,80	223,66
18:00:00	22	1	2015		10,20	421,19	101,50	745,92
19:00:00	22	1	2015		7,70	598,10	128,10	1043,19
20:00:00	22	1	2015		7,40	448,31	113,50	799,41
21:00:00	22	1	2015		6,10	422,15	96,10	741,99
22:00:00	22	1	2015		5,50	462,32	95,20	802,55
23:00:00	22	1	2015	741,78	4,10	295,81	79,20	531,79
00:00:00	23	1	2015	741,80	8,80	354,94	79,40	622,46
01:00:00	23	1	2015	654,80	6,20	201,36	70,90	378,98
02:00:00	23	1	2015	383,00	4,90	35,94	57,00	111,99
03:00:00	23	1	2015	90,50	6,60	53,93	51,00	133,51
04:00:00	23	1	2015	118,80	5,30	50,56	46,90	124,26
05:00:00	23	1	2015	106,60	5,40	39,30	43,90	104,03
06:00:00	23	1	2015	91,50	6,10	49,51	42,40	118,15
07:00:00	23	1	2015	102,20	6,10	133,15	60,90	264,62
08:00:00	23	1	2015	201,60	8,70	113,23	67,60	240,84
09:00:00	23	1	2015	178,60	12,80	45,77	56,30	126,33
10:00:00	23	1	2015	159,60	23,30	32,50	46,80	96,53
11:00:00	23	1	2015	234,70	26,60	32,32	44,20	93,65
12:00:00	23	1	2015	148,60	26,70	25,90	41,70	81,32
13:00:00	23	1	2015	113,80	25,50	19,56	37,20	67,13
14:00:00	23	1	2015	183,80	24,30	17,84	32,10	59,39
15:00:00	23	1	2015	259,20	22,50	17,70	39,90	66,99
16:00:00	23	1	2015	215,00	22,20	21,16	48,60	80,98
17:00:00	23	1	2015	20,20	21,60	55,88	64,80	150,30
18:00:00	23	1	2015	317,80	18,50	111,01	73,80	243,65
19:00:00	23	1	2015	533,50	17,00	43,03	68,50	134,34
20:00:00	23	1	2015	248,30	17,40	40,91	70,00	132,59
21:00:00	23	1	2015	181,70	17,30	40,88	69,20	131,74
22:00:00	23	1	2015	140,80	16,50	26,95	58,80	100,03
23:00:00	23	1	2015	135,90	14,90	11,36	47,40	64,77
00:00:00	24	1	2015	94,90	14,10	7,55	35,10	46,66
01:00:00	24	1	2015	78,40	14,00	8,76	34,50	47,90
02:00:00	24	1	2015	76,70	9,60	34,52	49,20	102,01
03:00:00	24	1	2015	115,40	7,60	36,04	47,90	103,04
04:00:00	24	1	2015	114,00	7,30	68,06	45,90	150,03
05:00:00	24	1	2015	127,60	6,20	31,14	40,20	87,85
06:00:00	24	1	2015	93,20	6,30	23,20	38,40	73,89
07:00:00	24	1	2015	92,10	7,00	109,87	49,20	217,30
08:00:00	24	1	2015	175,90	7,30	255,13	61,40	451,75
09:00:00	24	1	2015	301,80	6,20	60,89	53,40	146,56
10:00:00	24	1	2015	135,30	6,60	40,84	49,10	111,59
11:00:00	24	1	2015	87,50	6,20	35,75	46,50	101,19
12:00:00	24	1	2015	82,90	6,80	21,89	40,40	73,90
13:00:00	24	1	2015	64,10	8,00	18,78	28,30	57,04
14:00:00	24	1	2015	58,90	12,60	10,66	21,70	38,00
15:00:00	24	1	2015	62,30	6,90	13,75	34,80	55,84
16:00:00	24	1	2015	80,00	10,10	13,15	43,00	63,12
17:00:00	24	1	2015	74,70	10,80	19,74	57,20	87,41
18:00:00	24	1	2015	93,70	9,50	42,35	73,50	138,29
19:00:00	24	1	2015	146,30	8,50	35,00	70,20	123,76
20:00:00	24	1	2015	147,40	9,20	38,01	68,70	126,85
21:00:00	24	1	2015	94,50	6,80	21,26	62,20	94,73
22:00:00	24	1	2015	74,20	6,30	52,20	68,50	148,36
23:00:00	24	1	2015	97,70	6,80	129,46	72,40	270,47
00:00:00	25	1	2015	154,80	7,00	103,90	65,50	224,47
01:00:00	25	1	2015	106,40	6,30	95,06	62,00	207,45
02:00:00	25	1	2015	112,80	6,20	127,01	60,20	254,53
03:00:00	25	1	2015	122,40	6,00	64,71	59,80	158,80
04:00:00	25	1	2015	83,80	4,70	9,28	39,50	53,70
05:00:00	25	1	2015	65,80	4,80	17,79	44,00	71,22
06:00:00	25	1	2015	76,20	3,30	29,00	44,40	88,76
07:00:00	25	1	2015	89,20	2,40	42,92	45,50	111,16
08:00:00	25	1	2015	74,30	4,70	46,92	48,80	120,58
09:00:00	25	1	2015	72,80	4,80	70,04	46,70	153,86
10:00:00	25	1	2015	95,60	4,30	32,89	41,10	91,42
11:00:00	25	1	2015	58,00	6,60	19,00	30,20	59,28
12:00:00	25	1	2015	53,80	11,60	9,97	21,00	36,25
13:00:00	25	1	2015	59,60	13,20	8,96	21,10	34,81
14:00:00	25	1	2015	58,60	14,80	9,38	23,60	37,96
15:00:00	25	1	2015	69,40	14,80	13,61	36,50	57,32
16:00:00	25	1	2015	82,90	12,30	11,39	38,50	55,92
17:00:00	25	1	2015	91,60	11,20	28,37	55,40	98,80
18:00:00	25	1	2015	134,40	8,90	150,30	83,50	313,46
19:00:00	25	1	2015	439,90	7,60	232,61	89,30	445,19
20:00:00	25	1	2015	571,50	9,40	429,31	96,00	752,84
21:00:00	25	1	2015	0,00	10,00	436,57	87,10	755,05
22:00:00	25	1	2015	0,00	9,50	357,17	79,40	625,87
23:00:00	25	1	2015	0,00	6,60	221,98	76,70	416,33
00:00:00	26	1	2015	0,00	6,40	187,58	71,00	358,00
01:00:00	26	1	2015	0,00	5,70	140,78	64,90	280,29
02:00:00	26	1	2015	0,00	6,20	101,56	51,90	207,29
03:00:00	26	1	2015	0,00	5,40	81,87	46,40	171,66
04:00:00	26	1	2015	0,00	4,80	47,62	48,10	120,96
05:00:00	26	1	2015	0,00	3,90	10,97	31,00	47,79
06:00:00	26	1	2015	0,00	3,20	10,35	20,30	36,14
07:00:00	26	1	2015	0,00	3,70	28,43	21,00	64,49
08:00:00	26	1	2015	0,00	2,80	60,74	28,80	121,73
09:00:00	26	1	2015	0,00	2,40	65,35	31,20	131,18
10:00:00	26	1	2015	0,00	2,10	40,23	21,70	83,25
11:00:00	26	1	2015	0,00	1,40	36,44	21,30	77,05
12:00:00	26	1	2015	0,00	2,10	34,76	20,50	73,69
13:00:00	26	1	2015	0,00	2,00	38,81	19,10	78,49
14:00:00	26	1	2015	0,00	3,90	45,87	21,80	91,98
15:00:00	26	1	2015	0,00	3,80	47,07	23,10	95,12
16:00:00	26	1	2015	0,00	3,70	41,18	25,20	88,21
17:00:00	26	1	2015	0,00	3,90	48,57	26,90	101,22
18:00:00	26	1	2015	0,00	4,30	54,46	31,00	114,33
19:00:00	26	1	2015	0,00	4,40	44,86	33,50	102,14
20:00:00	26	1	2015	0,00	3,00	45,50	29,50	99,12
21:00:00	26	1	2015	0,00	2,60	31,00	26,00	73,42
22:00:00	26	1	2015	0,00	1,90	24,89	23,60	61,68
23:00:00	26	1	2015	0,00	3,40	19,13	21,40	50,67
00:00:00	27	1	2015	0,00	3,00	16,34	19,20	44,21
01:00:00	27	1	2015	0,00	2,10	10,71	17,30	33,69
02:00:00	27	1	2015	0,00	1,40	6,42	11,40	21,21
03:00:00	27	1	2015	0,00	0,20	5,43	9,90	18,21
04:00:00	27	1	2015	0,00	2,10	4,55	9,30	16,26
05:00:00	27	1	2015	0,00	4,20	4,03	8,90	15,07
06:00:00	27	1	2015	0,00	0,70	5,27	10,00	18,06
07:00:00	27	1	2015	0,00	1,90	26,16	21,10	61,13
08:00:00	27	1	2015	0,00	2,30	69,33	33,60	139,67
09:00:00	27	1	2015	0,00	2,90	63,43	38,90	135,94
10:00:00	27	1	2015	0,00	2,70	68,44	37,00	141,71
11:00:00	27	1	2015	0,00	3,30	64,72	38,00	137,03
12:00:00	27	1	2015	0,00	4,80	72,68	41,80	153,00
13:00:00	27	1	2015	107,72	5,60	63,68	43,20	140,62
14:00:00	27	1	2015	107,70	7,60	56,08	44,60	130,41
15:00:00	27	1	2015	105,30	7,90	60,74	46,70	139,64
16:00:00	27	1	2015	101,10	6,30	51,78	41,30	120,53
17:00:00	27	1	2015	91,90	5,40	43,79	39,90	106,90
18:00:00	27	1	2015	96,90	6,20	61,24	44,30	138,00
19:00:00	27	1	2015	106,20	5,80	55,86	46,40	131,87
20:00:00	27	1	2015	103,40	5,60	72,93	49,10	160,68
21:00:00	27	1	2015	100,40	4,70	67,42	49,20	152,34
22:00:00	27	1	2015	83,80	5,40	31,20	36,30	84,04
23:00:00	27	1	2015	45,90	5,10	24,19	36,60	73,62
00:00:00	28	1	2015	52,50	4,20	15,84	25,50	49,73
01:00:00	28	1	2015	33,30	2,10	10,39	23,60	39,49
02:00:00	28	1	2015	24,80	3,20	6,27	18,20	27,80
03:00:00	28	1	2015	20,20	4,20	4,78	12,10	19,42
04:00:00	28	1	2015	20,10	3,20	4,89	15,40	22,88
05:00:00	28	1	2015	15,00	3,20	4,27	15,40	21,94
06:00:00	28	1	2015	11,10	4,20	5,83	17,50	26,42
07:00:00	28	1	2015	20,20	3,70	21,35	34,80	67,46
08:00:00	28	1	2015	30,90	3,80	39,29	40,20	100,32
09:00:00	28	1	2015	24,70	3,70	48,30	34,80	108,70
10:00:00	28	1	2015	28,30	3,90	35,79	32,00	86,76
11:00:00	28	1	2015	42,60	4,00	29,62	30,60	75,92
12:00:00	28	1	2015	40,00	3,80	37,69	33,00	90,66
13:00:00	28	1	2015	47,70	4,60	35,68	38,50	93,09
14:00:00	28	1	2015	39,30	3,90	34,74	30,70	83,85
15:00:00	28	1	2015	42,70	3,60	29,08	29,90	74,39
16:00:00	28	1	2015	32,10	3,80	36,63	35,20	91,24
17:00:00	28	1	2015	42,00	3,50	38,70	37,30	96,51
18:00:00	28	1	2015	63,00	2,80	43,73	40,00	106,90
19:00:00	28	1	2015	53,50	3,30	53,23	38,90	120,34
20:00:00	28	1	2015	66,90	4,20	54,52	32,50	115,92
21:00:00	28	1	2015	78,30	3,10	43,39	28,10	94,48
22:00:00	28	1	2015	46,10	3,10	27,83	20,80	63,38
23:00:00	28	1	2015	41,00	4,00	23,98	23,70	60,39
00:00:00	29	1	2015	35,50	3,10	18,58	16,60	45,02
01:00:00	29	1	2015	29,70	2,80	11,88	16,20	34,38
02:00:00	29	1	2015	21,80	2,10	6,90	12,10	22,65
03:00:00	29	1	2015	17,90	2,70	4,83	11,20	18,59
04:00:00	29	1	2015	21,00	2,50	3,59	11,00	16,49
05:00:00	29	1	2015	18,20	3,00	4,04	11,60	17,78
06:00:00	29	1	2015	17,40	3,60	6,51	14,40	24,36
07:00:00	29	1	2015	24,00	2,90	35,66	28,00	82,56
08:00:00	29	1	2015	29,30	4,00	120,12	39,20	222,98
09:00:00	29	1	2015	45,10	4,20	106,23	39,30	201,83
10:00:00	29	1	2015	60,30	3,60	101,43	45,10	200,29
11:00:00	29	1	2015	88,90	5,10	79,05	47,50	168,44
12:00:00	29	1	2015	81,90	6,60	44,73	43,20	111,64
13:00:00	29	1	2015	75,70	6,30	44,48	43,20	111,26
14:00:00	29	1	2015	87,80	6,60	47,82	42,10	115,27
15:00:00	29	1	2015	116,60	6,60	50,37	47,50	124,57
16:00:00	29	1	2015	134,90	5,40	48,05	39,60	113,12
17:00:00	29	1	2015	111,70	5,30	64,32	43,90	142,32
18:00:00	29	1	2015	79,10	5,10	74,55	44,00	158,07
19:00:00	29	1	2015	91,40	5,70	91,14	46,30	185,75
20:00:00	29	1	2015	123,20	6,30	202,48	54,80	364,59
21:00:00	29	1	2015	195,90	6,60	213,27	53,80	380,10
22:00:00	29	1	2015	256,60	6,70	171,15	55,70	317,56
23:00:00	29	1	2015	181,30	5,30	78,93	55,40	176,16
00:00:00	30	1	2015	71,00	4,80	49,68	49,20	125,21
01:00:00	30	1	2015	69,50	5,10	37,46	45,00	102,31
02:00:00	30	1	2015	51,90	3,70	14,03	38,70	60,16
03:00:00	30	1	2015	41,50	4,60	7,85	25,70	37,71
04:00:00	30	1	2015	36,00	3,20	5,34	20,30	28,47
05:00:00	30	1	2015	35,60	4,30	8,96	32,50	46,21
06:00:00	30	1	2015	39,10	6,00	8,06	32,40	44,73
07:00:00	30	1	2015	33,70	5,50	14,27	42,90	64,73
08:00:00	30	1	2015	32,90	5,00	21,39	44,50	77,22
09:00:00	30	1	2015	32,40	5,60	22,87	43,20	78,20
10:00:00	30	1	2015	40,30	7,50	24,95	38,20	76,38
11:00:00	30	1	2015	37,70	12,10	25,71	36,20	75,54
12:00:00	30	1	2015	38,30	12,30	15,50	27,90	51,62
13:00:00	30	1	2015	39,60	11,70	19,49	36,80	66,62
14:00:00	30	1	2015	51,10	10,20	15,16	36,60	59,79
15:00:00	30	1	2015	51,60	10,50	10,51	30,90	46,98
16:00:00	30	1	2015	62,70	7,70	7,79	28,30	40,22
17:00:00	30	1	2015	80,90	8,40	6,45	25,50	35,36
18:00:00	30	1	2015	53,70	7,10	5,08	29,00	36,78
19:00:00	30	1	2015	54,80	6,30	7,16	35,00	45,95
20:00:00	30	1	2015	56,10	6,40	4,92	21,50	29,03
21:00:00	30	1	2015	49,00	6,10	3,77	19,80	25,57
22:00:00	30	1	2015	35,90	5,80	2,96	15,40	19,92
23:00:00	30	1	2015	29,10	6,50	2,56	11,80	15,71
00:00:00	31	1	2015	34,10	5,80	1,39	9,10	11,23
01:00:00	31	1	2015	32,60	7,00	1,60	8,10	10,54
02:00:00	31	1	2015	24,90	6,90	0,92	5,60	7,00
03:00:00	31	1	2015	25,70	7,20	1,35	5,20	7,26
04:00:00	31	1	2015	21,20	7,50	0,78	3,30	4,49
05:00:00	31	1	2015	24,90	7,30	0,53	3,20	4,01
06:00:00	31	1	2015	26,70	6,20	0,51	3,60	4,38
07:00:00	31	1	2015	22,40	6,60	0,80	5,20	6,43
08:00:00	31	1	2015	23,90	6,60	2,01	12,90	15,98
09:00:00	31	1	2015	22,20	6,40	3,57	16,00	21,47
10:00:00	31	1	2015	30,40	6,20	2,94	12,20	16,70
11:00:00	31	1	2015	67,20	6,40	3,44	15,40	20,66
12:00:00	31	1	2015	82,60	6,20	5,24	18,10	26,11
13:00:00	31	1	2015	97,90	6,60	5,35	20,70	28,88
14:00:00	31	1	2015	120,00	5,40	5,78	23,10	31,95
15:00:00	31	1	2015	127,50	8,20	4,36	17,90	24,57
16:00:00	31	1	2015	136,80	7,70	4,19	17,20	23,61
17:00:00	31	1	2015	138,20	6,00	4,60	20,60	27,65
18:00:00	31	1	2015	135,20	8,70	3,42	20,20	25,43
19:00:00	31	1	2015	135,60	8,90	3,35	22,00	27,13
20:00:00	31	1	2015	113,70	8,30	3,45	14,70	19,97
21:00:00	31	1	2015	101,10	7,80	2,13	14,20	17,46
22:00:00	31	1	2015	75,30	8,40	1,56	11,90	14,28
23:00:00	31	1	2015	82,30	8,40	1,78	10,00	12,72
00:00:00	1	2	2015	90,20	8,20	2,05	12,90	16,03
01:00:00	1	2	2015	83,60	8,30	1,45	10,20	12,42
02:00:00	1	2	2015	81,00	8,70	1,40	6,60	8,75
03:00:00	1	2	2015	86,00	7,10	1,01	5,00	6,55
04:00:00	1	2	2015	90,10	7,70	0,56	3,60	4,46
05:00:00	1	2	2015	136,00	7,40	0,80	3,10	4,33
06:00:00	1	2	2015	177,70	8,20	0,58	3,40	4,28
07:00:00	1	2	2015	190,40	8,80	0,38	4,30	4,88
08:00:00	1	2	2015	205,80	7,90	0,92	5,50	6,91
09:00:00	1	2	2015	206,90	7,90	1,83	8,10	10,90
10:00:00	1	2	2015	265,30	9,50	2,22	8,80	12,19
11:00:00	1	2	2015	357,60	10,00	3,32	10,60	15,68
12:00:00	1	2	2015	470,90	11,00	3,98	11,30	17,39
13:00:00	1	2	2015	440,00	11,10	5,37	15,50	23,72
14:00:00	1	2	2015	423,10	10,50	5,14	16,50	24,37
15:00:00	1	2	2015	479,40	10,30	4,66	15,70	22,83
16:00:00	1	2	2015	573,00	10,00	3,51	15,10	20,47
17:00:00	1	2	2015	746,50	8,60	3,26	17,60	22,59
18:00:00	1	2	2015	733,60	6,90	3,59	18,20	23,69
19:00:00	1	2	2015	803,20	7,90	3,50	19,00	24,36
20:00:00	1	2	2015	757,30	8,00	4,80	16,30	23,65
21:00:00	1	2	2015	752,30	8,10	3,40	15,70	20,90
22:00:00	1	2	2015	685,70	7,90	2,52	12,50	16,36
23:00:00	1	2	2015	643,90	7,50	3,19	14,20	19,08
00:00:00	2	2	2015	524,80	7,40	4,25	12,90	19,40
01:00:00	2	2	2015	502,80	7,10	5,00	21,90	29,55
02:00:00	2	2	2015	442,90	6,20	3,30	16,60	21,64
03:00:00	2	2	2015	380,50	5,10	1,81	8,60	11,36
04:00:00	2	2	2015	307,90	6,60	2,62	8,90	12,90
05:00:00	2	2	2015	163,80	5,00	2,07	7,50	10,67
06:00:00	2	2	2015	60,50	5,60	2,33	5,50	9,07
07:00:00	2	2	2015	18,80	4,70	7,97	18,30	30,49
08:00:00	2	2	2015	17,20	3,80	19,63	28,80	58,83
09:00:00	2	2	2015	20,00	4,00	4,01	18,60	24,73
10:00:00	2	2	2015	27,60	4,70	4,36	22,00	28,67
11:00:00	2	2	2015	41,00	4,90	6,01	23,10	32,30
12:00:00	2	2	2015	38,20	4,20	7,58	24,30	35,90
13:00:00	2	2	2015	35,10	3,90	5,61	22,80	31,38
14:00:00	2	2	2015	32,70	4,20	7,16	30,00	40,95
15:00:00	2	2	2015	39,60	5,00	9,43	35,50	49,93
16:00:00	2	2	2015	35,50	4,80	9,63	36,30	51,04
17:00:00	2	2	2015	39,00	5,10	12,64	38,10	57,43
18:00:00	2	2	2015	47,50	5,80	12,61	50,50	69,79
19:00:00	2	2	2015	56,60	2,20	10,95	49,00	65,76
20:00:00	2	2	2015	57,70	2,00	11,84	49,00	67,12
21:00:00	2	2	2015	57,70	5,10	9,15	35,60	49,59
22:00:00	2	2	2015	29,30	4,00	30,08	30,40	76,42
23:00:00	2	2	2015	16,10	4,90	6,49	40,00	49,93
00:00:00	3	2	2015	18,10	4,30	5,96	24,10	33,22
01:00:00	3	2	2015	17,90	4,40	3,67	18,00	23,62
02:00:00	3	2	2015	14,90	4,10	2,89	16,30	20,73
03:00:00	3	2	2015	14,80	4,20	2,47	14,30	18,08
04:00:00	3	2	2015	12,90	3,80	1,93	16,20	19,16
05:00:00	3	2	2015	12,50	3,50	2,21	11,30	14,68
06:00:00	3	2	2015	12,30	4,20	1,84	10,20	13,01
07:00:00	3	2	2015	12,30	4,20	2,58	12,40	16,36
08:00:00	3	2	2015	14,20	3,80	2,78	20,00	24,25
09:00:00	3	2	2015	20,00	4,20	6,55	26,50	36,52
10:00:00	3	2	2015	27,10	3,40	8,02	25,50	37,77
11:00:00	3	2	2015	29,30	3,80	7,55	20,10	31,65
12:00:00	3	2	2015	19,80	2,40	9,16	20,50	34,52
13:00:00	3	2	2015	17,64
14:00:00	3	2	2015	17,60	2,70	11,20	24,20	41,33
15:00:00	3	2	2015	18,20	3,80	9,88	20,60	35,72
16:00:00	3	2	2015	23,80	3,40	32,40	42,70	92,27
17:00:00	3	2	2015	54,10	2,60	33,98	49,40	101,39
18:00:00	3	2	2015	68,20	3,70	65,99	64,10	165,07
19:00:00	3	2	2015	101,80	3,90	77,52	61,80	180,40
20:00:00	3	2	2015	113,90	3,00	83,58	62,40	190,28
21:00:00	3	2	2015	140,10	3,90	117,96	62,70	243,18
22:00:00	3	2	2015	162,60	3,60	110,11	58,40	226,87
23:00:00	3	2	2015	139,50	3,40	101,36	57,00	212,08
00:00:00	4	2	2015	128,00	3,20	80,41	57,40	180,43
01:00:00	4	2	2015	109,50	3,60	77,10	50,80	168,77
02:00:00	4	2	2015	147,90	3,70	84,56	44,90	174,27
03:00:00	4	2	2015	115,40	3,00	80,30	41,00	163,87
04:00:00	4	2	2015	92,20	3,50	87,19	38,30	171,70
05:00:00	4	2	2015	90,50	3,30	93,27	37,90	180,60
06:00:00	4	2	2015	80,60	4,60	128,86	38,90	236,06
07:00:00	4	2	2015	85,00	1,80	159,53	45,40	289,48
08:00:00	4	2	2015	88,30	2,70	183,28	50,60	331,02
09:00:00	4	2	2015	76,50	3,40	188,59	57,10	345,64
10:00:00	4	2	2015	76,20	1,60	38,66	36,70	95,86
11:00:00	4	2	2015	33,90	1,90	16,44	25,90	51,05
12:00:00	4	2	2015	33,70	4,80	15,65	25,60	49,54
13:00:00	4	2	2015	36,60	4,50	13,01	22,70	42,61
14:00:00	4	2	2015	24,00	4,60	11,93	24,60	42,85
15:00:00	4	2	2015	23,10	5,70	13,18	30,50	50,66
16:00:00	4	2	2015	43,70	5,50	16,03	40,80	65,33
17:00:00	4	2	2015	56,50	5,00	22,95	59,90	95,02
18:00:00	4	2	2015	111,90	4,90	39,24	67,70	127,73
19:00:00	4	2	2015	116,10	4,50	64,86	66,00	165,24
20:00:00	4	2	2015	123,00	3,90	39,75	61,40	122,21
21:00:00	4	2	2015	106,30	3,40	13,65	47,00	67,88
22:00:00	4	2	2015	76,60	4,20	12,74	43,00	62,48
23:00:00	4	2	2015	65,10	3,70	4,33	22,30	28,92
00:00:00	5	2	2015	32,90	3,80	3,50	21,10	26,46
01:00:00	5	2	2015	33,60	3,30	2,89	14,00	18,42
02:00:00	5	2	2015	20,80	3,00	2,76	13,50	17,72
03:00:00	5	2	2015	24,00	2,30	2,12	8,90	12,15
04:00:00	5	2	2015	25,80	2,30	1,73	10,60	13,24
05:00:00	5	2	2015	33,00	3,00	1,97	11,80	14,81
06:00:00	5	2	2015	28,70	2,40	2,16	12,20	15,51
07:00:00	5	2	2015	36,50	1,40	3,93	21,60	27,61
08:00:00	5	2	2015	50,30	1,90	10,31	40,20	55,98
09:00:00	5	2	2015	60,00	0,70	19,20	42,40	71,78
10:00:00	5	2	2015	68,10	0,10	12,34	26,90	45,78
11:00:00	5	2	2015	70,90	5,40	10,74	22,70	39,14
12:00:00	5	2	2015	77,00	5,40	8,28	18,50	31,17
13:00:00	5	2	2015	94,00	6,50	5,51	14,60	23,03
14:00:00	5	2	2015	88,20	7,70	12,86	27,80	47,47
15:00:00	5	2	2015	133,50	8,40	25,19	44,50	83,05
16:00:00	5	2	2015	192,10	7,60	33,86	56,10	107,90
17:00:00	5	2	2015	204,00	8,00	63,09	66,20	162,72
18:00:00	5	2	2015	397,40	7,30	300,24	85,30	544,67
19:00:00	5	2	2015		7,90	467,28	94,60	809,54
20:00:00	5	2	2015	0,00	9,40	620,89	102,60	1052,56
21:00:00	5	2	2015	0,00	11,60	617,96	99,00	1044,48
22:00:00	5	2	2015	0,00	10,10	535,31	86,10	905,12
23:00:00	5	2	2015	0,00	7,90	448,42	74,20	760,28
00:00:00	6	2	2015	0,00	7,40	381,58	68,20	652,02
01:00:00	6	2	2015	0,00	6,50	286,72	55,10	493,78
02:00:00	6	2	2015	0,00	6,20	276,37	50,80	473,65
03:00:00	6	2	2015	0,00	6,00	214,32	43,70	371,61
04:00:00	6	2	2015	0,00	5,50	191,54	39,20	332,26
05:00:00	6	2	2015	0,00	4,10	175,74	38,30	307,18
06:00:00	6	2	2015	0,00	3,70	57,36	38,60	126,35
07:00:00	6	2	2015	0,00	3,40	60,73	38,50	131,41
08:00:00	6	2	2015	0,00	3,60	95,34	44,00	189,87
09:00:00	6	2	2015		4,60	59,80	35,80	127,29
10:00:00	6	2	2015	0,00	6,80	53,96	33,80	116,36
11:00:00	6	2	2015		10,00	46,88	34,50	106,22
12:00:00	6	2	2015
13:00:00	6	2	2015
14:00:00	6	2	2015
15:00:00	6	2	2015
16:00:00	6	2	2015
17:00:00	6	2	2015
18:00:00	6	2	2015
19:00:00	6	2	2015
20:00:00	6	2	2015
21:00:00	6	2	2015
22:00:00	6	2	2015
23:00:00	6	2	2015
00:00:00	7	2	2015
01:00:00	7	2	2015
02:00:00	7	2	2015
03:00:00	7	2	2015
04:00:00	7	2	2015
05:00:00	7	2	2015
06:00:00	7	2	2015
07:00:00	7	2	2015
08:00:00	7	2	2015
09:00:00	7	2	2015
10:00:00	7	2	2015
11:00:00	7	2	2015
12:00:00	7	2	2015
13:00:00	7	2	2015
14:00:00	7	2	2015
15:00:00	7	2	2015
16:00:00	7	2	2015
17:00:00	7	2	2015
18:00:00	7	2	2015
19:00:00	7	2	2015
20:00:00	7	2	2015
21:00:00	7	2	2015
22:00:00	7	2	2015
23:00:00	7	2	2015
00:00:00	8	2	2015
01:00:00	8	2	2015
02:00:00	8	2	2015
03:00:00	8	2	2015
04:00:00	8	2	2015
05:00:00	8	2	2015
06:00:00	8	2	2015
07:00:00	8	2	2015
08:00:00	8	2	2015
09:00:00	8	2	2015
10:00:00	8	2	2015
11:00:00	8	2	2015
12:00:00	8	2	2015
13:00:00	8	2	2015
14:00:00	8	2	2015
15:00:00	8	2	2015
16:00:00	8	2	2015
17:00:00	8	2	2015
18:00:00	8	2	2015
19:00:00	8	2	2015
20:00:00	8	2	2015
21:00:00	8	2	2015
22:00:00	8	2	2015
23:00:00	8	2	2015
00:00:00	9	2	2015
01:00:00	9	2	2015
02:00:00	9	2	2015
03:00:00	9	2	2015
04:00:00	9	2	2015
05:00:00	9	2	2015
06:00:00	9	2	2015
07:00:00	9	2	2015
08:00:00	9	2	2015
09:00:00	9	2	2015
10:00:00	9	2	2015
11:00:00	9	2	2015
12:00:00	9	2	2015
13:00:00	9	2	2015
14:00:00	9	2	2015
15:00:00	9	2	2015
16:00:00	9	2	2015
17:00:00	9	2	2015
18:00:00	9	2	2015
19:00:00	9	2	2015
20:00:00	9	2	2015
21:00:00	9	2	2015
22:00:00	9	2	2015
23:00:00	9	2	2015
00:00:00	10	2	2015
01:00:00	10	2	2015
02:00:00	10	2	2015
03:00:00	10	2	2015
04:00:00	10	2	2015
05:00:00	10	2	2015
06:00:00	10	2	2015
07:00:00	10	2	2015
08:00:00	10	2	2015
09:00:00	10	2	2015
10:00:00	10	2	2015
11:00:00	10	2	2015
12:00:00	10	2	2015
13:00:00	10	2	2015
14:00:00	10	2	2015
15:00:00	10	2	2015
16:00:00	10	2	2015
17:00:00	10	2	2015
18:00:00	10	2	2015
19:00:00	10	2	2015
20:00:00	10	2	2015
21:00:00	10	2	2015
22:00:00	10	2	2015
23:00:00	10	2	2015
00:00:00	11	2	2015
01:00:00	11	2	2015
02:00:00	11	2	2015
03:00:00	11	2	2015
04:00:00	11	2	2015
05:00:00	11	2	2015
06:00:00	11	2	2015
07:00:00	11	2	2015
08:00:00	11	2	2015
09:00:00	11	2	2015
10:00:00	11	2	2015
11:00:00	11	2	2015
12:00:00	11	2	2015
13:00:00	11	2	2015
14:00:00	11	2	2015
15:00:00	11	2	2015
16:00:00	11	2	2015
17:00:00	11	2	2015
18:00:00	11	2	2015
19:00:00	11	2	2015
20:00:00	11	2	2015
21:00:00	11	2	2015
22:00:00	11	2	2015
23:00:00	11	2	2015
00:00:00	12	2	2015
01:00:00	12	2	2015
02:00:00	12	2	2015
03:00:00	12	2	2015
04:00:00	12	2	2015
05:00:00	12	2	2015
06:00:00	12	2	2015
07:00:00	12	2	2015
08:00:00	12	2	2015
09:00:00	12	2	2015
10:00:00	12	2	2015
11:00:00	12	2	2015
12:00:00	12	2	2015
13:00:00	12	2	2015
14:00:00	12	2	2015
15:00:00	12	2	2015
16:00:00	12	2	2015
17:00:00	12	2	2015
18:00:00	12	2	2015
19:00:00	12	2	2015
20:00:00	12	2	2015
21:00:00	12	2	2015
22:00:00	12	2	2015
23:00:00	12	2	2015
00:00:00	13	2	2015
01:00:00	13	2	2015
02:00:00	13	2	2015
03:00:00	13	2	2015
04:00:00	13	2	2015
05:00:00	13	2	2015
06:00:00	13	2	2015
07:00:00	13	2	2015
08:00:00	13	2	2015
09:00:00	13	2	2015
10:00:00	13	2	2015
11:00:00	13	2	2015
12:00:00	13	2	2015
13:00:00	13	2	2015
14:00:00	13	2	2015
15:00:00	13	2	2015
16:00:00	13	2	2015
17:00:00	13	2	2015
18:00:00	13	2	2015
19:00:00	13	2	2015
20:00:00	13	2	2015
21:00:00	13	2	2015
22:00:00	13	2	2015
23:00:00	13	2	2015
00:00:00	14	2	2015
01:00:00	14	2	2015
02:00:00	14	2	2015
03:00:00	14	2	2015
04:00:00	14	2	2015
05:00:00	14	2	2015
06:00:00	14	2	2015
07:00:00	14	2	2015
08:00:00	14	2	2015
09:00:00	14	2	2015
10:00:00	14	2	2015
11:00:00	14	2	2015
12:00:00	14	2	2015
13:00:00	14	2	2015
14:00:00	14	2	2015
15:00:00	14	2	2015
16:00:00	14	2	2015
17:00:00	14	2	2015
18:00:00	14	2	2015
19:00:00	14	2	2015
20:00:00	14	2	2015
21:00:00	14	2	2015
22:00:00	14	2	2015
23:00:00	14	2	2015
00:00:00	15	2	2015
01:00:00	15	2	2015
02:00:00	15	2	2015
03:00:00	15	2	2015
04:00:00	15	2	2015
05:00:00	15	2	2015
06:00:00	15	2	2015
07:00:00	15	2	2015
08:00:00	15	2	2015
09:00:00	15	2	2015
10:00:00	15	2	2015
11:00:00	15	2	2015
12:00:00	15	2	2015
13:00:00	15	2	2015
14:00:00	15	2	2015
15:00:00	15	2	2015
16:00:00	15	2	2015
17:00:00	15	2	2015
18:00:00	15	2	2015
19:00:00	15	2	2015
20:00:00	15	2	2015
21:00:00	15	2	2015
22:00:00	15	2	2015
23:00:00	15	2	2015
00:00:00	16	2	2015
01:00:00	16	2	2015
02:00:00	16	2	2015
03:00:00	16	2	2015
04:00:00	16	2	2015
05:00:00	16	2	2015
06:00:00	16	2	2015
07:00:00	16	2	2015
08:00:00	16	2	2015
09:00:00	16	2	2015
10:00:00	16	2	2015
11:00:00	16	2	2015
12:00:00	16	2	2015
13:00:00	16	2	2015
14:00:00	16	2	2015
15:00:00	16	2	2015
16:00:00	16	2	2015
17:00:00	16	2	2015
18:00:00	16	2	2015
19:00:00	16	2	2015
20:00:00	16	2	2015
21:00:00	16	2	2015
22:00:00	16	2	2015
23:00:00	16	2	2015
00:00:00	17	2	2015
01:00:00	17	2	2015
02:00:00	17	2	2015
03:00:00	17	2	2015
04:00:00	17	2	2015
05:00:00	17	2	2015
06:00:00	17	2	2015
07:00:00	17	2	2015
08:00:00	17	2	2015
09:00:00	17	2	2015
10:00:00	17	2	2015
11:00:00	17	2	2015
12:00:00	17	2	2015
13:00:00	17	2	2015
14:00:00	17	2	2015
15:00:00	17	2	2015	0,00
16:00:00	17	2	2015	12,04	-44,11	18,78	26,70	55,44
17:00:00	17	2	2015	12,00	-45,88	14,34	24,30	46,23
18:00:00	17	2	2015	23,50		14,16	25,00	46,67
19:00:00	17	2	2015	27,40		14,18	26,50	48,19
20:00:00	17	2	2015	36,40		19,94	29,80	60,32
21:00:00	17	2	2015	33,40		14,22	25,80	47,56
22:00:00	17	2	2015	37,00		11,55	25,80	43,48
23:00:00	17	2	2015	33,10		10,33	27,00	42,81
00:00:00	18	2	2015	36,30		9,94	28,60	43,81
01:00:00	18	2	2015	32,20	2,70	5,72	19,50	28,26
02:00:00	18	2	2015	21,10	1,70	4,07	17,40	23,63
03:00:00	18	2	2015	12,20	1,60	2,35	13,00	16,59
04:00:00	18	2	2015	15,90	2,00	1,76	13,20	15,89
05:00:00	18	2	2015	9,70	1,80	0,70	10,00	11,07
06:00:00	18	2	2015	9,70		1,72	14,10	16,73
07:00:00	18	2	2015	10,70	1,10	3,36	12,60	17,74
08:00:00	18	2	2015	15,20	1,70	7,95	18,30	30,46
09:00:00	18	2	2015	24,60	1,40
10:00:00	18	2	2015	32,90	0,40	8,81	16,60	30,08
11:00:00	18	2	2015	46,70	1,70	10,00	15,80	31,09
12:00:00	18	2	2015	57,80	1,80	16,46	20,30	45,48
13:00:00	18	2	2015	58,70	1,60	8,73	16,60	29,96
14:00:00	18	2	2015	55,90	1,60	9,47	16,60	31,09
15:00:00	18	2	2015	50,70	1,60	9,33	18,50	32,78
16:00:00	18	2	2015	85,20	1,70	9,26	19,50	33,67
17:00:00	18	2	2015	42,10	2,10	8,05	19,10	31,42
18:00:00	18	2	2015	53,10	2,10	8,32	22,50	35,24
19:00:00	18	2	2015	61,40	1,80	5,93	20,10	29,18
20:00:00	18	2	2015	48,70	2,00	7,18	24,50	35,49
21:00:00	18	2	2015	44,20	1,60	8,30	21,00	33,70
22:00:00	18	2	2015	48,40	1,00	6,71	18,90	29,17
23:00:00	18	2	2015	38,80	2,10	5,46	16,00	24,35
00:00:00	19	2	2015	30,70	1,60	3,35	17,40	22,52
01:00:00	19	2	2015	29,20	1,60	2,54	17,80	21,68
02:00:00	19	2	2015	16,70	2,10	3,51	14,30	19,68
03:00:00	19	2	2015	20,70	1,70	2,00	11,90	14,96
04:00:00	19	2	2015	16,90	0,40	0,70	8,40	9,47
05:00:00	19	2	2015	16,70	0,50	0,48	7,20	7,93
06:00:00	19	2	2015	11,00	1,80	1,95	9,40	12,38
07:00:00	19	2	2015	19,80		1,93	12,00	14,95
08:00:00	19	2	2015	27,60	0,60	3,02	14,10	18,72
09:00:00	19	2	2015	29,00	1,60	5,09	19,20	26,99
10:00:00	19	2	2015	54,50	2,00	13,89	26,78	48,08
11:00:00	19	2	2015	54,70	2,50	13,89	26,80	48,05
12:00:00	19	2	2015	86,06	2,30	10,73	23,20	39,62
13:00:00	19	2	2015	75,90	2,40	16,96	31,00	56,95
14:00:00	19	2	2015	80,20	2,80	16,87	27,70	53,51
15:00:00	19	2	2015	74,50	4,60	16,60	30,00	55,40
16:00:00	19	2	2015
17:00:00	19	2	2015	61,60	4,30	14,50	35,90	58,08
18:00:00	19	2	2015	76,00	5,10	25,35	63,20	101,99
19:00:00	19	2	2015	131,50	4,90	68,15	85,80	190,07
20:00:00	19	2	2015	214,90	8,10	141,74	98,20	315,06
21:00:00	19	2	2015	0,00	11,00	213,78	88,70	415,78
22:00:00	19	2	2015	0,00	10,90	140,89	80,90	296,46
23:00:00	19	2	2015	0,00	5,60	110,91	78,60	248,29
00:00:00	20	2	2015	0,00	5,50	78,74	74,50	194,97
01:00:00	20	2	2015	0,00	5,70	29,10	52,70	97,22
02:00:00	20	2	2015	0,00	3,60	13,10	43,60	63,64
03:00:00	20	2	2015	0,00	2,60	4,66	22,30	29,43
04:00:00	20	2	2015	0,00	2,90	3,73	19,80	25,51
05:00:00	20	2	2015	0,00	2,20	5,05	28,20	35,92
06:00:00	20	2	2015	0,00	1,20	11,85	42,30	60,44
07:00:00	20	2	2015	0,00	2,50	29,52	63,30	108,47
08:00:00	20	2	2015	0,00		67,96	61,00	164,99
09:00:00	20	2	2015	0,00	2,70	34,04	54,20	106,29
10:00:00	20	2	2015		3,60	39,76	57,80	118,64
11:00:00	20	2	2015	140,20	5,80	41,98	48,74	112,99
12:00:00	20	2	2015	139,80	8,60	41,98	48,70	112,92
13:00:00	20	2	2015	81,60	7,30	37,36	47,60	104,76
14:00:00	20	2	2015	101,20	6,30	45,15	53,30	122,37
15:00:00	20	2	2015	128,40	6,10	32,93	36,80	87,19
16:00:00	20	2	2015	75,90	5,60	22,20	27,60	61,56
17:00:00	20	2	2015	82,80	3,80	33,87	35,60	87,42
18:00:00	20	2	2015	81,60	1,20	32,07	43,00	92,07
19:00:00	20	2	2015	88,90	2,40	32,58	40,70	90,54
20:00:00	20	2	2015	114,00	1,60	51,67	52,50	131,56
21:00:00	20	2	2015	123,30	2,60	48,65	52,50	126,94
22:00:00	20	2	2015	109,90	2,80	45,58	49,80	119,54
23:00:00	20	2	2015	94,60	1,90	32,78	43,40	93,55
00:00:00	21	2	2015	76,40	2,60	74,02	55,90	169,16
01:00:00	21	2	2015	76,80	2,60	66,93	52,70	155,10
02:00:00	21	2	2015	128,30	2,80	57,29	52,30	139,95
03:00:00	21	2	2015	95,20	2,80	31,27	42,90	90,74
04:00:00	21	2	2015	66,60	2,30	59,67	51,90	143,19
05:00:00	21	2	2015	84,10	0,90	68,59	51,30	156,25
06:00:00	21	2	2015		2,30	105,07	56,90	217,66
07:00:00	21	2	2015		2,40	193,26	65,10	360,79
08:00:00	21	2	2015	0,00	3,20	372,16	104,10	673,50
09:00:00	21	2	2015	0,00		233,93	79,70	437,61
10:00:00	21	2	2015	0,00	3,60	78,81	62,70	183,28
11:00:00	21	2	2015	0,00	5,80	34,45
12:00:00	21	2	2015	0,00	7,40
13:00:00	21	2	2015	0,00	7,00	18,07	28,10	55,75
14:00:00	21	2	2015	0,00	8,20	18,87	35,60	64,47
15:00:00	21	2	2015	0,00	8,20	17,85	40,30	67,61
16:00:00	21	2	2015	0,00	7,20	18,26	51,20	79,14
17:00:00	21	2	2015	0,00	5,30	32,12	71,00	120,15
18:00:00	21	2	2015	0,00	4,90	179,45	99,60	374,16
19:00:00	21	2	2015	0,00	5,10	293,51	108,90	557,97
20:00:00	21	2	2015	0,00	6,60	465,71	114,30	826,84
21:00:00	21	2	2015	0,00	6,50	372,12	108,10	677,44
22:00:00	21	2	2015	0,00	6,70	391,41	98,60	697,46
23:00:00	21	2	2015	0,00	6,70	432,20	86,60	747,87
00:00:00	22	2	2015	0,00	5,80	333,64	83,70	594,17
01:00:00	22	2	2015	0,00	5,20	299,17	79,70	537,43
02:00:00	22	2	2015	0,00	4,80	274,00	75,40	494,62
03:00:00	22	2	2015	0,00	4,50	224,91	71,20	415,31
04:00:00	22	2	2015	0,00	3,60	183,46	66,90	347,59
05:00:00	22	2	2015	0,00	3,20	149,93	68,20	297,59
06:00:00	22	2	2015	0,00	2,30	144,11	67,90	288,39
07:00:00	22	2	2015	0,00	2,40	170,23	71,90	332,35
08:00:00	22	2	2015	0,00	3,20	272,26	89,90	506,46
09:00:00	22	2	2015	0,00	4,60	287,67	109,70	549,84
10:00:00	22	2	2015	0,00		151,90	66,30	298,71
11:00:00	22	2	2015	0,00	16,60	37,10	31,70	88,47
12:00:00	22	2	2015	0,00	17,00	25,94
13:00:00	22	2	2015	0,00	13,50		43,60
14:00:00	22	2	2015	0,00	13,70	26,84	49,10	90,17
15:00:00	22	2	2015	0,00	17,80	36,50	72,50	128,34
16:00:00	22	2	2015	0,00	21,10	50,48	66,70	143,93
17:00:00	22	2	2015	0,00	13,40	83,32	48,90	176,39
18:00:00	22	2	2015	0,00	7,70	239,00	129,80	495,47
19:00:00	22	2	2015	0,00	8,40	542,48	104,20	934,19
20:00:00	22	2	2015	0,00	8,70	483,70	101,10	841,16
21:00:00	22	2	2015	0,00	9,40	492,54	98,10	851,69
22:00:00	22	2	2015	0,00	10,10	506,58	90,10	865,17
23:00:00	22	2	2015	0,00	9,40	506,09	62,50	836,82
00:00:00	23	2	2015	0,00	7,70	399,41	82,60	693,70
01:00:00	23	2	2015	0,00	6,60	223,60	59,10	401,21
02:00:00	23	2	2015	0,00	5,70	105,87	56,80	218,78
03:00:00	23	2	2015	0,00	6,00	19,91	22,90	53,36
04:00:00	23	2	2015	0,00	8,50	6,67	17,80	28,01
05:00:00	23	2	2015	0,00	7,90	6,57	17,20	27,26
06:00:00	23	2	2015	0,00	5,30	23,73	71,70	108,00
07:00:00	23	2	2015	0,00	5,30	190,80	85,30	377,22
08:00:00	23	2	2015	0,00	5,50	227,71	87,60	436,00
09:00:00	23	2	2015	0,00	5,40	165,28	66,20	319,08
10:00:00	23	2	2015		6,50	31,01	59,50	106,94
11:00:00	23	2	2015	0,00	9,14	43,61	56,70	123,42
12:00:00	23	2	2015	0,00	9,10	19,49	41,40	71,21
13:00:00	23	2	2015	44,60	8,60	28,99	49,50	93,85
14:00:00	23	2	2015	44,80	6,70	173,08	70,44	336,11
15:00:00	23	2	2015	92,10	6,30	173,07	70,40	335,20
16:00:00	23	2	2015	209,80	5,90	79,40	63,70	185,18
17:00:00	23	2	2015	69,10	4,80	59,20	61,20	151,77
18:00:00	23	2	2015	65,90	3,90	26,47	58,70	99,20
19:00:00	23	2	2015	56,00	4,50	40,37	65,80	127,57
20:00:00	23	2	2015	53,90	4,30	74,73	68,20	182,53
21:00:00	23	2	2015	52,60	4,00	62,52	65,40	161,05
22:00:00	23	2	2015	46,90	4,70	22,33	55,40	89,57
23:00:00	23	2	2015	33,60	3,90	26,82	55,30	96,34
00:00:00	24	2	2015	38,80	4,10	17,35	52,30	78,85
01:00:00	24	2	2015	34,20	4,00	9,34	37,20	51,49
02:00:00	24	2	2015	26,40	4,00	5,58	27,00	35,53
03:00:00	24	2	2015	22,80	3,40	3,98	20,10	26,20
04:00:00	24	2	2015	26,00	4,00	3,01	18,90	23,51
05:00:00	24	2	2015	19,70	4,00	2,46	19,30	23,07
06:00:00	24	2	2015	20,70	4,00	3,56	24,40	29,85
07:00:00	24	2	2015	18,10	3,80	5,62	33,10	41,70
08:00:00	24	2	2015	18,40	3,50	11,44	48,90	66,41
09:00:00	24	2	2015	19,30	4,10	21,15	51,20	83,57
10:00:00	24	2	2015	29,30	4,60	30,96	46,20	93,57
11:00:00	24	2	2015	33,30	5,50	43,39	57,00	123,39
12:00:00	24	2	2015	41,60		41,80	42,10	106,05
13:00:00	24	2	2015	43,30	13,30	11,12	25,20	42,22
14:00:00	24	2	2015	31,00	15,80	5,43	17,30	25,61
15:00:00	24	2	2015	22,90	13,40
16:00:00	24	2	2015	38,10	11,30	67,18	64,20	166,98
17:00:00	24	2	2015	79,10	7,40	88,98	68,90	205,03
18:00:00	24	2	2015	70,50	6,70	84,96	64,50	194,48
19:00:00	24	2	2015	116,90	6,90	270,60	82,50	496,52
20:00:00	24	2	2015	205,10	7,70	385,49	92,50	682,30
21:00:00	24	2	2015		7,80	499,41	87,90	852,00
22:00:00	24	2	2015		8,40	592,22	91,50	997,60
23:00:00	24	2	2015		7,70	527,35	82,30	889,15
00:00:00	25	2	2015	0,00	7,20	396,82	74,70	681,83
01:00:00	25	2	2015	286,10	7,00	326,68	70,10	569,92
02:00:00	25	2	2015	285,70	5,70	256,98	65,20	458,38
03:00:00	25	2	2015	220,50	5,60	209,96	55,00	376,24
04:00:00	25	2	2015	183,60	4,90	246,39	53,10	430,08
05:00:00	25	2	2015	180,30	4,60	187,23	53,10	339,56
06:00:00	25	2	2015	138,70	5,10	196,77	51,10	352,16
07:00:00	25	2	2015	132,50	5,50	290,74	65,90	510,73
08:00:00	25	2	2015	166,20	6,10	525,56	91,20	895,31
09:00:00	25	2	2015	203,30	5,90	426,96	89,80	743,05
10:00:00	25	2	2015	159,00	5,30	96,38	55,50	202,96
11:00:00	25	2	2015	73,10	9,70	74,64	52,90	167,09
12:00:00	25	2	2015	70,00	12,40	48,57	46,50	120,82
13:00:00	25	2	2015	61,50		19,82	28,60	58,93
14:00:00	25	2	2015	44,20	12,20	9,22	17,40	31,51
15:00:00	25	2	2015	39,40	8,30	9,30	26,00	40,24
16:00:00	25	2	2015	62,60	6,40
17:00:00	25	2	2015	120,90	7,30	28,44	53,40	96,91
18:00:00	25	2	2015	88,60	6,60	60,34	71,80	164,12
19:00:00	25	2	2015	129,10	6,10	207,69	84,20	401,97
20:00:00	25	2	2015	208,00	4,60	159,36	69,60	313,42
21:00:00	25	2	2015	158,90	4,00	143,34	72,80	292,11
22:00:00	25	2	2015	121,70	5,30	148,32	68,30	295,23
23:00:00	25	2	2015	157,80	3,90	33,24	54,30	105,16
00:00:00	26	2	2015	61,80	3,90	10,93	39,20	55,92
01:00:00	26	2	2015	34,30	2,90	8,37	32,80	45,61
02:00:00	26	2	2015	30,00	3,20	12,00	36,90	55,26
03:00:00	26	2	2015	35,50	3,10	9,57	21,00	35,64
04:00:00	26	2	2015	26,30	3,20	2,44	10,20	13,94
05:00:00	26	2	2015	27,00	2,90	11,70	29,50	47,40
06:00:00	26	2	2015	32,30	2,80	58,70	53,20	143,02
07:00:00	26	2	2015	38,90	2,00	79,81	52,90	175,01
08:00:00	26	2	2015	50,60	2,90	73,54	64,20	176,72
09:00:00	26	2	2015	63,50	5,60	33,64	44,60	96,06
10:00:00	26	2	2015	55,50	7,40	19,25	33,40	62,85
11:00:00	26	2	2015	59,00	8,30	50,61	47,40	124,83
12:00:00	26	2	2015	80,50	10,10	23,67	39,80	76,01
13:00:00	26	2	2015	67,50	10,20	23,48	36,50	72,43
14:00:00	26	2	2015	73,50		8,54	21,00	34,06
15:00:00	26	2	2015	69,10	7,60	11,06	29,80	46,72
16:00:00	26	2	2015	69,00	6,00	19,68	43,90	74,00
17:00:00	26	2	2015	103,60	5,30
18:00:00	26	2	2015	86,10	4,70	29,48	51,10	96,21
19:00:00	26	2	2015	136,20	3,10	168,05	71,50	328,62
20:00:00	26	2	2015	387,10	5,60	475,12	95,30	822,23
21:00:00	26	2	2015		6,50	646,74	103,50	1093,01
22:00:00	26	2	2015	0,00	5,80	496,69	79,90	839,84
23:00:00	26	2	2015		5,10	460,04	85,20	789,06
00:00:00	27	2	2015		6,30	520,31	86,30	882,37
01:00:00	27	2	2015	0,00	5,80	461,62	68,80	775,08
02:00:00	27	2	2015	472,00	5,20	429,88	65,70	723,42
03:00:00	27	2	2015	471,20	4,70	363,58	58,30	614,58
04:00:00	27	2	2015	334,10	4,60	336,74	56,90	572,11
05:00:00	27	2	2015	253,40	3,60	292,61	54,50	502,19
06:00:00	27	2	2015	203,90	3,80	256,06	51,90	443,67
07:00:00	27	2	2015	173,90	4,40	359,01	65,80	615,09
08:00:00	27	2	2015	239,20	5,10	528,39	95,80	904,24
09:00:00	27	2	2015	369,20	5,40	377,95	104,30	682,56
10:00:00	27	2	2015	426,20	8,60	130,40	84,00	283,51
11:00:00	27	2	2015	253,20	7,20	77,09	61,70	179,65
12:00:00	27	2	2015	242,90	7,90	64,61	55,40	154,26
13:00:00	27	2	2015	241,90	10,10	43,65	41,10	107,89
14:00:00	27	2	2015	266,00	11,00	35,40	39,90	94,06
15:00:00	27	2	2015	318,40		28,18	39,30	82,41
16:00:00	27	2	2015	287,60	6,70	48,93	54,60	129,46
17:00:00	27	2	2015	344,90	4,70	54,08	53,00	135,75
18:00:00	27	2	2015	332,90	3,50
19:00:00	27	2	2015	294,20	3,80	69,33	57,70	163,78
20:00:00	27	2	2015	332,30	4,20	84,37	62,80	191,89
21:00:00	27	2	2015	348,70	4,10	47,48	49,00	121,65
22:00:00	27	2	2015	227,40	4,10	38,45	41,90	100,72
23:00:00	27	2	2015	179,20	3,30	22,56	31,30	65,82
00:00:00	28	2	2015	104,60	3,70	13,10	22,20	42,24
01:00:00	28	2	2015	66,90	3,30		18,20
02:00:00	28	2	2015	53,30	3,00		14,30
03:00:00	28	2	2015	30,40	2,90		15,30
04:00:00	28	2	2015	30,60	2,70		14,50
05:00:00	28	2	2015	30,70	2,00		20,70
06:00:00	28	2	2015	33,20	3,00		32,90
07:00:00	28	2	2015	36,00	3,30		32,90
08:00:00	28	2	2015	34,20	3,00		44,30
09:00:00	28	2	2015	27,10	2,90		49,10
10:00:00	28	2	2015	43,00	3,00		47,00
11:00:00	28	2	2015	69,10	2,10		49,10
12:00:00	28	2	2015	95,40	2,70		54,50
13:00:00	28	2	2015	87,20	2,90		41,80
14:00:00	28	2	2015	70,50	2,60		51,00
15:00:00	28	2	2015	71,30	2,90		38,40
16:00:00	28	2	2015	47,40			52,90
17:00:00	28	2	2015	55,20	2,90		47,80
18:00:00	28	2	2015	77,30	2,50		48,20
19:00:00	28	2	2015	96,80	2,50
20:00:00	28	2	2015	79,10	1,70		36,30
21:00:00	28	2	2015	88,20	2,10		30,00
22:00:00	28	2	2015	76,90	2,10		24,60
23:00:00	28	2	2015	70,00	2,20		23,50
00:00:00	1	3	2015	67,10	1,60	11,59	24,70	42,44
01:00:00	1	3	2015	64,30	1,30	8,92	20,70	34,35
02:00:00	1	3	2015	50,00	1,20	4,79	16,80	24,13
03:00:00	1	3	2015	42,40	1,40	1,85	8,10	10,92
04:00:00	1	3	2015	33,50	1,50	0,92	7,40	8,80
05:00:00	1	3	2015	29,30	1,10	1,17	8,40	10,18
06:00:00	1	3	2015	29,20	1,60	1,58	8,60	11,02
07:00:00	1	3	2015	27,50	0,70	3,52	14,20	19,58
08:00:00	1	3	2015	34,70	1,50	10,43	22,20	38,16
09:00:00	1	3	2015	48,10	2,10	17,99	29,00	56,52
10:00:00	1	3	2015	56,30	1,90	14,15	24,50	46,15
11:00:00	1	3	2015	59,80	1,20	12,18	23,20	41,84
12:00:00	1	3	2015	77,20	2,10	12,36	23,40	42,32
13:00:00	1	3	2015	85,50	2,50	13,03	22,70	42,64
14:00:00	1	3	2015	94,20	2,40	16,22	27,50	52,32
15:00:00	1	3	2015	106,50	2,50	13,18	29,00	49,17
16:00:00	1	3	2015	105,40	2,70	16,26	31,10	55,97
17:00:00	1	3	2015	114,80	1,94	15,03	29,50	52,49
18:00:00	1	3	2015	123,80	2,00	23,05	43,30	78,57
19:00:00	1	3	2015	143,00	2,00	25,16	45,50	83,99
20:00:00	1	3	2015	146,70	1,30	20,32	39,45	70,62
21:00:00	1	3	2015	138,90	1,90	20,19	39,40	70,29
22:00:00	1	3	2015	111,20	1,70	18,34	42,10	70,16
23:00:00	1	3	2015	107,90	1,80	13,92	39,10	60,39
00:00:00	2	3	2015	86,40	2,40	19,21	35,80	65,20
01:00:00	2	3	2015	88,50	1,80	12,60	33,30	52,59
02:00:00	2	3	2015	73,60	1,20	9,56	30,80	45,43
03:00:00	2	3	2015	59,70	2,01	11,15	33,70	50,76
04:00:00	2	3	2015	64,40	2,00	6,94	29,20	39,81
05:00:00	2	3	2015	50,40	2,30	8,26	32,30	44,94
06:00:00	2	3	2015	60,40	1,40	22,17	42,70	76,62
07:00:00	2	3	2015	85,40	2,60	156,56	54,10	293,64
08:00:00	2	3	2015	182,90	3,30	333,59	71,20	581,59
09:00:00	2	3	2015	325,80	3,10	176,47	63,60	333,60
10:00:00	2	3	2015	244,60	3,20	34,60	29,90	82,84
11:00:00	2	3	2015	98,90	4,00	11,10	18,10	35,08
12:00:00	2	3	2015	83,90	4,30	10,80	19,10	35,62
13:00:00	2	3	2015	109,10	4,10	8,55	16,00	29,09
14:00:00	2	3	2015	98,90	4,30	8,17	15,60	28,10
15:00:00	2	3	2015	85,60	4,50	8,20	19,20	31,75
16:00:00	2	3	2015	126,80	4,70	11,30	26,20	43,48
17:00:00	2	3	2015	172,10	2,70	14,76	34,20	56,79
18:00:00	2	3	2015	108,80	2,69	8,57	42,00	55,12
19:00:00	2	3	2015	113,80	2,70	25,09	61,20	99,59
20:00:00	2	3	2015	157,90	2,80	34,15	59,80	112,04
21:00:00	2	3	2015	171,20	2,90	61,65	58,77	153,30
22:00:00	2	3	2015	176,50	2,60	60,61	58,80	151,53
23:00:00	2	3	2015	162,10	2,00	14,47	46,00	68,13
00:00:00	3	3	2015	95,30	2,30	7,43	34,60	45,97
01:00:00	3	3	2015	79,90	2,10	5,33	25,60	33,76
02:00:00	3	3	2015	67,90	2,30	4,05	24,00	30,20
03:00:00	3	3	2015	79,00	2,40	10,83	37,20	53,77
04:00:00	3	3	2015	82,40	2,50	8,86	33,80	47,36
05:00:00	3	3	2015	86,00	2,50	9,54	35,00	49,60
06:00:00	3	3	2015	92,30	2,40	5,44	20,60	28,93
07:00:00	3	3	2015	57,20	0,60	4,42	23,10	29,87
08:00:00	3	3	2015	50,50	1,60	7,38	34,30	45,60
09:00:00	3	3	2015	59,20	1,90	9,04	36,50	50,33
10:00:00	3	3	2015	51,00	2,80	10,60	31,90	48,11
11:00:00	3	3	2015	49,40	2,60	9,74	32,00	46,90
12:00:00	3	3	2015	48,90	2,30	11,28	33,00	50,27
13:00:00	3	3	2015	51,80	1,90	21,69	41,20	74,38
14:00:00	3	3	2015	52,40	1,10	19,96	41,00	71,53
15:00:00	3	3	2015	45,30	2,40	44,86	56,30	124,93
16:00:00	3	3	2015	48,90	1,20	38,40	57,40	116,15
17:00:00	3	3	2015	45,20	2,60	45,70	51,40	121,32
18:00:00	3	3	2015	83,00	2,00	28,18	36,00	79,12
19:00:00	3	3	2015	58,70	2,08	37,30	47,60	104,66
20:00:00	3	3	2015	51,90	2,10	61,96	62,40	157,19
21:00:00	3	3	2015	82,80	2,00	46,12	66,20	136,77
22:00:00	3	3	2015	106,30	2,30	137,75	61,33	272,60
23:00:00	3	3	2015	123,10	2,00	140,35	61,40	276,14
00:00:00	4	3	2015	151,50	2,10	194,71	66,70	364,61
01:00:00	4	3	2015	195,00	2,00	49,10	61,50	136,62
02:00:00	4	3	2015	62,30	1,70	27,30	51,00	92,78
03:00:00	4	3	2015	51,10	1,30	8,86	23,70	37,26
04:00:00	4	3	2015	30,60	1,20	5,56	18,80	27,31
05:00:00	4	3	2015	24,50	1,30	5,06	16,60	24,34
06:00:00	4	3	2015	22,60	1,30	6,58	24,40	34,47
07:00:00	4	3	2015	56,90	1,40	129,76	73,40	271,93
08:00:00	4	3	2015	100,90	2,00	230,09	82,80	434,84
09:00:00	4	3	2015	229,20	1,40	55,65	44,80	129,95
10:00:00	4	3	2015	87,40	2,60	27,33	29,30	71,11
11:00:00	4	3	2015	101,30	0,50	21,04	27,00	59,20
12:00:00	4	3	2015	109,20	2,70	19,29	24,80	54,32
13:00:00	4	3	2015	125,30	2,70	13,16	19,00	39,14
14:00:00	4	3	2015	103,30	2,50	14,54	22,40	44,65
15:00:00	4	3	2015	115,60	3,40	11,03	20,40	37,27
16:00:00	4	3	2015	123,10	3,00	11,78	23,10	41,12
17:00:00	4	3	2015	154,30	1,60	12,33	29,30	48,17
18:00:00	4	3	2015	157,40	1,50	18,19	45,60	73,43
19:00:00	4	3	2015	157,10	1,20	42,01	71,20	135,47
20:00:00	4	3	2015	265,10	2,16	86,66	78,60	211,19
21:00:00	4	3	2015	336,40	2,20	114,09	79,60	254,16
22:00:00	4	3	2015	509,10	1,80	91,64	71,70	211,90
23:00:00	4	3	2015	354,50	2,30	189,46	74,25	364,55
00:00:00	5	3	2015	385,00	1,20	190,25	74,30	365,38
01:00:00	5	3	2015	535,70	2,20	244,18	65,90	439,50
02:00:00	5	3	2015	631,10	1,60	245,64	54,30	430,13
03:00:00	5	3	2015	458,20	2,10	216,66	56,30	387,79
04:00:00	5	3	2015	286,00	1,80	141,13	66,80	282,73
05:00:00	5	3	2015	176,10	2,00	129,38	60,20	258,15
06:00:00	5	3	2015	183,60	1,50	124,19	55,50	245,51
07:00:00	5	3	2015	205,90	2,30	259,54	67,90	465,00
08:00:00	5	3	2015	396,70	2,70	218,29	79,90	413,88
09:00:00	5	3	2015	409,40	2,60	130,83	73,50	273,67
10:00:00	5	3	2015	322,80	4,90	96,56	70,20	217,93
11:00:00	5	3	2015	211,30	4,60	47,16	53,70	125,85
12:00:00	5	3	2015	125,10	3,30	18,94	37,50	66,48
13:00:00	5	3	2015	77,80	4,00	16,01	36,60	61,09
14:00:00	5	3	2015	82,90	5,00	11,69	27,90	45,79
15:00:00	5	3	2015	85,70	5,20	14,51	37,20	59,40
16:00:00	5	3	2015	99,60	5,20	22,25	53,10	87,14
17:00:00	5	3	2015	175,90	4,40	46,88	64,30	136,03
18:00:00	5	3	2015	409,20	3,50	66,23	69,20	170,53
19:00:00	5	3	2015	603,20	3,40	66,21	73,10	174,40
20:00:00	5	3	2015	550,00	4,00	82,64	80,20	206,64
21:00:00	5	3	2015	512,80	4,75	48,09	72,70	146,27
22:00:00	5	3	2015	349,30	4,80	54,66	74,50	158,14
23:00:00	5	3	2015	362,70	5,50	45,53	71,50	141,16
00:00:00	6	3	2015	317,50	5,50	31,01	59,83	107,37
01:00:00	6	3	2015	284,50	5,20	30,80	59,70	106,82
02:00:00	6	3	2015	194,60	3,60	18,34	45,60	73,66
03:00:00	6	3	2015	164,20	2,50	11,34	37,30	54,65
04:00:00	6	3	2015	123,90	2,30	10,62	37,00	53,24
05:00:00	6	3	2015	115,40	2,20	16,28	48,10	73,00
06:00:00	6	3	2015	143,40	2,40	15,15	40,70	63,88
07:00:00	6	3	2015	108,20	2,60	85,66	55,40	186,47
08:00:00	6	3	2015	348,70	2,40	170,96	69,00	330,57
09:00:00	6	3	2015	536,20	4,50	186,64	77,70	363,26
10:00:00	6	3	2015	491,80	12,20	82,20	59,40	185,16
11:00:00	6	3	2015	183,00	12,70	31,00	42,60	90,03
12:00:00	6	3	2015	103,80	12,50	38,19	49,00	107,44
13:00:00	6	3	2015	157,10	12,30	36,70	53,00	109,15
14:00:00	6	3	2015	100,90	14,00	37,51	53,40	110,79
15:00:00	6	3	2015	116,80	13,50	25,21	49,60	88,18
16:00:00	6	3	2015	125,90	12,30	32,07	56,30	105,36
17:00:00	6	3	2015	294,20	8,90	141,30	64,70	280,89
18:00:00	6	3	2015	704,50	5,90	113,90	62,70	236,97
19:00:00	6	3	2015	980,80	3,10	41,60	48,90	112,55
20:00:00	6	3	2015	383,00	2,50	39,73	47,90	108,69
21:00:00	6	3	2015	291,70	2,50	34,38	44,60	97,19
22:00:00	6	3	2015	236,30	1,79	24,94	38,70	76,86
23:00:00	6	3	2015	184,70	2,50	21,57	34,40	67,40
00:00:00	7	3	2015	152,30	2,80	16,34	28,10	53,10
01:00:00	7	3	2015	100,30	2,50	5,84	11,02	20,00
02:00:00	7	3	2015	82,60	1,80	5,77	10,90	19,73
03:00:00	7	3	2015	90,60	2,10	3,04	6,60	11,26
04:00:00	7	3	2015	69,20	2,60	1,78	5,70	8,42
05:00:00	7	3	2015	63,30	2,40	1,66	5,90	8,45
06:00:00	7	3	2015	61,80	2,20	1,94	5,90	8,87
07:00:00	7	3	2015	65,50	2,30	4,71	10,90	18,10
08:00:00	7	3	2015	90,40	2,20	15,64	23,40	47,33
09:00:00	7	3	2015	99,50	2,00	14,79	26,40	49,03
10:00:00	7	3	2015	114,10	1,40	14,22	28,80	50,56
[truncated: 41,894 more rows]

## Sheet: PM10
Time	Day	Month	Year	PM10
[truncated: 40,311 more rows]

[truncated: 4 more sheets: SO2, NO, NO2, NOX]
